# Supplementary material for: High-Density Linkage Map Construction and QTL Identification in a Diploid Blueberry Mapping Population
Source: Front Plant Sci. 2021 Jun 21;12:692628. doi: 10.3389/fpls.2021.692628 (PMC8256855; doi:10.3389/fpls.2021.692628)
Supplement: Supplementary file 3 [file Table_2.XLSX]

## Sheet: all.map.suppl
Supplementary Table 2. High density diploid blueberry genetic map.
SNP ID	SNP Location (Scaffold:Position)	Allele	LG	Bin ID	Genetic position	Flanking Sequence (150bp)	Tetraploid Genome Position
s0032p44585	scaffold00032:44585	A:G	1	s0032b44585	0	TCCAGATACCGGTCCAAATCTGACTTTGGTGGCTTATTATTGGATTCAAGGAATTGGTTATACTCTTGCAACCAaTCTGAATTTTTGGAACCTCCTCTATCCGTGCTTCTTGGTAACTCCTCTTCCGAATCAGAAGAAGCTGAATCACTT	VaccDscaff1:617867-617718|VaccDscaff5:663297-663149|VaccDscaff8:40774285-40774434|VaccDscaff10:39533888-39534037
s0032p44636	scaffold00032:44636	C:T	1	s0032b44585	0	AATTGGTTATACTCTTGCAACCAATCTGAATTTTTGGAACCTCCTCTATCCGTGCTTCTTGGTAACTCCTCTTCcGAATCAGAAGAAGCTGAATCACTTACAGATTTCTCTTGCTCAAGATCTTGGTTCACATAATCACTGTAAATGCTA	VaccDscaff1:617816-617667|VaccDscaff5:663246-663097|VaccDscaff8:40774339-40774485|VaccDscaff10:39533942-39534088
s0032p64434	scaffold00032:64434	A:G	1	s0032b44585	0	TATCTGGAGCAGTTGAATAAATGTAGCACTTCCAGAAGTACAAAGGTTGCCCTATAAGAAGTAGATATAAGCCCaAACAGTCCAGGAGAGTCTCAGTTGTGGATGAAAAATTAGTCGCTTACTGCAACACCAAATTGCAGTTCTGTTTGA	VaccDscaff1:593863-593714|VaccDscaff5:643598-643449|VaccDscaff8:40796555-40796704|VaccDscaff10:39553497-39553646
s0032p64439	scaffold00032:64439	G:A	1	s0032b44585	0	GGAGCAGTTGAATAAATGTAGCACTTCCAGAAGTACAAAGGTTGCCCTATAAGAAGTAGATATAAGCCCAAACAgTCCAGGAGAGTCTCAGTTGTGGATGAAAAATTAGTCGCTTACTGCAACACCAAATTGCAGTTCTGTTTGAGGAAA	VaccDscaff1:593858-593709|VaccDscaff5:643593-643444|VaccDscaff8:40796560-40796709|VaccDscaff10:39553502-39553651
s0032p64538	scaffold00032:64538	C:T	1	s0032b44585	0	GAAAAATTAGTCGCTTACTGCAACACCAAATTGCAGTTCTGTTTGAGGAAATTAAAATCCATATGATTCAGCCGcGTCTGGGACTAGATACAATAACCTAAACACCTCACATCTTCACTCTTTTCGACTTGTGGCATGCAAGTCCAATTA	VaccDscaff1:593759-593610|VaccDscaff5:643494-643345|VaccDscaff8:40796659-40796808|VaccDscaff10:39553601-39553750
s0032p64550	scaffold00032:64550	G:A	1	s0032b44585	0	GCTTACTGCAACACCAAATTGCAGTTCTGTTTGAGGAAATTAAAATCCATATGATTCAGCCGCGTCTGGGACTAgATACAATAACCTAAACACCTCACATCTTCACTCTTTTCGACTTGTGGCATGCAAGTCCAATTAGACTAATACTGC	VaccDscaff1:593747-593598|VaccDscaff5:643482-643333|VaccDscaff8:40796671-40796820|VaccDscaff10:39553613-39553762
s0032p65622	scaffold00032:65622	G:T	1	s0032b44585	0	AATAATGTTGGAGGTTTGCTGAAAAAACAAAAATAAAAGAACCATATCAGCTAGGATATGTTTGGTGGAAGAAAgGACGGGAGAATTAGAGTCTTGAAGTCAAACTGAATTGACTCACTTGCAACAGTATGACTCTTCGATGAGTGACAA	VaccDscaff1:592675-592526|VaccDscaff5:642394-642245|VaccDscaff8:40797759-40797908|VaccDscaff10:39554701-39554850
s0032p70282	scaffold00032:70282	C:T	1	s0032b44585	0	GACTTTGATAACCAGAAAAAGAAAGGTTGAGCGTAGATAGTGATAAGAACCGTCTACAGAAGGAAGATGTTTTCcGCATAAATCATGTCATGGAAGCATAATGTTATAGAATGGGAGAAAGCAATTAACTAATCAAGGATACAAATCTTG	VaccDscaff1:583200-583051|VaccDscaff5:635129-634980|VaccDscaff8:40804814-40804963|VaccDscaff10:39561723-39561872
s0032p77676	scaffold00032:77676	T:C	1	s0032b44585	0	ACTTTAGTGAACTGCACAGGCTTCGCAGAGATTTCTGGGTCATCAGCCCTAAAAATTATGCCCAGAGTAGGTGGtTCTGACCTGAGAAAGAAAAGTAATGCCATACTTTTGGTGAATAAGAAATAATAGTGAGATTCACAAAAGGAAGGA	VaccDscaff1:575243-575097|VaccDscaff5:627494-627348|VaccDscaff8:40812450-40812596|VaccDscaff10:39569362-39569508
s0032p77749	scaffold00032:77749	G:A	1	s0032b44585	0	GTTCTGACCTGAGAAAGAAAAGTAATGCCATACTTTTGGTGAATAAGAAATAATAGTGAGATTCACAAAAGGAAgGAAAGGTAAGACACTTAAAAGTTAAAACAATATGAAATAAGGGAAGTCAGCATCACAGCGCCGAGGAAAGGAACA	VaccDscaff1:575170-575021|VaccDscaff5:627421-627272|VaccDscaff8:40812523-40812672|VaccDscaff10:39569435-39569584
s0032p197897	scaffold00032:197897	A:G	1	s0032b44585	0	TCAAATCCTAATAACATATTTATTAAAAAAATTGTATATAAATAAAACTGAGGATTCAGAAACGGATCGGACCGaATTCGGGAAGGGAATACACCTGTATCTGCCTCTTATCCGATCCCCGTAACTTTTCAAAAACAATTCCCATGCCCT	VaccDscaff1:434473-434323|NoHit|VaccDscaff8:40938005-40938148|NoHit
s0032p197919	scaffold00032:197919	G:A	1	s0032b44585	0	TTAAAAAAATTGTATATAAATAAAACTGAGGATTCAGAAACGGATCGGACCGAATTCGGGAAGGGAATACACCTgTATCTGCCTCTTATCCGATCCCCGTAACTTTTCAAAAACAATTCCCATGCCCTATCTGATCCCGAACAAATCTCT	VaccDscaff1:434451-434301|NoHit|VaccDscaff8:40938029-40938175|NoHit
s0032p197926	scaffold00032:197926	C:G	1	s0032b44585	0	AATTGTATATAAATAAAACTGAGGATTCAGAAACGGATCGGACCGAATTCGGGAAGGGAATACACCTGTATCTGcCTCTTATCCGATCCCCGTAACTTTTCAAAAACAATTCCCATGCCCTATCTGATCCCGAACAAATCTCTAAAGCGC	VaccDscaff1:434444-434294|NoHit|VaccDscaff8:40938033-40938183|NoHit
s0032p197930	scaffold00032:197930	T:G	1	s0032b44585	0	GTATATAAATAAAACTGAGGATTCAGAAACGGATCGGACCGAATTCGGGAAGGGAATACACCTGTATCTGCCTCtTATCCGATCCCCGTAACTTTTCAAAAACAATTCCCATGCCCTATCTGATCCCGAACAAATCTCTAAAGCGCTAAG	VaccDscaff1:434440-434290|NoHit|VaccDscaff8:40938037-40938184|NoHit
s0032p216358	scaffold00032:216358	G:A	1	s0032b44585	0	AAAGCACAGAAAATGAGCAAACTTCTTTTCCCAGTTTTTAGCCTCAACAAGTACCCATCTTCCAGTGCATCGTCgCCATCGAAACTCAGTGAATTGAGAATGCCGAACAGATCCCCACAAAATGAAGAAAGATGAGAAGCCAAAGCGGAT	VaccDscaff1:416240-416091|VaccDscaff5:480455-480306|VaccDscaff8:40957670-40957819|VaccDscaff10:39710772-39710921
s0032p216373	scaffold00032:216373	T:A	1	s0032b44585	0	AGCAAACTTCTTTTCCCAGTTTTTAGCCTCAACAAGTACCCATCTTCCAGTGCATCGTCGCCATCGAAACTCAGtGAATTGAGAATGCCGAACAGATCCCCACAAAATGAAGAAAGATGAGAAGCCAAAGCGGATGGCATATGCGATCTC	VaccDscaff1:416225-416076|VaccDscaff5:480440-480291|VaccDscaff8:40957685-40957834|VaccDscaff10:39710787-39710936
s0032p216379	scaffold00032:216379	G:C	1	s0032b44585	0	CTTCTTTTCCCAGTTTTTAGCCTCAACAAGTACCCATCTTCCAGTGCATCGTCGCCATCGAAACTCAGTGAATTgAGAATGCCGAACAGATCCCCACAAAATGAAGAAAGATGAGAAGCCAAAGCGGATGGCATATGCGATCTCACCTAC	VaccDscaff1:416219-416070|VaccDscaff5:480434-480285|VaccDscaff8:40957691-40957840|VaccDscaff10:39710793-39710942
s0032p216442	scaffold00032:216442	C:T	1	s0032b44585	0	CTCAGTGAATTGAGAATGCCGAACAGATCCCCACAAAATGAAGAAAGATGAGAAGCCAAAGCGGATGGCATATGcGATCTCACCTACAAAACTGACTCAAATCAGTATTTGAAGCAGCAATGCCGGTAAAGGGGGCAGGATTTAACAGTG	VaccDscaff1:416156-416007|VaccDscaff5:480371-480222|VaccDscaff8:40957754-40957903|VaccDscaff10:39710856-39711005
s0032p216547	scaffold00032:216547	T:G	1	s0032b44585	0	TATTTGAAGCAGCAATGCCGGTAAAGGGGGCAGGATTTAACAGTGCAAGATAGAGATGATATACTTGATTCCATtAATCTAATCAATAGACACAAAAGAGTTAAAGCATCCAACTCAAAACCAATTGGCAAGGAGTGGAGAGGCCCTCGT	VaccDscaff1:416051-415901|VaccDscaff5:480266-480116|VaccDscaff8:40957859-40957999|VaccDscaff10:39710961-39711101
s0032p216588	scaffold00032:216588	C:G	1	s0032b44585	0	AGTGCAAGATAGAGATGATATACTTGATTCCATTAATCTAATCAATAGACACAAAAGAGTTAAAGCATCCAACTcAAAACCAATTGGCAAGGAGTGGAGAGGCCCTCGTGCTCAAATACTCGTTTGGAGGTTGTAATTAACCAATATGGG	VaccDscaff1:416010-415860|VaccDscaff5:480225-480075|VaccDscaff8:40957900-40958045|VaccDscaff10:39711002-39711147
s0032p216625	scaffold00032:216625	T:A	1	s0032b44585	0	CTAATCAATAGACACAAAAGAGTTAAAGCATCCAACTCAAAACCAATTGGCAAGGAGTGGAGAGGCCCTCGTGCtCAAATACTCGTTTGGAGGTTGTAATTAACCAATATGGGACACGCTCTAACACTCCCCCACATATGCGACCCTGAC	VaccDscaff1:415973-415823|VaccDscaff5:480188-480038|VaccDscaff8:40957937-40958082|VaccDscaff10:39711039-39711184
s0032p220330	scaffold00032:220330	T:C	1	s0032b44585	0	ATATTGGTCATATAATTATTTACTAATTTAAAAGATATCACTATTTTTTTACCCTGTTGCAATAGAACGATGAAtAAACAAATTCAAATGGATGAAGTATTTTCACTTCTTTTCTCCTCCCCTCCCCAAGTTCCAAACAAACCATTGGTC	VaccDscaff1:412257-412108|NoHit|NoHit|NoHit
s0032p220339	scaffold00032:220339	T:C	1	s0032b44585	0	ATATAATTATTTACTAATTTAAAAGATATCACTATTTTTTTACCCTGTTGCAATAGAACGATGAATAAACAAATtCAAATGGATGAAGTATTTTCACTTCTTTTCTCCTCCCCTCCCCAAGTTCCAAACAAACCATTGGTCATGGAAATT	VaccDscaff1:412248-412099|NoHit|VaccDscaff8:40961602-40961750|NoHit
s0032p220345	scaffold00032:220345	G:T	1	s0032b44585	0	TTATTTACTAATTTAAAAGATATCACTATTTTTTTACCCTGTTGCAATAGAACGATGAATAAACAAATTCAAATgGATGAAGTATTTTCACTTCTTTTCTCCTCCCCTCCCCAAGTTCCAAACAAACCATTGGTCATGGAAATTACAATA	VaccDscaff1:412242-412093|NoHit|VaccDscaff8:40961608-40961756|NoHit
s0032p220359	scaffold00032:220359	C:T	1	s0032b44585	0	AAAAGATATCACTATTTTTTTACCCTGTTGCAATAGAACGATGAATAAACAAATTCAAATGGATGAAGTATTTTcACTTCTTTTCTCCTCCCCTCCCCAAGTTCCAAACAAACCATTGGTCATGGAAATTACAATAGTACCATCTAGAGG	VaccDscaff1:412228-412079|NoHit|VaccDscaff8:40961622-40961770|NoHit
s0032p220360	scaffold00032:220360	A:G	1	s0032b44585	0	AAAGATATCACTATTTTTTTACCCTGTTGCAATAGAACGATGAATAAACAAATTCAAATGGATGAAGTATTTTCaCTTCTTTTCTCCTCCCCTCCCCAAGTTCCAAACAAACCATTGGTCATGGAAATTACAATAGTACCATCTAGAGGT	VaccDscaff1:412227-412078|NoHit|VaccDscaff8:40961622-40961771|NoHit
s0032p220433	scaffold00032:220433	G:T	1	s0032b44585	0	CACTTCTTTTCTCCTCCCCTCCCCAAGTTCCAAACAAACCATTGGTCATGGAAATTACAATAGTACCATCTAGAgGTATTAAATAGGTCGTGTCGTGCCATGTTGACCTAGTTGCCAAACGTGCTTATCGTGCCATTTTTTATAGTGTCA	VaccDscaff1:412154-412005|NoHit|VaccDscaff8:40961698-40961857|NoHit
s0032p220435	scaffold00032:220435	T:G	1	s0032b44585	0	CTTCTTTTCTCCTCCCCTCCCCAAGTTCCAAACAAACCATTGGTCATGGAAATTACAATAGTACCATCTAGAGGtATTAAATAGGTCGTGTCGTGCCATGTTGACCTAGTTGCCAAACGTGCTTATCGTGCCATTTTTTATAGTGTCACG	VaccDscaff1:412152-412003|NoHit|VaccDscaff8:40961698-40961859|NoHit
s0032p220436	scaffold00032:220436	A:G	1	s0032b44585	0	TTCTTTTCTCCTCCCCTCCCCAAGTTCCAAACAAACCATTGGTCATGGAAATTACAATAGTACCATCTAGAGGTaTTAAATAGGTCGTGTCGTGCCATGTTGACCTAGTTGCCAAACGTGCTTATCGTGCCATTTTTTATAGTGTCACGC	VaccDscaff1:412151-412002|NoHit|VaccDscaff8:40961698-40961860|NoHit
s0032p220438	scaffold00032:220438	T:C	1	s0032b44585	0	CTTTTCTCCTCCCCTCCCCAAGTTCCAAACAAACCATTGGTCATGGAAATTACAATAGTACCATCTAGAGGTATtAAATAGGTCGTGTCGTGCCATGTTGACCTAGTTGCCAAACGTGCTTATCGTGCCATTTTTTATAGTGTCACGCCG	VaccDscaff1:412149-412000|NoHit|VaccDscaff8:40961700-40961862|NoHit
s0032p220439	scaffold00032:220439	A:G	1	s0032b44585	0	TTTTCTCCTCCCCTCCCCAAGTTCCAAACAAACCATTGGTCATGGAAATTACAATAGTACCATCTAGAGGTATTaAATAGGTCGTGTCGTGCCATGTTGACCTAGTTGCCAAACGTGCTTATCGTGCCATTTTTTATAGTGTCACGCCGT	VaccDscaff1:412148-411999|NoHit|VaccDscaff8:40961701-40961863|NoHit
s0032p283631	scaffold00032:283631	C:A	1	s0032b44585	0	TAAAAAGTTATAAATTACCAAATATAGAAGAAAAAAAAAACTTAAAAATGTATGAAAAGATTGAGTGTAAAGTCcAGATTTGTTAAAGAATAAGAACTTGAGTTAATTCTTCCGTTGTCTATGAACGATTGGCATTGAGAGATTTTTTTT	VaccDscaff1:346536-346386|VaccDscaff5:415229-415084|VaccDscaff8:41035261-41035411|VaccDscaff10:39776345-39776494
s0032p296186	scaffold00032:296186	C:T	1	s0032b44585	0	ACCACAATTCCAAGGAAGTAGAGTTGCCAAAAACTTGGTGTCTCCTAAGCGAGCAAATGAACTTGACCAGAATCcGGCTGAGAGACGCATAGCAACCTCAACTTTTGGAAATCACGAGCCATGGCACTGGTTCCCTAGTCCGGCAGCTAG	VaccDscaff1:330254-330105|VaccDscaff5:399270-399121|VaccDscaff8:41051680-41051828|VaccDscaff10:39791724-39791873
s0032p296198	scaffold00032:296198	G:T	1	s0032b44585	0	AGGAAGTAGAGTTGCCAAAAACTTGGTGTCTCCTAAGCGAGCAAATGAACTTGACCAGAATCCGGCTGAGAGACgCATAGCAACCTCAACTTTTGGAAATCACGAGCCATGGCACTGGTTCCCTAGTCCGGCAGCTAGCTGGGATGGGCC	VaccDscaff1:330242-330093|VaccDscaff5:399258-399109|VaccDscaff8:41051692-41051840|VaccDscaff10:39791736-39791885
s0032p304419	scaffold00032:304419	A:T	1	s0032b44585	0	TCTACAGCCACAATTCACAAGCTACACACACATATGTAATAACAAACGACACACTTACGAAACGGGAACTGAATaAATTGCTGAAAATCGTACAAGAAGAACTATACGAATGATTATCTATCCAAATTATGAAACTGTGGACATATGAAG	VaccDscaff1:321325-321176|VaccDscaff5:390591-390442|VaccDscaff8:41066489-41066638|VaccDscaff10:39800443-39800559
s0032p304456	scaffold00032:304456	G:T	1	s0032b44585	0	AATAACAAACGACACACTTACGAAACGGGAACTGAATAAATTGCTGAAAATCGTACAAGAAGAACTATACGAATgATTATCTATCCAAATTATGAAACTGTGGACATATGAAGTGATAAAAACAGTTGGCGTTTGCTAGAAAGGCACCTG	VaccDscaff1:321288-321139|VaccDscaff5:390554-390405|VaccDscaff8:41066526-41066675|VaccDscaff10:39800450-39800596
s0032p304474	scaffold00032:304474	T:A	1	s0032b44585	0	TACGAAACGGGAACTGAATAAATTGCTGAAAATCGTACAAGAAGAACTATACGAATGATTATCTATCCAAATTAtGAAACTGTGGACATATGAAGTGATAAAAACAGTTGGCGTTTGCTAGAAAGGCACCTGTTTTTGAAGACGTATGAT	VaccDscaff1:321270-321121|VaccDscaff5:390536-390387|VaccDscaff8:41066544-41066693|VaccDscaff10:39800465-39800614
s0038p62929	scaffold00038:62929	T:C	1	s0038b62929	0.861659	TGGGTAACGGAATCGAGAACGTGAAAACGTATTTTGAAAACATTTCATTTTACTAAACTTTATGAGAGCGGGAGtGAGAATTAAGAACAAAAGCTGATAACAATACGGGAAGATTATGTGAACAAGGAAGAAAGATTAATTGATGGACTG	VaccDscaff1:868943-869092|VaccDscaff5:872092-872241|VaccDscaff8:40593996-40593847|VaccDscaff10:39334797-39334648
s0038p62942	scaffold00038:62942	C:T	1	s0038b62929	0.861659	CGAGAACGTGAAAACGTATTTTGAAAACATTTCATTTTACTAAACTTTATGAGAGCGGGAGTGAGAATTAAGAAcAAAAGCTGATAACAATACGGGAAGATTATGTGAACAAGGAAGAAAGATTAATTGATGGACTGTACAAAAGAAGTA	VaccDscaff1:868956-869105|VaccDscaff5:872105-872254|VaccDscaff8:40593983-40593834|VaccDscaff10:39334784-39334635
s0038p62944	scaffold00038:62944	A:G	1	s0038b62929	0.861659	AGAACGTGAAAACGTATTTTGAAAACATTTCATTTTACTAAACTTTATGAGAGCGGGAGTGAGAATTAAGAACAaAAGCTGATAACAATACGGGAAGATTATGTGAACAAGGAAGAAAGATTAATTGATGGACTGTACAAAAGAAGTACT	VaccDscaff1:868958-869107|VaccDscaff5:872107-872256|VaccDscaff8:40593981-40593832|VaccDscaff10:39334782-39334633
s0038p62982	scaffold00038:62982	A:G	1	s0038b62929	0.861659	TAAACTTTATGAGAGCGGGAGTGAGAATTAAGAACAAAAGCTGATAACAATACGGGAAGATTATGTGAACAAGGaAGAAAGATTAATTGATGGACTGTACAAAAGAAGTACTAGCAAAAAAGTTTGAAGAAAATCGTCATACCTTGTGGA	VaccDscaff1:868996-869145|VaccDscaff5:872145-872294|VaccDscaff8:40593943-40593794|VaccDscaff10:39334744-39334595
s0038p63054	scaffold00038:63054	T:C	1	s0038b62929	0.861659	GGAAGAAAGATTAATTGATGGACTGTACAAAAGAAGTACTAGCAAAAAAGTTTGAAGAAAATCGTCATACCTTGtGGAAATTTCTGTCCAGCTCTCTGCTGTGAAAGCTTTTCTCTTTCTCCCATGAGGAAAAGCACACTCAGGAGAGGA	VaccDscaff1:869068-869217|VaccDscaff5:872220-872366|VaccDscaff8:40593871-40593722|VaccDscaff10:39334672-39334523
s0038p72798	scaffold00038:72798	T:C	1	s0038b62929	0.861659	GAGATCCAACAGATAGGCTATTTTAAACGGTTTCAAGAAGTTGATGCTTGGTATAATGATGGATGGTGGGTTGGtCATATCTTCAAAGTTCTTGATGATTCCAGGTACATAGTGTATTTTGGACGCACGAAAGATGAAATGACAGTTCAA	VaccDscaff1:879597-879746|VaccDscaff5:882194-882343|VaccDscaff8:40584173-40584024|VaccDscaff10:39324915-39324766
s0038p72801	scaffold00038:72801	T:C	1	s0038b62929	0.861659	ATCCAACAGATAGGCTATTTTAAACGGTTTCAAGAAGTTGATGCTTGGTATAATGATGGATGGTGGGTTGGTCAtATCTTCAAAGTTCTTGATGATTCCAGGTACATAGTGTATTTTGGACGCACGAAAGATGAAATGACAGTTCAACAT	VaccDscaff1:879600-879749|VaccDscaff5:882197-882346|VaccDscaff8:40584170-40584021|VaccDscaff10:39324912-39324763
s0038p72899	scaffold00038:72899	A:C	1	s0038b62929	0.861659	CAGGTACATAGTGTATTTTGGACGCACGAAAGATGAAATGACAGTTCAACATTCCAAATTGAGGCCTCATCAGGaGTGGATTGATGGTAAATGGATTGCTGCTTCCGTGGTAAGACTGCATGCACTTGTGCTCTTAATTTCTGTTTTCTC	VaccDscaff1:879698-879847|VaccDscaff5:882295-882444|VaccDscaff8:40584072-40583923|VaccDscaff10:39324814-39324665
s0038p72949	scaffold00038:72949	C:G	1	s0038b62929	0.861659	ATTCCAAATTGAGGCCTCATCAGGAGTGGATTGATGGTAAATGGATTGCTGCTTCCGTGGTAAGACTGCATGCAcTTGTGCTCTTAATTTCTGTTTTCTCTTGATCTTGTTGGATTAGTTGTGATCGGTACTGCACAAGTATCAGTTGTA	VaccDscaff1:879748-879897|VaccDscaff5:882345-882494|VaccDscaff8:40584022-40583873|VaccDscaff10:39324764-39324615
s0038p93852	scaffold00038:93852	A:G	1	s0038b62929	0.861659	CAGTCCCTGAATAAAGAAGGAAAGACAGAGCTTTTAGGAGAAAGAAATGCATACCTGTTAGGATTTATCACTGTaGTATGTATAGGAGTGCCTTTGGCTTGCCGTTCAAAAAAAAGGAGTGCCTTTGGCTTGAGGGGTAGGACATCGCGT	VaccDscaff1:895458-895609|VaccDscaff5:897825-897975|VaccDscaff8:40568121-40568021|VaccDscaff10:39308959-39308859
s0038p93916	scaffold00038:93916	A:G	1	s0038b62929	0.861659	TTATCACTGTAGTATGTATAGGAGTGCCTTTGGCTTGCCGTTCAAAAAAAAGGAGTGCCTTTGGCTTGAGGGGTaGGACATCGCGTATCATTTTCATAATCTCTTGCCCAGGTGACGTCCCTGAAATCCTTTGACCGACAATCAACTCTT	VaccDscaff1:895522-895673|VaccDscaff5:897889-898039|VaccDscaff8:40568038-40567939|VaccDscaff10:39308876-39308777
s0038p93934	scaffold00038:93934	T:C	1	s0038b62929	0.861659	TAGGAGTGCCTTTGGCTTGCCGTTCAAAAAAAAGGAGTGCCTTTGGCTTGAGGGGTAGGACATCGCGTATCATTtTCATAATCTCTTGCCCAGGTGACGTCCCTGAAATCCTTTGACCGACAATCAACTCTTGACCATCACCTTCCGATC	VaccDscaff1:895540-895691|VaccDscaff5:897907-898057|VaccDscaff8:40568038-40567923|VaccDscaff10:39308876-39308761
s0038p93945	scaffold00038:93945	T:A	1	s0038b62929	0.861659	TTGGCTTGCCGTTCAAAAAAAAGGAGTGCCTTTGGCTTGAGGGGTAGGACATCGCGTATCATTTTCATAATCTCtTGCCCAGGTGACGTCCCTGAAATCCTTTGACCGACAATCAACTCTTGACCATCACCTTCCGATCGATTGCCTCGC	VaccDscaff1:895551-895702|VaccDscaff5:897918-898068|VaccDscaff8:40568038-40567914|VaccDscaff10:39308876-39308748
s0038p93961	scaffold00038:93961	C:A	1	s0038b62929	0.861659	AAAAAAGGAGTGCCTTTGGCTTGAGGGGTAGGACATCGCGTATCATTTTCATAATCTCTTGCCCAGGTGACGTCcCTGAAATCCTTTGACCGACAATCAACTCTTGACCATCACCTTCCGATCGATTGCCTCGCACGATAACCTGTAGAC	VaccDscaff1:895569-895718|VaccDscaff5:897935-898084|VaccDscaff8:40568038-40567894|VaccDscaff10:39308876-39308732
s0038p93997	scaffold00038:93997	T:C	1	s0038b62929	0.861659	CGCGTATCATTTTCATAATCTCTTGCCCAGGTGACGTCCCTGAAATCCTTTGACCGACAATCAACTCTTGACCAtCACCTTCCGATCGATTGCCTCGCACGATAACCTGTAGACACCATTTGTGGTGGTCGGAGTAATCTAGGGGACTCT	VaccDscaff1:895605-895754|VaccDscaff5:897971-898120|VaccDscaff8:40568007-40567858|VaccDscaff10:39308845-39308696
s0038p94008	scaffold00038:94008	T:C	1	s0038b62929	0.861659	TTCATAATCTCTTGCCCAGGTGACGTCCCTGAAATCCTTTGACCGACAATCAACTCTTGACCATCACCTTCCGAtCGATTGCCTCGCACGATAACCTGTAGACACCATTTGTGGTGGTCGGAGTAATCTAGGGGACTCTTGTATAATGAA	VaccDscaff1:895616-895765|VaccDscaff5:897982-898131|VaccDscaff8:40567995-40567847|VaccDscaff10:39308833-39308685
s0038p94017	scaffold00038:94017	T:G	1	s0038b62929	0.861659	TCTTGCCCAGGTGACGTCCCTGAAATCCTTTGACCGACAATCAACTCTTGACCATCACCTTCCGATCGATTGCCtCGCACGATAACCTGTAGACACCATTTGTGGTGGTCGGAGTAATCTAGGGGACTCTTGTATAATGAAATGAGGTGC	VaccDscaff1:895625-895774|VaccDscaff5:897991-898140|VaccDscaff8:40567984-40567838|VaccDscaff10:39308822-39308676
s0038p94030	scaffold00038:94030	T:C	1	s0038b62929	0.861659	ACGTCCCTGAAATCCTTTGACCGACAATCAACTCTTGACCATCACCTTCCGATCGATTGCCTCGCACGATAACCtGTAGACACCATTTGTGGTGGTCGGAGTAATCTAGGGGACTCTTGTATAATGAAATGAGGTGCCACATGCTGAACT	VaccDscaff1:895638-895786|VaccDscaff5:898004-898153|VaccDscaff8:40567974-40567824|VaccDscaff10:39308812-39308662
s0038p94053	scaffold00038:94053	G:A	1	s0038b62929	0.861659	ACAATCAACTCTTGACCATCACCTTCCGATCGATTGCCTCGCACGATAACCTGTAGACACCATTTGTGGTGGTCgGAGTAATCTAGGGGACTCTTGTATAATGAAATGAGGTGCCACATGCTGAACTGTACTATGACTGATTTTGTTGAG	VaccDscaff1:895661-895811|VaccDscaff5:898027-898176|VaccDscaff8:40567951-40567801|VaccDscaff10:39308789-39308639
s0038p94063	scaffold00038:94063	A:C	1	s0038b62929	0.861659	CTTGACCATCACCTTCCGATCGATTGCCTCGCACGATAACCTGTAGACACCATTTGTGGTGGTCGGAGTAATCTaGGGGACTCTTGTATAATGAAATGAGGTGCCACATGCTGAACTGTACTATGACTGATTTTGTTGAGCCACGTGTCG	VaccDscaff1:895671-895821|VaccDscaff5:898037-898186|VaccDscaff8:40567941-40567793|VaccDscaff10:39308779-39308631
s0038p94159	scaffold00038:94159	A:G	1	s0038b62929	0.861659	TGAGGTGCCACATGCTGAACTGTACTATGACTGATTTTGTTGAGCCACGTGTCGCAAGGAGACATGTGCCACGTaGCCATATTGCGCTTATTTATTCTAGCCCACTACAATGTCCATGAACGATGTAAAAATCCAAAACATGGCATGAAT	VaccDscaff1:895767-895917|VaccDscaff5:898133-898282|VaccDscaff8:40567845-40567692|VaccDscaff10:39308683-39308530
s0038p94172	scaffold00038:94172	T:G	1	s0038b62929	0.861659	GCTGAACTGTACTATGACTGATTTTGTTGAGCCACGTGTCGCAAGGAGACATGTGCCACGTAGCCATATTGCGCtTATTTATTCTAGCCCACTACAATGTCCATGAACGATGTAAAAATCCAAAACATGGCATGAATTCTTATGGTTGAG	VaccDscaff1:895781-895929|VaccDscaff5:898146-898295|VaccDscaff8:40567829-40567679|VaccDscaff10:39308667-39308517
s0038p94260	scaffold00038:94260	A:G	1	s0038b62929	0.861659	CCACTACAATGTCCATGAACGATGTAAAAATCCAAAACATGGCATGAATTCTTATGGTTGAGGGGTGGTTGGGTaAGCATTGAATGAGAGATTAAATAAATTTAAGATTTTTTGAACTTATAAAAATAAATTCAACTTATAGAAATTCAC	VaccDscaff1:895869-896018|VaccDscaff5:898234-898383|VaccDscaff8:40567740-40567591|VaccDscaff10:39308578-39308429
s0038p99571	scaffold00038:99571	C:A	1	s0038b62929	0.861659	TCAGCTTTATCCATTTGCAAGGCAGCAATGGAATTCCTGCAGAGACAGAAACCATTGTTTACTAGTCTGACAACcAACATGTCAGATGCTGCTTGCTATGTTCAAAAGAAGATTGAGCACGCATATCCAATTGTCTTGAGGTTGCTCATG	VaccDscaff1:902617-902766|VaccDscaff5:903584-903733|VaccDscaff8:40562597-40562448|VaccDscaff10:39303431-39303282
s0038p111451	scaffold00038:111451	A:G	1	s0038b62929	0.861659	AAAGCTATTGTGGATCAATCCGCCACAGTTTCCCAATACAGTTGAACACCTGCATCCTGGCTGAGAACTTCAAGaGAAGTACAATATCTATGTTGCTAGTCACTAAGAAAGAAGCCCCTTTTTAGGAAAAGAAAGAAAGATCGGGGTTCC	VaccDscaff1:914721-914871|VaccDscaff5:916078-916228|VaccDscaff8:40552013-40551856|VaccDscaff10:39291328-39291178
s0038p111688	scaffold00038:111688	G:A	1	s0038b62929	0.861659	TACACAAGATAGGATTCTCCTTCCAATTTCTTCTCTCACCATCCAAAGGGGCTGTTAAGATAACTGCAAGGACAgATTTAATATTCCTTACCCCTGTGAACGGCCAGGAACAAAGTCATTCTCTCCGCGTCCAGACATTGGAAGTGTATA	VaccDscaff1:914959-915108|VaccDscaff5:916316-916465|VaccDscaff8:40551768-40551619|VaccDscaff10:39291090-39290941
s0038p111739	scaffold00038:111739	C:T	1	s0038b62929	0.861659	CTGTTAAGATAACTGCAAGGACAGATTTAATATTCCTTACCCCTGTGAACGGCCAGGAACAAAGTCATTCTCTCcGCGTCCAGACATTGGAAGTGTATACTCCTCAACACAAAAATTTCTTCCAAAACTTACGGTATCCAGTCAATAAGG	VaccDscaff7:6703362-6703511|VaccDscaff16:34055983-34055834|VaccDscaff8:40551717-40551568|VaccDscaff10:39291039-39290890
s0038p111740	scaffold00038:111740	G:A	1	s0038b62929	0.861659	TGTTAAGATAACTGCAAGGACAGATTTAATATTCCTTACCCCTGTGAACGGCCAGGAACAAAGTCATTCTCTCCgCGTCCAGACATTGGAAGTGTATACTCCTCAACACAAAAATTTCTTCCAAAACTTACGGTATCCAGTCAATAAGGA	VaccDscaff7:6703363-6703512|VaccDscaff16:34055982-34055833|VaccDscaff8:40551716-40551567|VaccDscaff10:39291038-39290889
s0038p111742	scaffold00038:111742	G:A	1	s0038b62929	0.861659	TTAAGATAACTGCAAGGACAGATTTAATATTCCTTACCCCTGTGAACGGCCAGGAACAAAGTCATTCTCTCCGCgTCCAGACATTGGAAGTGTATACTCCTCAACACAAAAATTTCTTCCAAAACTTACGGTATCCAGTCAATAAGGACA	VaccDscaff7:6703365-6703514|VaccDscaff16:34055980-34055831|VaccDscaff18:5632025-5632174|VaccDscaff10:39291036-39290887
s0038p120893	scaffold00038:120893	C:T	1	s0038b62929	0.861659	ACAACCAAGTGCTAATGGCATAAATTAATTGATAGAACATATGAACCAAATTCAGTAGGAATATCATGACAAGGcGCAATGTCACATTCCAAGCAAAATACTTTGATATGATGGGTGCTAGAAATAGAGAGGAAATGGAAGAAAATTATG	VaccDscaff1:926856-927005|VaccDscaff5:928211-928360|VaccDscaff18:5642304-5642452|VaccDscaff10:39251591-39251443
s0038p148517	scaffold00038:148517	A:G	1	s0038b62929	0.861659	TTCAAAGAACAATTAGCTCCAGAAATCCCAAGTTGGACCAAAAGCAATCGGCCCAAGCTAAAAAAGAAGATAGAaCAATAGATAATGAATAATGTTCTTGAAAGTCAAATTTGTATTGCAGGTCTCCATACCATCATCAATCCGCCACAG	VaccDscaff1:956077-956226|VaccDscaff5:954796-954945|VaccDscaff8:40486432-40486291|VaccDscaff10:39256938-39256789
s0038p148599	scaffold00038:148599	C:A	1	s0038b62929	0.861659	TAATGAATAATGTTCTTGAAAGTCAAATTTGTATTGCAGGTCTCCATACCATCATCAATCCGCCACAGTTGCCCcATACAGGTTTAAACACCTGCATCCATAAGAATGGCTGAAAACTTCAAGATACCACGGTCAATAAGAAAGAAGAAT	VaccDscaff1:956159-956308|VaccDscaff5:954878-955027|VaccDscaff8:40486269-40486169|VaccDscaff10:39256856-39256707
s0038p148788	scaffold00038:148788	G:A	1	s0038b62929	0.861659	AAACAAAAATGGACCGATAAAAATCCGGACACATGATAGTATTCTCCTTCCTTTTCTTCTCTCACCATCCAAAGgGGCCGTTAGGATAACTGCAAGGAAAGAACACTATTCCTTTGTGAATACATAACCCTGTGAATGAGCCGGAACGAA	VaccDscaff1:956348-956495|VaccDscaff5:955067-955216|VaccDscaff8:40486115-40485966|VaccDscaff10:39256667-39256518
s0038p148819	scaffold00038:148819	C:A	1	s0038b62929	0.861659	CATGATAGTATTCTCCTTCCTTTTCTTCTCTCACCATCCAAAGGGGCCGTTAGGATAACTGCAAGGAAAGAACAcTATTCCTTTGTGAATACATAACCCTGTGAATGAGCCGGAACGAAGTCATTCTCTCCTTGTCCAAACATTGGAAGT	VaccDscaff1:956379-956526|VaccDscaff5:955098-955247|VaccDscaff8:40486082-40485937|VaccDscaff10:39256636-39256487
s0038p148827	scaffold00038:148827	T:C	1	s0038b62929	0.861659	TATTCTCCTTCCTTTTCTTCTCTCACCATCCAAAGGGGCCGTTAGGATAACTGCAAGGAAAGAACACTATTCCTtTGTGAATACATAACCCTGTGAATGAGCCGGAACGAAGTCATTCTCTCCTTGTCCAAACATTGGAAGTGTATATCT	VaccDscaff1:956387-956534|VaccDscaff5:955106-955255|VaccDscaff8:40486076-40485927|VaccDscaff10:39256628-39256479
s0038p148840	scaffold00038:148840	A:C	1	s0038b62929	0.861659	TTTCTTCTCTCACCATCCAAAGGGGCCGTTAGGATAACTGCAAGGAAAGAACACTATTCCTTTGTGAATACATAaCCCTGTGAATGAGCCGGAACGAAGTCATTCTCTCCTTGTCCAAACATTGGAAGTGTATATCTCCTCAACAAGAAA	VaccDscaff1:956400-956547|VaccDscaff5:955119-955268|VaccDscaff8:40486063-40485914|VaccDscaff10:39256615-39256466
s0038p148856	scaffold00038:148856	G:A	1	s0038b62929	0.861659	CCAAAGGGGCCGTTAGGATAACTGCAAGGAAAGAACACTATTCCTTTGTGAATACATAACCCTGTGAATGAGCCgGAACGAAGTCATTCTCTCCTTGTCCAAACATTGGAAGTGTATATCTCCTCAACAAGAAAATTTCTTCCAAAAGTT	VaccDscaff1:956416-956563|VaccDscaff5:955135-955284|VaccDscaff8:40486047-40485898|VaccDscaff10:39256599-39256450
s0038p148860	scaffold00038:148860	C:T	1	s0038b62929	0.861659	AGGGGCCGTTAGGATAACTGCAAGGAAAGAACACTATTCCTTTGTGAATACATAACCCTGTGAATGAGCCGGAAcGAAGTCATTCTCTCCTTGTCCAAACATTGGAAGTGTATATCTCCTCAACAAGAAAATTTCTTCCAAAAGTTGAAC	VaccDscaff1:956421-956567|VaccDscaff5:955139-955288|VaccDscaff8:40486043-40485894|VaccDscaff10:39256595-39256446
s0038p148876	scaffold00038:148876	T:G	1	s0038b62929	0.861659	ACTGCAAGGAAAGAACACTATTCCTTTGTGAATACATAACCCTGTGAATGAGCCGGAACGAAGTCATTCTCTCCtTGTCCAAACATTGGAAGTGTATATCTCCTCAACAAGAAAATTTCTTCCAAAAGTTGAACTATCCAGTCAGAAATG	VaccDscaff1:956434-956583|VaccDscaff5:955155-955304|VaccDscaff8:40486027-40485878|VaccDscaff10:39256579-39256430
s0038p148883	scaffold00038:148883	A:T	1	s0038b62929	0.861659	GGAAAGAACACTATTCCTTTGTGAATACATAACCCTGTGAATGAGCCGGAACGAAGTCATTCTCTCCTTGTCCAaACATTGGAAGTGTATATCTCCTCAACAAGAAAATTTCTTCCAAAAGTTGAACTATCCAGTCAGAAATGAGATCTG	VaccDscaff1:956441-956590|VaccDscaff5:955162-955311|VaccDscaff8:40486020-40485871|VaccDscaff10:39256572-39256423
s0038p148911	scaffold00038:148911	A:C	1	s0038b62929	0.861659	ATAACCCTGTGAATGAGCCGGAACGAAGTCATTCTCTCCTTGTCCAAACATTGGAAGTGTATATCTCCTCAACAaGAAAATTTCTTCCAAAAGTTGAACTATCCAGTCAGAAATGAGATCTGTTTCACATGATCAGCTGTCCCAAAACCA	VaccDscaff1:956469-956618|VaccDscaff5:955190-955338|VaccDscaff8:40485992-40485843|VaccDscaff10:39256544-39256395
s0038p148922	scaffold00038:148922	T:C	1	s0038b62929	0.861659	AATGAGCCGGAACGAAGTCATTCTCTCCTTGTCCAAACATTGGAAGTGTATATCTCCTCAACAAGAAAATTTCTtCCAAAAGTTGAACTATCCAGTCAGAAATGAGATCTGTTTCACATGATCAGCTGTCCCAAAACCAGTTTGTGCTCT	VaccDscaff1:956480-956629|VaccDscaff5:955201-955349|VaccDscaff8:40485981-40485832|VaccDscaff10:39256533-39256384
s0038p148967	scaffold00038:148967	G:C	1	s0038b62929	0.861659	GTGTATATCTCCTCAACAAGAAAATTTCTTCCAAAAGTTGAACTATCCAGTCAGAAATGAGATCTGTTTCACATgATCAGCTGTCCCAAAACCAGTTTGTGCTCTTCTATGACATCTACCTATCCAAGATACTGTCTACAAAAACCACTG	VaccDscaff1:956525-956674|VaccDscaff5:955246-955394|VaccDscaff8:40485935-40485787|VaccDscaff10:39256488-39256339
s0751p28198	scaffold00751:28198	T:C	1	s0751b28198	2.58688	TGATTTATTACGTGGAAGGGTCGGCCTCAGTCACATAATCCTTCAAAATGTCCTGCACTCTCGTTCTCAATTTTtGTACTACGCTAGCATTTTCAATCCCCGCTTTAGCGAATTTTAGTAATTTGTGATTTAAAGATGTTTTCATGCTCG	VaccDscaff1:1726470-1726321|VaccDscaff5:1492855-1492706|VaccDscaff8:39803422-39803571|VaccDscaff10:38672762-38672910
s0751p28205	scaffold00751:28205	C:T	1	s0751b28198	2.58688	TTACGTGGAAGGGTCGGCCTCAGTCACATAATCCTTCAAAATGTCCTGCACTCTCGTTCTCAATTTTTGTACTAcGCTAGCATTTTCAATCCCCGCTTTAGCGAATTTTAGTAATTTGTGATTTAAAGATGTTTTCATGCTCGCACTTGT	VaccDscaff1:1726463-1726314|VaccDscaff5:1492848-1492699|VaccDscaff8:39803429-39803578|VaccDscaff10:38672769-38672917
s0751p37094	scaffold00751:37094	A:G	1	s0751b28198	2.58688	GTAACTATAATAATCTAAGCCAAGATTCCTTCTTAACTGGGAAAAAGAAGAAGGAAGTGAACTTATAAACTTCTaTTGGAAGATTGATAATAAAATTATTCAGGAAGCATAGACTACTAGAGAGCAATGACACATATTGCACCGATACAT	VaccDscaff1:1715314-1715165|VaccDscaff5:1481698-1481549|VaccDscaff8:39810964-39811113|VaccDscaff10:38682191-38682340
s0751p45539	scaffold00751:45539	A:G	1	s0751b28198	2.58688	TCTCCTTTAATATTTGGATCAATAAGGGTATCAATAGTCCCCTTTCTGTAATTGTTTACTGCCCAATCTGCTAGaCTAACTTGTTCCTTCGGGAGGCTCGGGTTAAGCACTGGCCTCCCACAAAGCACTTCAAAAAGGACTACCCCGAAC	VaccDscaff1:1708538-1708389|VaccDscaff5:1469082-1468933|VaccDscaff8:39818561-39818710|VaccDscaff10:38689743-38689892
s0751p45677	scaffold00751:45677	G:A	1	s0751b28198	2.58688	ACTACCCCGAACGAGTAAACATCTGACTTGTCTGTCAGTTGTTGCCTTCTAAAGTACTCGGGATCCAAATACCCgAAACTACCCTTCACCACGGTACTTACATGGGTTTGGCTGAGCGTGGGACCCGTTTTCGATAAACCAAAATCCGAT	VaccDscaff1:1708400-1708251|VaccDscaff5:1468944-1468795|VaccDscaff8:39818699-39818848|VaccDscaff10:38689881-38690030
s0751p45982	scaffold00751:45982	G:A	1	s0751b28198	2.58688	TCCCTTATAGATATGCTCTCTTAGTGTCCCATTCGCCATATAATCATAAACCAAATCATTTCTTCCTCTTCTTCgCAAGCCCCTATCAAGGACACCAAATGACGGTGCCTCAACTTTGAAAGCAAATCGATCTCGGTTTGGAACTCATGA	VaccDscaff1:1708095-1707945|VaccDscaff5:1468639-1468489|VaccDscaff8:39819004-39819154|VaccDscaff10:38690186-38690336
s0751p46009	scaffold00751:46009	A:G	1	s0751b28198	2.58688	CCCATTCGCCATATAATCATAAACCAAATCATTTCTTCCTCTTCTTCGCAAGCCCCTATCAAGGACACCAAATGaCGGTGCCTCAACTTTGAAAGCAAATCGATCTCGGTTTGGAACTCATGAACTCCTTGTTCTGAAGAAGGATTTGAT	VaccDscaff1:1708068-1707918|VaccDscaff5:1468612-1468462|VaccDscaff8:39819031-39819181|VaccDscaff10:38690213-38690363
s0751p63015	scaffold00751:63015	G:A	1	s0751b28198	2.58688	AAAATTATGAAGAGTAAGGTTTAGTCAAAAAATACCAAAAATGGTATTTTTAATGGAAACTCAACCTTGTTAGAgTTTGGAGACTGGTTCAATTTTGAAGGGACTACATTAAAGCTACCAAGATTTTGAAGGGCTAAAAAAAAGACTTAG	VaccDscaff1:1691876-1691734|VaccDscaff5:1451094-1450946|NoHit|VaccDscaff10:38714166-38714270
s0751p63043	scaffold00751:63043	A:G	1	s0751b28198	2.58688	AAAATACCAAAAATGGTATTTTTAATGGAAACTCAACCTTGTTAGAGTTTGGAGACTGGTTCAATTTTGAAGGGaCTACATTAAAGCTACCAAGATTTTGAAGGGCTAAAAAAAAGACTTAGATTTTATTATCAATGCCAAACTATGCAT	VaccDscaff1:1691848-1691696|VaccDscaff5:1451066-1450918|VaccDscaff8:39847350-39847458|NoHit
s0751p65151	scaffold00751:65151	T:C	1	s0751b28198	2.58688	TCTTAATAATTTTTTCTCGGTAGCCACCTAATTAATTCCATTGCAATCAACAAATTGTCAAACTTTTTGTAAAAtTGGAGGCAGAAGTACGACTACTACAAAAGAACCGAGCCACCCGCAAATAGATCAATAGGGACTCGTTTGAACTCA	VaccDscaff1:1689693-1689547|VaccDscaff5:1448932-1448783|VaccDscaff8:39849760-39849909|VaccDscaff10:38716741-38716890
s0751p65199	scaffold00751:65199	T:C	1	s0751b28198	2.58688	AACAAATTGTCAAACTTTTTGTAAAATTGGAGGCAGAAGTACGACTACTACAAAAGAACCGAGCCACCCGCAAAtAGATCAATAGGGACTCGTTTGAACTCAACTCTTTAAGTTAATAAATAATAAATGAGCTTGAGTCAAGATTTTAGA	VaccDscaff1:1689648-1689499|VaccDscaff5:1448884-1448735|VaccDscaff8:39849808-39849957|VaccDscaff10:38716789-38716938
s0751p65216	scaffold00751:65216	G:A	1	s0751b28198	2.58688	TTTGTAAAATTGGAGGCAGAAGTACGACTACTACAAAAGAACCGAGCCACCCGCAAATAGATCAATAGGGACTCgTTTGAACTCAACTCTTTAAGTTAATAAATAATAAATGAGCTTGAGTCAAGATTTTAGACAACTCGAAGATCGGCT	VaccDscaff1:1689631-1689482|VaccDscaff5:1448867-1448718|VaccDscaff8:39849825-39849974|VaccDscaff10:38716806-38716955
s0652p39650	scaffold00652:39650	G:A	1	s0652b39650	3.44943	GCCCTAGCCCTCTGAGAAAGGGGGCATGATAACTGGGACACGAGGGTGCATCCTTTCCGGTCCTCGCATACTTGgAAAATATCTTCTTCTTTTTCGGTTATGCAAACCGAAGGGAATGATGAGATGTATAAGAAAATATGTCAAAGGTAG	NoHit|VaccDscaff5:1722284-1722145|NoHit|VaccDscaff10:38441979-38442118
s0652p39706	scaffold00652:39706	A:C	1	s0652b39650	3.44943	CCGGTCCTCGCATACTTGGAAAATATCTTCTTCTTTTTCGGTTATGCAAACCGAAGGGAATGATGAGATGTATAaGAAAATATGTCAAAGGTAGGACGTTGGAGTAGTGCACTATTGCTCGGTCAAGATGAAATTTCACCTCTATCGTCA	NoHit|VaccDscaff5:1722233-1722082|NoHit|VaccDscaff10:38442030-38442181
s0652p39735	scaffold00652:39735	G:A	1	s0652b39650	3.44943	CTTCTTTTTCGGTTATGCAAACCGAAGGGAATGATGAGATGTATAAGAAAATATGTCAAAGGTAGGACGTTGGAgTAGTGCACTATTGCTCGGTCAAGATGAAATTTCACCTCTATCGTCATTAGGTAGGAAAGCTTCTAAACTGGAGCT	NoHit|VaccDscaff5:1722207-1722053|NoHit|VaccDscaff10:38442056-38442210
s0652p39736	scaffold00652:39736	T:C	1	s0652b39650	3.44943	TTCTTTTTCGGTTATGCAAACCGAAGGGAATGATGAGATGTATAAGAAAATATGTCAAAGGTAGGACGTTGGAGtAGTGCACTATTGCTCGGTCAAGATGAAATTTCACCTCTATCGTCATTAGGTAGGAAAGCTTCTAAACTGGAGCTT	NoHit|VaccDscaff5:1722206-1722052|NoHit|VaccDscaff10:38442057-38442211
s0652p39742	scaffold00652:39742	A:G	1	s0652b39650	3.44943	TTCGGTTATGCAAACCGAAGGGAATGATGAGATGTATAAGAAAATATGTCAAAGGTAGGACGTTGGAGTAGTGCaCTATTGCTCGGTCAAGATGAAATTTCACCTCTATCGTCATTAGGTAGGAAAGCTTCTAAACTGGAGCTTCCCAAC	NoHit|VaccDscaff5:1722200-1722046|NoHit|VaccDscaff10:38442063-38442217
s0652p39755	scaffold00652:39755	C:G	1	s0652b39650	3.44943	ACCGAAGGGAATGATGAGATGTATAAGAAAATATGTCAAAGGTAGGACGTTGGAGTAGTGCACTATTGCTCGGTcAAGATGAAATTTCACCTCTATCGTCATTAGGTAGGAAAGCTTCTAAACTGGAGCTTCCCAACATATACTATCACA	NoHit|VaccDscaff5:1722187-1722033|NoHit|VaccDscaff10:38442076-38442230
s0652p39810	scaffold00652:39810	T:C	1	s0652b39650	3.44943	TAGTGCACTATTGCTCGGTCAAGATGAAATTTCACCTCTATCGTCATTAGGTAGGAAAGCTTCTAAACTGGAGCtTCCCAACATATACTATCACAAATTTTGCCCATGCCCTTAGATTTCCATGGCTCTGAACATTTCCATGGCTCTGAA	NoHit|VaccDscaff5:1722132-1721996|NoHit|VaccDscaff10:38442131-38442267
s0652p39825	scaffold00652:39825	A:C	1	s0652b39650	3.44943	CGGTCAAGATGAAATTTCACCTCTATCGTCATTAGGTAGGAAAGCTTCTAAACTGGAGCTTCCCAACATATACTaTCACAAATTTTGCCCATGCCCTTAGATTTCCATGGCTCTGAACATTTCCATGGCTCTGAACGGTCGAAACAGCAC	NoHit|VaccDscaff5:1722104-1721996|NoHit|VaccDscaff10:38442159-38442267
s0652p39830	scaffold00652:39830	A:T	1	s0652b39650	3.44943	AAGATGAAATTTCACCTCTATCGTCATTAGGTAGGAAAGCTTCTAAACTGGAGCTTCCCAACATATACTATCACaAATTTTGCCCATGCCCTTAGATTTCCATGGCTCTGAACATTTCCATGGCTCTGAACGGTCGAAACAGCACCCAAC	NoHit|VaccDscaff5:1722104-1721996|NoHit|VaccDscaff10:38442159-38442267
s0652p39910	scaffold00652:39910	T:A	1	s0652b39650	3.44943	TGCCCATGCCCTTAGATTTCCATGGCTCTGAACATTTCCATGGCTCTGAACGGTCGAAACAGCACCCAACCATAtCAGCCTTCCATGGCACCTCAAAAAACAGTGTTTCATAATGAAAAACAATTGTAAACAAATAAAAGCCCGCAATGA	NoHit|VaccDscaff5:1721994-1721895|NoHit|VaccDscaff10:38442251-38442368
s0652p39951	scaffold00652:39951	A:C	1	s0652b39650	3.44943	GGCTCTGAACGGTCGAAACAGCACCCAACCATATCAGCCTTCCATGGCACCTCAAAAAACAGTGTTTCATAATGaAAAACAATTGTAAACAAATAAAAGCCCGCAATGACTTGAATTACAATCTCCAAAAACAAGATTTTCAAATTCTTG	VaccDscaff1:1937955-1937815|NoHit|VaccDscaff8:39597775-39597915|VaccDscaff10:38442259-38442393
s0652p39975	scaffold00652:39975	G:A	1	s0652b39650	3.44943	CCAACCATATCAGCCTTCCATGGCACCTCAAAAAACAGTGTTTCATAATGAAAAACAATTGTAAACAAATAAAAgCCCGCAATGACTTGAATTACAATCTCCAAAAACAAGATTTTCAAATTCTTGATTATCATGCCTGGCCCAAGAAAA	VaccDscaff1:1937931-1937781|NoHit|VaccDscaff8:39597799-39597949|VaccDscaff10:38442283-38442432
s0652p39976	scaffold00652:39976	C:T	1	s0652b39650	3.44943	CAACCATATCAGCCTTCCATGGCACCTCAAAAAACAGTGTTTCATAATGAAAAACAATTGTAAACAAATAAAAGcCCGCAATGACTTGAATTACAATCTCCAAAAACAAGATTTTCAAATTCTTGATTATCATGCCTGGCCCAAGAAAAA	VaccDscaff1:1937930-1937780|NoHit|VaccDscaff8:39597800-39597950|VaccDscaff10:38442284-38442432
s0652p40046	scaffold00652:40046	G:T	1	s0652b39650	3.44943	AAAGCCCGCAATGACTTGAATTACAATCTCCAAAAACAAGATTTTCAAATTCTTGATTATCATGCCTGGCCCAAgAAAAAGGCAAGTTCGCTGACTAATTGTTTGTTCTCACTCGTCGGGTGATCTGTGAGCTCTTTTCCTTCCGAGGAC	VaccDscaff1:1937854-1937711|VaccDscaff5:1721903-1721759|VaccDscaff8:39597876-39598019|VaccDscaff10:38442360-38442504
s0652p40145	scaffold00652:40145	T:A	1	s0652b39650	3.44943	TGTTTGTTCTCACTCGTCGGGTGATCTGTGAGCTCTTTTCCTTCCGAGGACACATGCAGTCTCTTGAAATTCCCtGATACAAGTTCTCTCCAAAACATTTACACCAGCTTTTATACTGCAACTGGTTCATTGCTCGGACTAGATACAAGC	VaccDscaff1:1937760-1937617|VaccDscaff5:1721809-1721664|VaccDscaff8:39597970-39598113|VaccDscaff10:38442454-38442599
s0652p40184	scaffold00652:40184	T:C	1	s0652b39650	3.44943	CCTTCCGAGGACACATGCAGTCTCTTGAAATTCCCTGATACAAGTTCTCTCCAAAACATTTACACCAGCTTTTAtACTGCAACTGGTTCATTGCTCGGACTAGATACAAGCATTTACCTGCTCCAATAGTTAAAACGGATTAGAGGGGGT	VaccDscaff1:1937721-1937582|VaccDscaff5:1721770-1721622|VaccDscaff8:39598009-39598149|VaccDscaff10:38442493-38442641
s0652p40200	scaffold00652:40200	T:C	1	s0652b39650	3.44943	GCAGTCTCTTGAAATTCCCTGATACAAGTTCTCTCCAAAACATTTACACCAGCTTTTATACTGCAACTGGTTCAtTGCTCGGACTAGATACAAGCATTTACCTGCTCCAATAGTTAAAACGGATTAGAGGGGGTGATTTCTGTCAATGTG	VaccDscaff1:1937705-1937558|VaccDscaff5:1721754-1721603|VaccDscaff8:39598025-39598172|VaccDscaff10:38442509-38442660
s0652p40202	scaffold00652:40202	G:A	1	s0652b39650	3.44943	AGTCTCTTGAAATTCCCTGATACAAGTTCTCTCCAAAACATTTACACCAGCTTTTATACTGCAACTGGTTCATTgCTCGGACTAGATACAAGCATTTACCTGCTCCAATAGTTAAAACGGATTAGAGGGGGTGATTTCTGTCAATGTGAT	VaccDscaff1:1937703-1937556|VaccDscaff5:1721752-1721601|VaccDscaff8:39598027-39598174|VaccDscaff10:38442511-38442662
s0652p40203	scaffold00652:40203	C:G	1	s0652b39650	3.44943	GTCTCTTGAAATTCCCTGATACAAGTTCTCTCCAAAACATTTACACCAGCTTTTATACTGCAACTGGTTCATTGcTCGGACTAGATACAAGCATTTACCTGCTCCAATAGTTAAAACGGATTAGAGGGGGTGATTTCTGTCAATGTGATG	VaccDscaff1:1937702-1937555|VaccDscaff5:1721751-1721600|VaccDscaff8:39598028-39598175|VaccDscaff10:38442512-38442663
s0652p40211	scaffold00652:40211	A:T	1	s0652b39650	3.44943	AAATTCCCTGATACAAGTTCTCTCCAAAACATTTACACCAGCTTTTATACTGCAACTGGTTCATTGCTCGGACTaGATACAAGCATTTACCTGCTCCAATAGTTAAAACGGATTAGAGGGGGTGATTTCTGTCAATGTGATGCAATGGGC	VaccDscaff1:1937694-1937546|VaccDscaff5:1721743-1721592|VaccDscaff8:39598036-39598184|VaccDscaff10:38442520-38442671
s0652p40214	scaffold00652:40214	T:C	1	s0652b39650	3.44943	TTCCCTGATACAAGTTCTCTCCAAAACATTTACACCAGCTTTTATACTGCAACTGGTTCATTGCTCGGACTAGAtACAAGCATTTACCTGCTCCAATAGTTAAAACGGATTAGAGGGGGTGATTTCTGTCAATGTGATGCAATGGGCAAG	VaccDscaff1:1937691-1937543|VaccDscaff5:1721740-1721589|VaccDscaff8:39598039-39598187|VaccDscaff10:38442523-38442674
s0652p40217	scaffold00652:40217	A:G	1	s0652b39650	3.44943	CCTGATACAAGTTCTCTCCAAAACATTTACACCAGCTTTTATACTGCAACTGGTTCATTGCTCGGACTAGATACaAGCATTTACCTGCTCCAATAGTTAAAACGGATTAGAGGGGGTGATTTCTGTCAATGTGATGCAATGGGCAAGTCC	VaccDscaff1:1937688-1937540|VaccDscaff5:1721737-1721586|VaccDscaff8:39598042-39598190|VaccDscaff10:38442526-38442677
s0652p40219	scaffold00652:40219	G:T	1	s0652b39650	3.44943	TGATACAAGTTCTCTCCAAAACATTTACACCAGCTTTTATACTGCAACTGGTTCATTGCTCGGACTAGATACAAgCATTTACCTGCTCCAATAGTTAAAACGGATTAGAGGGGGTGATTTCTGTCAATGTGATGCAATGGGCAAGTCCCA	VaccDscaff1:1937671-1937538|VaccDscaff5:1721735-1721584|VaccDscaff8:39598059-39598192|VaccDscaff10:38442528-38442679
s0652p52788	scaffold00652:52788	T:C	1	s0652b39650	3.44943	TCATGGGGCATCAACTGGGAGGGGCATTCCTCGCAACCTATTCTACCTTATTACGTATGTGCCCTCTTCACTGAtAGGAAATGCTCTCTCTGCTGGGCGACCACTACTGCCCATTCGTGGTGGTTTTATTCCATTCTTTTGGGGTCTAAT	VaccDscaff1:1924124-1923975|VaccDscaff5:1694417-1694268|VaccDscaff8:39615778-39615925|VaccDscaff10:38475203-38475350
s0652p52820	scaffold00652:52820	C:T	1	s0652b39650	3.44943	GCAACCTATTCTACCTTATTACGTATGTGCCCTCTTCACTGATAGGAAATGCTCTCTCTGCTGGGCGACCACTAcTGCCCATTCGTGGTGGTTTTATTCCATTCTTTTGGGGTCTAATTCCCTTTTATCCTCTCTTTACAAATGTCCCCC	VaccDscaff1:1924092-1923943|VaccDscaff5:1694385-1694236|VaccDscaff8:39615810-39615958|VaccDscaff10:38475235-38475383
s0652p57206	scaffold00652:57206	G:A	1	s0652b39650	3.44943	CCGGGTGGGGCGGAGAACAAGGATTGGGGCGGGATCGGATCAGAGGTACGTAGAACCGCCTCCGACCATTCCCCgAACATTTTTTAAGTTTTACCTCCAAATCCAATCCGATCCCCGAAAAAATCCCCGGTACTCGAACCTGAGCGGATT	VaccDscaff1:1919565-1919416|VaccDscaff5:1689982-1689833|VaccDscaff8:39620049-39620162|VaccDscaff10:38479465-38479578
s0652p57261	scaffold00652:57261	G:A	1	s0652b39650	3.44943	CCGCCTCCGACCATTCCCCGAACATTTTTTAAGTTTTACCTCCAAATCCAATCCGATCCCCGAAAAAATCCCCGgTACTCGAACCTGAGCGGATTTATAATTGCCATCCCTACTTGTTCCCCTACGTATCTATAATGGTAGAAGATCAGA	VaccDscaff1:1919510-1919361|VaccDscaff5:1689927-1689778|VaccDscaff8:39620101-39620235|VaccDscaff10:38479517-38479651
s0652p57275	scaffold00652:57275	G:A	1	s0652b39650	3.44943	TCCCCGAACATTTTTTAAGTTTTACCTCCAAATCCAATCCGATCCCCGAAAAAATCCCCGGTACTCGAACCTGAgCGGATTTATAATTGCCATCCCTACTTGTTCCCCTACGTATCTATAATGGTAGAAGATCAGAAAGAAGATTGGAGG	VaccDscaff1:1919496-1919347|VaccDscaff5:1689913-1689764|VaccDscaff8:39620112-39620249|VaccDscaff10:38479528-38479665
s0652p73417	scaffold00652:73417	C:A	1	s0652b39650	3.44943	GCAGTTAGCATGGAGGTGAGTGTGTGTATAAGCTACTTCAGTCTAGATTCCATTCCAATGAACTAAACAGGCCCcTGGAGTATCTCTCACAAAGAAATATATAGTAGAAGTCGGCGGGCTGAGTGTTTCTTGCCCATGAGCCGAGTCAGG	VaccDscaff1:1901101-1900952|VaccDscaff5:1671798-1671651|NoHit|VaccDscaff10:38501437-38501587
s0652p73425	scaffold00652:73425	T:C	1	s0652b39650	3.44943	CATGGAGGTGAGTGTGTGTATAAGCTACTTCAGTCTAGATTCCATTCCAATGAACTAAACAGGCCCCTGGAGTAtCTCTCACAAAGAAATATATAGTAGAAGTCGGCGGGCTGAGTGTTTCTTGCCCATGAGCCGAGTCAGGTGTGGTTT	VaccDscaff1:1901093-1900944|VaccDscaff5:1671790-1671643|NoHit|VaccDscaff10:38501445-38501595
s0652p73449	scaffold00652:73449	G:A	1	s0652b39650	3.44943	CTACTTCAGTCTAGATTCCATTCCAATGAACTAAACAGGCCCCTGGAGTATCTCTCACAAAGAAATATATAGTAgAAGTCGGCGGGCTGAGTGTTTCTTGCCCATGAGCCGAGTCAGGTGTGGTTTTACGAAATGAGGCATGTTATAGAT	VaccDscaff1:1901069-1900920|VaccDscaff5:1671768-1671619|NoHit|VaccDscaff10:38501469-38501619
s0652p113119	scaffold00652:113119	T:C	1	s0652b39650	3.44943	AGCTTGTGAAAATGAAGTGGAAAATATAATAAATAGAGTTAAAAGAGATGCATTTCATTGGAAACGTTCTGTATtCACAATACCATAGTATTTCAAATAATACCAAATCCATAAATCCAAATGCATTAGATCCCTTGGCATTGGGAATGT	VaccDscaff1:1853009-1852858|VaccDscaff5:1618975-1618826|VaccDscaff8:39690281-39690421|VaccDscaff10:38548462-38548611
s0461p22863	scaffold00461:22863	C:G	1	s0461b22863	5.17425	GTCTGTTGAGTTGATTCAAGACATTAGGAATTCGGGGTGTAGGGTTACAGAAGATTTGCTTTGTGTTCTGATTGcTAGTTGGGGCAGATTAGGGCTAGCAAAATATTGTGCTGAGGTTTTTGGGCAGATTTCCTACTTGGGTCTTAGTCC	VaccDscaff1:2040436-2040585|NoHit|VaccDscaff8:39504542-39504393|VaccDscaff10:38367225-38367076
s0461p35885	scaffold00461:35885	C:A	1	s0461b22863	5.17425	ACTTAAGGGTTTACTACCTCCTATGTCTCAAGTTCAAAACTTTGTAGGTGCTATCAATTCTTGTGGGCCCAGACcATACGAGACTTTGTCCCGGCTTTAAATGGGCCCGTCGCTAGTGGACGATGAGGATGGTCCTCTTGTGATTAGTCG	VaccDscaff1:2056081-2056230|VaccDscaff3:14841044-14841162|VaccDscaff8:39489217-39489068|VaccDscaff10:38351391-38351242
s0461p35919	scaffold00461:35919	G:C	1	s0461b22863	5.17425	CAAAACTTTGTAGGTGCTATCAATTCTTGTGGGCCCAGACCATACGAGACTTTGTCCCGGCTTTAAATGGGCCCgTCGCTAGTGGACGATGAGGATGGTCCTCTTGTGATTAGTCGAGGTGTTCATAAGCTGGCCCAAACATTATGAGTT	VaccDscaff1:2056115-2056264|NoHit|VaccDscaff8:39489183-39489034|VaccDscaff10:38351357-38351208
s0461p46615	scaffold00461:46615	T:C	1	s0461b22863	5.17425	TTGCAGCATAGTTTACCATAATCAGGAACCAAATATTGAAAATTGCAGCATGTTGTAAAACCCTTTTTCAAGTAtCAAAGTTGAGCATTTTCTGTAAATCTCAAATCTATATGCCAGTGAAGCCATTAGAGTACAAAAAGTGAGTGGAGA	NoHit|NoHit|VaccDscaff8:39478396-39478278|VaccDscaff10:38339655-38339501
s0461p46705	scaffold00461:46705	C:A	1	s0461b22863	5.17425	TCTGTAAATCTCAAATCTATATGCCAGTGAAGCCATTAGAGTACAAAAAGTGAGTGGAGATATATGCCAGTAGGcTGAGCACTCCCACCAGACTGAAGGGATAACTAACACAACCACCGGCCCCCAAGGTACTTTTGGTATTGGGTATCC	VaccDscaff1:2069102-2069230|NoHit|VaccDscaff8:39478337-39478188|VaccDscaff10:38339560-38339411
s0461p46712	scaffold00461:46712	C:G	1	s0461b22863	5.17425	ATCTCAAATCTATATGCCAGTGAAGCCATTAGAGTACAAAAAGTGAGTGGAGATATATGCCAGTAGGCTGAGCAcTCCCACCAGACTGAAGGGATAACTAACACAACCACCGGCCCCCAAGGTACTTTTGGTATTGGGTATCCCATGTGT	VaccDscaff1:2069104-2069230|NoHit|VaccDscaff8:39478330-39478181|VaccDscaff10:38339553-38339404
s0461p46789	scaffold00461:46789	T:G	1	s0461b22863	5.17425	CCACCAGACTGAAGGGATAACTAACACAACCACCGGCCCCCAAGGTACTTTTGGTATTGGGTATCCCATGTGTAtGGGATTTGTTGTCCAAGTTATATGTAGTCCCTTCACCAAAGTCACATTCAAATGCCAGAAACGTAGTCCCACCAG	VaccDscaff1:2069181-2069319|NoHit|VaccDscaff8:39478253-39478104|VaccDscaff10:38339476-38339327
s0461p46860	scaffold00461:46860	A:G	1	s0461b22863	5.17425	GTATGGGATTTGTTGTCCAAGTTATATGTAGTCCCTTCACCAAAGTCACATTCAAATGCCAGAAACGTAGTCCCaCCAGCCAATCAAACATGCACGGAAGGATTAAGATTGTCAAATTATAAATTCTTACTTCTTTTCTAGATAGCAAAT	VaccDscaff1:2069240-2069390|NoHit|VaccDscaff8:39478182-39478033|VaccDscaff10:38339405-38339256
s0461p46974	scaffold00461:46974	T:A	1	s0461b22863	5.17425	AATTATAAATTCTTACTTCTTTTCTAGATAGCAAATAAAGCAACCCACCGTTTATCAGAGATAGTGAAGCCTGAtGATTATCCATTTCATGTGCCATTTCCAAACTACTAATATATGTTTCTTGTGCATTCTACCAGATTGTATCAGCAA	VaccDscaff1:2069355-2069504|NoHit|VaccDscaff8:39478068-39477923|VaccDscaff10:38339291-38339142
s0461p68049	scaffold00461:68049	G:A	1	s0461b22863	5.17425	AATATTTGTTTATTTATATGTTGATGTGTATTTTGTTTGGATATACAGTGTGCTAGGGTTTCTAGAAGAGTGAGgAGCAAAAGAATCATGTCTCTAAGGCCAAGCGCGAGAACCGAGGTTCGTCGGAACCGTTACAAGGTCGCCGTCGAT	VaccDscaff1:2097979-2098128|NoHit|VaccDscaff8:39443491-39443342|VaccDscaff10:38314603-38314454
s0461p68224	scaffold00461:68224	G:A	1	s0461b22863	5.17425	AGGACAACATGGTTGAGATCCGAAAGAGTAAACGAGAAGAGAGCTTGCTTAAGAAGCGTCGCGAAGGCCTTCCAgTGGGCTACCAATTTCCTGCTGCCAATAACAACATAAGCACCGTCGAGAAAAAGGTATTCTTTTCATTTGCGCCCG	VaccDscaff1:2098154-2098294|NoHit|VaccDscaff8:39443316-39443176|VaccDscaff10:38314428-38314279
s0461p68298	scaffold00461:68298	C:T	1	s0461b22863	5.17425	GTGGGCTACCAATTTCCTGCTGCCAATAACAACATAAGCACCGTCGAGAAAAAGGTATTCTTTTCATTTGCGCCcGGTTTCTCACTATATGCATAGTCAGTTGCAGGGTTTTATTTCAACAAAGGTCGTTAGTTATGGTGTCTGCGGTTA	NoHit|NoHit|NoHit|VaccDscaff10:38314354-38314205
s0461p69979	scaffold00461:69979	G:C	1	s0461b22863	5.17425	AACATCCCCGTTATTTTGAGTTTTCTACAGTTTGAGGCTGCTTGGGCTTTGACAAATATTGCTTCTGGTACCTCgGAAAATACCAAGGTGGTTATTGACCATGGAGCAGTCCCCATTTTTGTCAAGCTTCTGTCTTCTCCTAGTGATGAT	VaccDscaff1:2099875-2100024|NoHit|VaccDscaff8:39441582-39441433|VaccDscaff10:38312663-38312514
s0461p70116	scaffold00461:70116	C:T	1	s0461b22863	5.17425	TCCTAGTGATGATGTTCGTGAGCAGGTAGGTTGCAAATAGTGTTTATTATCCATTGCTAAGCAGAAGCTACATAcTGTCTGCAAGCAAAACTAACGTACAGTTTTTGGTCTTAGGCTGTGTGGGCACTAGGTAATGTTGCTGGTGACTCT	VaccDscaff1:2100012-2100161|NoHit|VaccDscaff8:39441445-39441296|VaccDscaff10:38312526-38312377
s0461p70140	scaffold00461:70140	C:T	1	s0461b22863	5.17425	GGTAGGTTGCAAATAGTGTTTATTATCCATTGCTAAGCAGAAGCTACATACTGTCTGCAAGCAAAACTAACGTAcAGTTTTTGGTCTTAGGCTGTGTGGGCACTAGGTAATGTTGCTGGTGACTCTCCTAGGTGTCGTGATCTTGTGCTC	VaccDscaff1:2100036-2100185|NoHit|VaccDscaff8:39441421-39441272|VaccDscaff10:38312502-38312353
s0461p81258	scaffold00461:81258	A:T	1	s0461b22863	5.17425	CACACCCCATGTGAGTGGGGTTGTGGTTAGTTGTGGCACAAAGTTTGTGTCATGATCATTTTTTAAATCGAACTaCCCTTCATGTGCAACTTGGTAACACGTGAAAGTATGGATTTCAAAAGTGAGGGAATTCGTTCGTACGGAACTCAA	NoHit|NoHit|VaccDscaff8:39426465-39426316|VaccDscaff10:38300091-38299942
s0461p81266	scaffold00461:81266	T:C	1	s0461b22863	5.17425	ATGTGAGTGGGGTTGTGGTTAGTTGTGGCACAAAGTTTGTGTCATGATCATTTTTTAAATCGAACTACCCTTCAtGTGCAACTTGGTAACACGTGAAAGTATGGATTTCAAAAGTGAGGGAATTCGTTCGTACGGAACTCAACTACGTGA	NoHit|NoHit|VaccDscaff8:39426457-39426308|VaccDscaff10:38300083-38299934
s0461p81316	scaffold00461:81316	C:T	1	s0461b22863	5.17425	TTTTTTAAATCGAACTACCCTTCATGTGCAACTTGGTAACACGTGAAAGTATGGATTTCAAAAGTGAGGGAATTcGTTCGTACGGAACTCAACTACGTGAGGTGAGATCAACCTAGAACTACCTCTAATAACCTCAAATTTGGGTGGATT	NoHit|NoHit|VaccDscaff8:39426407-39426258|VaccDscaff10:38300033-38299884
s0461p81322	scaffold00461:81322	T:G	1	s0461b22863	5.17425	AAATCGAACTACCCTTCATGTGCAACTTGGTAACACGTGAAAGTATGGATTTCAAAAGTGAGGGAATTCGTTCGtACGGAACTCAACTACGTGAGGTGAGATCAACCTAGAACTACCTCTAATAACCTCAAATTTGGGTGGATTAGATAA	NoHit|NoHit|VaccDscaff8:39426401-39426252|VaccDscaff10:38300027-38299878
s0461p81353	scaffold00461:81353	C:T	1	s0461b22863	5.17425	AACACGTGAAAGTATGGATTTCAAAAGTGAGGGAATTCGTTCGTACGGAACTCAACTACGTGAGGTGAGATCAAcCTAGAACTACCTCTAATAACCTCAAATTTGGGTGGATTAGATAATCGATACGAGATAAAATCTAAAACTTTTTCT	VaccDscaff1:2112189-2112337|NoHit|VaccDscaff8:39426370-39426221|VaccDscaff10:38299996-38299847
s0461p81363	scaffold00461:81363	C:T	1	s0461b22863	5.17425	AGTATGGATTTCAAAAGTGAGGGAATTCGTTCGTACGGAACTCAACTACGTGAGGTGAGATCAACCTAGAACTAcCTCTAATAACCTCAAATTTGGGTGGATTAGATAATCGATACGAGATAAAATCTAAAACTTTTTCTTCTTGAAACT	VaccDscaff1:2112199-2112347|NoHit|VaccDscaff8:39426360-39426211|VaccDscaff10:38299986-38299837
s0461p81368	scaffold00461:81368	A:G	1	s0461b22863	5.17425	GGATTTCAAAAGTGAGGGAATTCGTTCGTACGGAACTCAACTACGTGAGGTGAGATCAACCTAGAACTACCTCTaATAACCTCAAATTTGGGTGGATTAGATAATCGATACGAGATAAAATCTAAAACTTTTTCTTCTTGAAACTTGACA	VaccDscaff1:2112206-2112352|NoHit|VaccDscaff8:39426355-39426206|VaccDscaff10:38299981-38299832
s0531p60242	scaffold00531:60242	A:G	1	s0531b60242	6.4652	CCCCCAACCCCGACAGTGGTATCTAGACTCACTCGCTTGCTATCAATTCCTGGATTGTATGGTAGTCCTATCCGaCTTTATCCTCACTTAATTGAGTCCCCTGCTAGCGGAAGGTGAAATTAGCATCCAGGATTTAGTCAGTCCAATACG	VaccDscaff1:2270900-2271019|VaccDscaff5:1932952-1933101|VaccDscaff8:39277982-39277835|VaccDscaff10:38081723-38081574
s0531p60251	scaffold00531:60251	T:G	1	s0531b60242	6.4652	CCGACAGTGGTATCTAGACTCACTCGCTTGCTATCAATTCCTGGATTGTATGGTAGTCCTATCCGACTTTATCCtCACTTAATTGAGTCCCCTGCTAGCGGAAGGTGAAATTAGCATCCAGGATTTAGTCAGTCCAATACGAACTTAACA	VaccDscaff1:2270900-2271028|VaccDscaff5:1932961-1933110|VaccDscaff8:39277977-39277835|VaccDscaff10:38081714-38081565
s0531p60406	scaffold00531:60406	A:G	1	s0531b60242	6.4652	AATATTGACTACCCACTAAAGTGATGTGATCCTCGGTTATTACAAAAATAAAATAAAAAAAATAAAAACCGCCAaTCCCTAGTTGTTCAAAAAGTATCTCATAAGTTAAAATCTCAATGGTTCACAATTACAAATAAAGCATTTAACAGA	VaccDscaff1:2271034-2271174|NoHit|NoHit|VaccDscaff10:38081559-38081411
s0531p98343	scaffold00531:98343	T:C	1	s0531b60242	6.4652	ATTGCAACGGTAGTTGAATTCTTTCCGACAGTAAATTGTACTCTTTGCCACGGTAATTAGACTTTTTGTAATGGtAAACGCACTTCTGCGACGGCAATTCTATTACAGTAATTAGGCTTTATGCAACGGTAAATGAATTTTTGAGACATT	VaccDscaff1:2296829-2296976|VaccDscaff5:1995024-1995171|NoHit|VaccDscaff10:38038857-38038706
s0531p98347	scaffold00531:98347	C:T	1	s0531b60242	6.4652	CAACGGTAGTTGAATTCTTTCCGACAGTAAATTGTACTCTTTGCCACGGTAATTAGACTTTTTGTAATGGTAAAcGCACTTCTGCGACGGCAATTCTATTACAGTAATTAGGCTTTATGCAACGGTAAATGAATTTTTGAGACATTAATT	VaccDscaff1:2296833-2296980|VaccDscaff5:1995028-1995175|NoHit|VaccDscaff10:38038853-38038702
s0531p103256	scaffold00531:103256	C:T	1	s0531b60242	6.4652	AGAATTTTATTGTACCCTCGGTATACAGGTACAAATTACTATTTTGTGTTACCCTAAAAATCTCTCCCAGCTATcAATTCACGGTGGCTAACTTAATTCATCCATTTATTCCCAGCAACATGTCCAAAACTTTTCCCTTCATTCCTGATT	VaccDscaff1:2300793-2300942|VaccDscaff5:1999038-1999184|NoHit|VaccDscaff10:38034829-38034680
s0531p103265	scaffold00531:103265	G:A	1	s0531b60242	6.4652	TTGTACCCTCGGTATACAGGTACAAATTACTATTTTGTGTTACCCTAAAAATCTCTCCCAGCTATCAATTCACGgTGGCTAACTTAATTCATCCATTTATTCCCAGCAACATGTCCAAAACTTTTCCCTTCATTCCTGATTAGAATGAAG	VaccDscaff1:2300802-2300951|VaccDscaff5:1999047-1999196|NoHit|VaccDscaff10:38034820-38034671
s0531p103272	scaffold00531:103272	A:T	1	s0531b60242	6.4652	CTCGGTATACAGGTACAAATTACTATTTTGTGTTACCCTAAAAATCTCTCCCAGCTATCAATTCACGGTGGCTAaCTTAATTCATCCATTTATTCCCAGCAACATGTCCAAAACTTTTCCCTTCATTCCTGATTAGAATGAAGGTAGTGG	VaccDscaff1:2300809-2300955|VaccDscaff5:1999054-1999203|NoHit|VaccDscaff10:38034813-38034664
s0531p103303	scaffold00531:103303	G:A	1	s0531b60242	6.4652	GTTACCCTAAAAATCTCTCCCAGCTATCAATTCACGGTGGCTAACTTAATTCATCCATTTATTCCCAGCAACATgTCCAAAACTTTTCCCTTCATTCCTGATTAGAATGAAGGTAGTGGTCTAATGAAAGGCAGTCCTTTGTTTTTTCCT	VaccDscaff1:2300840-2300988|VaccDscaff5:1999085-1999234|NoHit|VaccDscaff10:38034782-38034633
s0531p103497	scaffold00531:103497	T:C	1	s0531b60242	6.4652	CGGGCCATGTACATCACATGGGTTATCATTATTTACGGCCAACAATGTATAGATTGGTGGACTATTAATATGATtTATTGGTTATTGAAGTCTTGTTGGTTGGGATTGCTATTTGATTATATGGTTCTTTGACCACCACCTGGTATTCCT	VaccDscaff1:2301034-2301183|VaccDscaff5:1999279-1999428|NoHit|VaccDscaff10:38034588-38034439
s0531p103550	scaffold00531:103550	T:C	1	s0531b60242	6.4652	TTGGTGGACTATTAATATGATTTATTGGTTATTGAAGTCTTGTTGGTTGGGATTGCTATTTGATTATATGGTTCtTTGACCACCACCTGGTATTCCTGCACGAATTGATGATGTGGTTGTTCGACCTCCACCTGGTACTCCTACAATAAT	VaccDscaff1:2301087-2301236|VaccDscaff5:1999332-1999481|NoHit|VaccDscaff10:38034535-38034386
s0531p103557	scaffold00531:103557	A:T	1	s0531b60242	6.4652	ACTATTAATATGATTTATTGGTTATTGAAGTCTTGTTGGTTGGGATTGCTATTTGATTATATGGTTCTTTGACCaCCACCTGGTATTCCTGCACGAATTGATGATGTGGTTGTTCGACCTCCACCTGGTACTCCTACAATAATTGATGAT	VaccDscaff1:2301094-2301243|VaccDscaff5:1999339-1999488|NoHit|VaccDscaff10:38034528-38034379
s0531p129779	scaffold00531:129779	G:A	1	s0531b60242	6.4652	TGAACTGTTGAACTGAGATATATGCGTGATATTTAAGATGTGGTGTTCTGCTATTTTTATATGTATTCATGATCgATGATATTTTCAGGTTAGTCGATGTAATTTCCAAGCTAGGCCTGCAAAAAACTTTGGTCTTACGACACATGAGCT	VaccDscaff1:2332321-2332470|VaccDscaff5:2030567-2030716|VaccDscaff8:39127170-39127028|VaccDscaff10:37988947-37988798
s0531p129835	scaffold00531:129835	G:A	1	s0531b60242	6.4652	TTATATGTATTCATGATCGATGATATTTTCAGGTTAGTCGATGTAATTTCCAAGCTAGGCCTGCAAAAAACTTTgGTCTTACGACACATGAGCTCTGTGATCCAACCAATTTTGGAGAAAGGAATAGTGGATCACTCCATCATCCACAAG	VaccDscaff1:2332377-2332526|VaccDscaff5:2030623-2030772|VaccDscaff8:39127121-39126972|VaccDscaff10:37988891-37988742
s0531p129950	scaffold00531:129950	C:T	1	s0531b60242	6.4652	AGAAAGGAATAGTGGATCACTCCATCATCCACAAGGCATTGATGGAATACTTGAGCATTGCTGACCAGGTGTGGcGTACTTTTTTAATCTAATATACAAGTATTCTTTGATCTTTGGGAGGCTTTCACTTATCATCACCTTGTTTCTTAA	VaccDscaff1:2332492-2332641|VaccDscaff5:2030738-2030887|VaccDscaff8:39127004-39126857|VaccDscaff10:37988776-37988627
s2037p17760	scaffold02037:17760	T:A	1	s2037b17760	7.75912	TCCGAACAAGGCCAAATATTGTGTTCTCTTCTCTTATCAAGTTGCTCTACATTGCTGGCTGGCTAGCTTGAGAAtAGCACAAAACTAGGTCTAGATTTTGCATTCTGTTTCGCTTGCTAACCGGAGGCTGTGTATCTCCTCTATTTTACT	NoHit|NoHit|NoHit|NoHit
s2037p17797	scaffold02037:17797	G:A	1	s2037b17760	7.75912	CAAGTTGCTCTACATTGCTGGCTGGCTAGCTTGAGAATAGCACAAAACTAGGTCTAGATTTTGCATTCTGTTTCgCTTGCTAACCGGAGGCTGTGTATCTCCTCTATTTTACTGTCTTTTTCTCAACACGTGCGGTATCTTTTGCAGGGA	NoHit|NoHit|NoHit|NoHit
s2037p17807	scaffold02037:17807	C:T	1	s2037b17760	7.75912	TACATTGCTGGCTGGCTAGCTTGAGAATAGCACAAAACTAGGTCTAGATTTTGCATTCTGTTTCGCTTGCTAACcGGAGGCTGTGTATCTCCTCTATTTTACTGTCTTTTTCTCAACACGTGCGGTATCTTTTGCAGGGAGACAAACTTG	NoHit|NoHit|NoHit|NoHit
s2037p17986	scaffold02037:17986	C:T	1	s2037b17760	7.75912	CGTCGTGAGTACATGGAGCTCCGAAAAGACTGATCTGTCATTGTTTTCGTGGCACCCTTCGTGGTTGTTTGCAGcTCCTGGGAAGTGCATTATGCGATTTTCAAATTGTGTTCAGTTCCATTTGTAGTGAAGCTGGTGTTGAATTTTAGA	VaccDscaff22:3762502-3762655|NoHit|NoHit|NoHit
s0377p134129	scaffold00377:134129	A:C	1	s0377b134129	9.0528	TGGGGACCAGCGGCTCCTTGTTTACGAGTTTATGCCATTGGGATCTTTGGAGGATCATTTACATGGTTAGATTGaTTGCCTTTATTTACTATGAGATGCACATTTATATTCATGAATGGCCTTATGTTTGCTATTGTACGATTTAACATG	VaccDscaff1:4060171-4060320|VaccDscaff5:4608496-4608347|VaccDscaff8:38105827-38105678|VaccDscaff10:36562051-36561902
s0377p134249	scaffold00377:134249	T:A	1	s0377b134129	9.0528	CTTATGTTTGCTATTGTACGATTTAACATGAAACAAGAAATTGCTGGCTTACCAAGACTAGGCTCTAGTATCTAtTACGTTCATACTCTCTCCGTTCCTAAAAGATAGTCAGTCCCTTAGTTGTAGGATCCTTATAAAATGGGTGCGCTT	VaccDscaff1:4060291-4060440|VaccDscaff5:4608376-4608227|VaccDscaff8:38105707-38105558|VaccDscaff10:36561931-36561782
s0377p134253	scaffold00377:134253	G:A	1	s0377b134129	9.0528	TGTTTGCTATTGTACGATTTAACATGAAACAAGAAATTGCTGGCTTACCAAGACTAGGCTCTAGTATCTATTACgTTCATACTCTCTCCGTTCCTAAAAGATAGTCAGTCCCTTAGTTGTAGGATCCTTATAAAATGGGTGCGCTTCCTC	VaccDscaff1:4060295-4060444|VaccDscaff5:4608372-4608223|VaccDscaff8:38105703-38105554|VaccDscaff10:36561927-36561778
s0377p134289	scaffold00377:134289	C:G	1	s0377b134129	9.0528	TTGCTGGCTTACCAAGACTAGGCTCTAGTATCTATTACGTTCATACTCTCTCCGTTCCTAAAAGATAGTCAGTCcCTTAGTTGTAGGATCCTTATAAAATGGGTGCGCTTCCTCGATGGGAGCTCGTTCCCATCTAGAGGAGAACCTGCT	VaccDscaff1:4060331-4060480|VaccDscaff5:4608336-4608187|VaccDscaff8:38105667-38105518|VaccDscaff10:36561891-36561742
s0377p138773	scaffold00377:138773	T:C	1	s0377b134129	9.0528	TATGTGACCCCTAACACCACAAAAATGACATGTAGGAATAAATTTGTTATAATCATGGGAATGTACGAAGTGTGtGCATAAAGTATGACTAGCATGCAATTTGCTACATTGAGGTCTGATGTGACCTTGAACACCACATTGATGATTATC	VaccDscaff1:4065687-4065829|VaccDscaff5:4603577-4603438|VaccDscaff8:38100969-38100827|VaccDscaff10:36556943-36556801
s0377p138904	scaffold00377:138904	A:G	1	s0377b134129	9.0528	CACCACATTGATGATTATCAATGGTAGGTTTCTGTGTGGATTTAGTCATTTTAACACAAGCTTAAGGCGTTACTaTTTTGTTGTATTTATAGACCCAGTGAAAAATGCTAGTTTCGCTTGAGCGACTTGCATCCAGTGATACCCGCGCAA	VaccDscaff1:4065872-4066021|VaccDscaff5:4603392-4603243|VaccDscaff8:38100784-38100635|VaccDscaff10:36556758-36556609
s0377p142192	scaffold00377:142192	C:T	1	s0377b134129	9.0528	TTTTTTTTTTTTCTTTTCTTTTCTGGGAGACTCTTCCTGATATATAACTCATGTTTCTTCTAAATTCTAATTAGcGTCCTTTCAGTATCTGTCTCATTATTTCATTCGATTGCCCATTTCCAGATCTTCCGCCGGACAAAGAGCCTTTGG	VaccDscaff1:4068974-4069081|VaccDscaff5:4600112-4599963|VaccDscaff8:38097497-38097348|VaccDscaff10:36553468-36553319
s0377p142205	scaffold00377:142205	T:C	1	s0377b134129	9.0528	TTTTCTTTTCTGGGAGACTCTTCCTGATATATAACTCATGTTTCTTCTAAATTCTAATTAGCGTCCTTTCAGTAtCTGTCTCATTATTTCATTCGATTGCCCATTTCCAGATCTTCCGCCGGACAAAGAGCCTTTGGACTGGAATACGAG	VaccDscaff1:4068974-4069094|VaccDscaff5:4600094-4599950|VaccDscaff8:38097479-38097335|VaccDscaff10:36553455-36553306
s0377p142296	scaffold00377:142296	A:T	1	s0377b134129	9.0528	TTCGATTGCCCATTTCCAGATCTTCCGCCGGACAAAGAGCCTTTGGACTGGAATACGAGGATGAAGATTGCAGCaGGTGCTGCAAAAGGGCTGGAATATTTGCATGACAAGGCAAACCCGCCTGTCATATACAGGGACTTAAAATCTTCG	VaccDscaff1:4069036-4069185|VaccDscaff5:4600008-4599859|VaccDscaff8:38097393-38097244|VaccDscaff10:36553364-36553215
s0377p163684	scaffold00377:163684	C:A	1	s0377b134129	9.0528	TTGATGCAATAACAACTCCCAAAGTCAAGCAGTCCATCTAATTTATCGCTGATGCCATAGGCTAGTAACCAATTcAGTGACTGTAGTTACTTGTCTGCTCAACCCTGTAATGGATAAATCACATCGTAGAGTTCCCTATTTTGTTGAATC	VaccDscaff1:4147090-4147238|NoHit|NoHit|VaccDscaff10:36500971-36500823
s0377p163713	scaffold00377:163713	C:T	1	s0377b134129	9.0528	CAGTCCATCTAATTTATCGCTGATGCCATAGGCTAGTAACCAATTCAGTGACTGTAGTTACTTGTCTGCTCAACcCTGTAATGGATAAATCACATCGTAGAGTTCCCTATTTTGTTGAATCTTTCAATAAGCTGTTGTCGTACTCGATCC	VaccDscaff1:4147119-4147267|NoHit|NoHit|VaccDscaff10:36500942-36500794
s0377p163852	scaffold00377:163852	T:C	1	s0377b134129	9.0528	GTACTCGATCCCAATCATCTTCACTATATTTGATCTGCACGGCTATTGCCTTGAATCCACAATGACCATTAGCTtGGACGTCAATAGTGTGGGAAATATAATGGTGATAAGCCTCAGGTAATTGTTGAATGTAGGGATTAAGGACGGGTG	VaccDscaff1:4147257-4147406|NoHit|NoHit|VaccDscaff10:36500804-36500655
s0377p163855	scaffold00377:163855	A:G	1	s0377b134129	9.0528	CTCGATCCCAATCATCTTCACTATATTTGATCTGCACGGCTATTGCCTTGAATCCACAATGACCATTAGCTTGGaCGTCAATAGTGTGGGAAATATAATGGTGATAAGCCTCAGGTAATTGTTGAATGTAGGGATTAAGGACGGGTGGAA	VaccDscaff1:4147260-4147409|NoHit|NoHit|VaccDscaff10:36500801-36500652
s0377p163931	scaffold00377:163931	T:C	1	s0377b134129	9.0528	GTCAATAGTGTGGGAAATATAATGGTGATAAGCCTCAGGTAATTGTTGAATGTAGGGATTAAGGACGGGTGGAAtTGGAGATTGAGCATGGTGTTGGCCTAGATAGCAACACAAGCGGGGGGTGAATTGTGTATCTCAAAAAATAATGCG	VaccDscaff1:4147336-4147486|NoHit|NoHit|VaccDscaff10:36500725-36500576
s0377p168220	scaffold00377:168220	A:G	1	s0377b134129	9.0528	GCTCTTGAATTTACTAGCAATATGTTAGTAGGGAAAATTCCTGAAGAGCTGGGTTCCCTTGCTAAGCTCACTGAaTTGGATTTTGCAGAAAACAATCTAACAGGAGGAGTGCCTTCTACTTTCGGGAATCTATCATCTCTTAAGACACTT	VaccDscaff1:4154335-4154484|VaccDscaff5:4570299-4570160|VaccDscaff8:38057544-38057397|VaccDscaff10:36495384-36495235
s0377p168743	scaffold00377:168743	G:A	1	s0377b134129	9.0528	ATCATCTAGGGACACGACAAAAAGATGACTTGAGCTTTCTAGACTCGATGATCAATGCAACCAATTTGCGTGCCgTGGATCTGGGTATAAACCAATTCGGAGGGGTGTTACCCAAATCAATCTGCAATTTCTCCACCTGTTTCACCGGAT	VaccDscaff1:4154858-4155007|VaccDscaff5:4512990-4512855|VaccDscaff8:37842962-37842818|VaccDscaff10:36494861-36494712
s0377p168778	scaffold00377:168778	A:G	1	s0377b134129	9.0528	TTTCTAGACTCGATGATCAATGCAACCAATTTGCGTGCCGTGGATCTGGGTATAAACCAATTCGGAGGGGTGTTaCCCAAATCAATCTGCAATTTCTCCACCTGTTTCACCGGATTAGAGATTAGCAGAAATGAGATAGGTGGGAACATC	VaccDscaff1:4154893-4155042|VaccDscaff5:4512955-4512806|VaccDscaff8:37842927-37842778|VaccDscaff10:36494826-36494677
s0377p168809	scaffold00377:168809	T:G	1	s0377b134129	9.0528	TGCGTGCCGTGGATCTGGGTATAAACCAATTCGGAGGGGTGTTACCCAAATCAATCTGCAATTTCTCCACCTGTtTCACCGGATTAGAGATTAGCAGAAATGAGATAGGTGGGAACATCCCAACTTGTCTCGGGAATCTGATCAATCTCG	VaccDscaff1:4154924-4155073|VaccDscaff5:4512916-4512777|VaccDscaff8:37506673-37506533|VaccDscaff10:36494795-36494646
s0377p168831	scaffold00377:168831	G:C	1	s0377b134129	9.0528	AAACCAATTCGGAGGGGTGTTACCCAAATCAATCTGCAATTTCTCCACCTGTTTCACCGGATTAGAGATTAGCAgAAATGAGATAGGTGGGAACATCCCAACTTGTCTCGGGAATCTGATCAATCTCGAAGTTTTATATCTTGACGACAA	VaccDscaff1:4154946-4155095|VaccDscaff5:4569698-4569573|VaccDscaff8:37630298-37630158|VaccDscaff10:36494773-36494624
s0377p168857	scaffold00377:168857	A:C	1	s0377b134129	9.0528	AATCAATCTGCAATTTCTCCACCTGTTTCACCGGATTAGAGATTAGCAGAAATGAGATAGGTGGGAACATCCCAaCTTGTCTCGGGAATCTGATCAATCTCGAAGTTTTATATCTTGACGACAATCATTTGAGAGGTGAAATTCCTGGTA	VaccDscaff1:4154972-4155121|VaccDscaff5:4494968-4494824|VaccDscaff8:37630272-37630126|VaccDscaff10:36494747-36494598
s1705p6275	scaffold01705:6275	C:T	1	s1705b6275	12.9482	AAGTGGACTGTAATAGAATCCTCCACTCATTGGTCATAGGCTCAGCTCGTTATGACTTGGCTCGACTTGACTGAcTTAATAATCAGACCGAGCTTGAGTTTTAGGTGGTGTAACAAACAAGTCAAGATCAACACTCTAAAGCTCAGCCCC	VaccDscaff1:4550710-4550558|NoHit|NoHit|VaccDscaff10:36019287-36019436
s1705p6354	scaffold01705:6354	C:T	1	s1705b6275	12.9482	TAATCAGACCGAGCTTGAGTTTTAGGTGGTGTAACAAACAAGTCAAGATCAACACTCTAAAGCTCAGCCCCATTcTGTAAATTAACAGGACTCGGCTTGTTGATACATACGTGAACTCGAACTCTAGGTGAGCTCATGTACTACAAAACC	VaccDscaff1:4550628-4550479|VaccDscaff5:4195972-4196094|NoHit|VaccDscaff10:36019366-36019515
s1705p6376	scaffold01705:6376	T:A	1	s1705b6275	12.9482	TAGGTGGTGTAACAAACAAGTCAAGATCAACACTCTAAAGCTCAGCCCCATTCTGTAAATTAACAGGACTCGGCtTGTTGATACATACGTGAACTCGAACTCTAGGTGAGCTCATGTACTACAAAACCCTACTCGGCTAACCTCGTTTGC	VaccDscaff1:4550606-4550457|VaccDscaff5:4195972-4196116|NoHit|VaccDscaff10:36019388-36019537
s1705p6381	scaffold01705:6381	G:T	1	s1705b6275	12.9482	GGTGTAACAAACAAGTCAAGATCAACACTCTAAAGCTCAGCCCCATTCTGTAAATTAACAGGACTCGGCTTGTTgATACATACGTGAACTCGAACTCTAGGTGAGCTCATGTACTACAAAACCCTACTCGGCTAACCTCGTTTGCATCTC	VaccDscaff1:4550600-4550452|VaccDscaff5:4195972-4196121|NoHit|VaccDscaff10:36019393-36019542
s1705p6564	scaffold01705:6564	C:T	1	s1705b6275	12.9482	AAGGCCATGTAGATTGAGTTCTCCTACAAGCCCACGGCGTGGGGACAACATGCATGTTGTCCGATCTGGGCCGTcCATGCTCGGGAATGGACGGCTCGGATCACATATTGTCTGAACAAATCTGAACCGTCCGCTATAGAACAAATCTGA	VaccDscaff1:4550418-4550272|VaccDscaff5:4196155-4196304|VaccDscaff29:12989341-12989236|VaccDscaff10:36019576-36019722
s1705p6573	scaffold01705:6573	G:A	1	s1705b6275	12.9482	TAGATTGAGTTCTCCTACAAGCCCACGGCGTGGGGACAACATGCATGTTGTCCGATCTGGGCCGTCCATGCTCGgGAATGGACGGCTCGGATCACATATTGTCTGAACAAATCTGAACCGTCCGCTATAGAACAAATCTGAACCGTCTGC	VaccDscaff1:4550409-4550263|VaccDscaff5:4196164-4196313|VaccDscaff29:12989341-12989227|VaccDscaff10:36019585-36019731
s0429p136548	scaffold00429:136548	T:C	1	s0429b136548	14.0403	TGGTTATTTCTAATTCAAAACTTGAACGGACTGGTCAATCATGTTAAAACTTATTACTTACAAAATGTACGTTTtGGATCATTCATAAAGCACTTGAGGTGAGCTCGAAACATGGAATTGTTACTCTATTGGTACAAACAATCGGTACCA	VaccDscaff1:5255455-5255306|VaccDscaff5:3274577-3274436|VaccDscaff8:36432974-36433121|VaccDscaff10:35224010-35224159
s0429p136572	scaffold00429:136572	G:A	1	s0429b136548	14.0403	AACGGACTGGTCAATCATGTTAAAACTTATTACTTACAAAATGTACGTTTTGGATCATTCATAAAGCACTTGAGgTGAGCTCGAAACATGGAATTGTTACTCTATTGGTACAAACAATCGGTACCATAATTTTTTTCCCTGTGTATTATT	VaccDscaff1:5255431-5255281|VaccDscaff5:3274551-3274413|VaccDscaff8:36432998-36433145|VaccDscaff10:35224034-35224183
s0429p136580	scaffold00429:136580	G:C	1	s0429b136548	14.0403	GGTCAATCATGTTAAAACTTATTACTTACAAAATGTACGTTTTGGATCATTCATAAAGCACTTGAGGTGAGCTCgAAACATGGAATTGTTACTCTATTGGTACAAACAATCGGTACCATAATTTTTTTCCCTGTGTATTATTAGTTGTTT	VaccDscaff1:5255423-5255281|VaccDscaff5:3274551-3274413|VaccDscaff8:36433006-36433153|VaccDscaff10:35224042-35224191
s0429p192469	scaffold00429:192469	T:C	1	s0429b136548	14.0403	AATACGTTTTAAACACGTTGGCTGTTCAATTATGAAATTTGATCAAGAAAGATAAGTCTTGAATGAGGTGCGGAtGGAAGGGGTGTGGATGGATCTGGCCTGCTTATATGTTTGTGATATTGTAGTCCTGCAGCACCTTAAACTGTGGTG	NoHit|VaccDscaff5:3246395-3246245|VaccDscaff8:36491735-36491879|VaccDscaff10:35250629-35250775
s0429p192579	scaffold00429:192579	T:A	1	s0429b136548	14.0403	TTTGTGATATTGTAGTCCTGCAGCACCTTAAACTGTGGTGAATCATCGGCACCAAGGAGTCACTAACCAAAAAAtTGGTGGCAATGTAGCAATGTATGATAACAATCTGGTTTCATTTCATCACTTGGACAGAATAATTTCCGCAAAGAG	NoHit|VaccDscaff5:3246284-3246131|VaccDscaff8:36491840-36491993|VaccDscaff10:35250736-35250879
s0898p4155	scaffold00898:4155	G:A	1	s0898b4155	16.8817	CTATGTAGCTTAGTAATTTAGGGTTGGAAAATTAGCCAAGCTGAAAAAACTGTAAGATAAGCCTCATAGCTCAAgCCTAGTAAAGGGGTTGTTGCCACTACTTACGAATGGCTAACAGGTCACTTAACGGAAATGCCATATGCACTTGTG	VaccDscaff1:5020479-5020330|VaccDscaff5:3745518-3745373|VaccDscaff8:36800980-36801129|VaccDscaff10:35525778-35525927
s0898p4168	scaffold00898:4168	G:C	1	s0898b4155	16.8817	TAATTTAGGGTTGGAAAATTAGCCAAGCTGAAAAAACTGTAAGATAAGCCTCATAGCTCAAGCCTAGTAAAGGGgTTGTTGCCACTACTTACGAATGGCTAACAGGTCACTTAACGGAAATGCCATATGCACTTGTGCGTACTGCGTACA	VaccDscaff1:5020466-5020317|VaccDscaff5:3745505-3745366|VaccDscaff8:36800993-36801142|VaccDscaff10:35525791-35525940
s0898p4173	scaffold00898:4173	T:C	1	s0898b4155	16.8817	TAGGGTTGGAAAATTAGCCAAGCTGAAAAAACTGTAAGATAAGCCTCATAGCTCAAGCCTAGTAAAGGGGTTGTtGCCACTACTTACGAATGGCTAACAGGTCACTTAACGGAAATGCCATATGCACTTGTGCGTACTGCGTACATTGAT	VaccDscaff1:5020461-5020312|VaccDscaff5:3745500-3745366|VaccDscaff8:36800998-36801147|VaccDscaff10:35525796-35525945
s0898p4176	scaffold00898:4176	C:A	1	s0898b4155	16.8817	GGTTGGAAAATTAGCCAAGCTGAAAAAACTGTAAGATAAGCCTCATAGCTCAAGCCTAGTAAAGGGGTTGTTGCcACTACTTACGAATGGCTAACAGGTCACTTAACGGAAATGCCATATGCACTTGTGCGTACTGCGTACATTGATAAG	VaccDscaff1:5020458-5020309|VaccDscaff5:3745497-3745366|VaccDscaff8:36801001-36801150|VaccDscaff10:35525799-35525948
s0898p4205	scaffold00898:4205	T:A	1	s0898b4155	16.8817	TGTAAGATAAGCCTCATAGCTCAAGCCTAGTAAAGGGGTTGTTGCCACTACTTACGAATGGCTAACAGGTCACTtAACGGAAATGCCATATGCACTTGTGCGTACTGCGTACATTGATAAGCTTTTTAAAATCCCTGAATCACCAAAATA	VaccDscaff1:5020429-5020280|VaccDscaff5:3745468-3745326|VaccDscaff8:36801030-36801179|VaccDscaff10:35525828-35525977
s0898p4209	scaffold00898:4209	G:A	1	s0898b4155	16.8817	AGATAAGCCTCATAGCTCAAGCCTAGTAAAGGGGTTGTTGCCACTACTTACGAATGGCTAACAGGTCACTTAACgGAAATGCCATATGCACTTGTGCGTACTGCGTACATTGATAAGCTTTTTAAAATCCCTGAATCACCAAAATAATAA	VaccDscaff1:5020425-5020276|VaccDscaff5:3745464-3745322|VaccDscaff8:36801034-36801183|VaccDscaff10:35525832-35525981
s0898p4230	scaffold00898:4230	G:C	1	s0898b4155	16.8817	CCTAGTAAAGGGGTTGTTGCCACTACTTACGAATGGCTAACAGGTCACTTAACGGAAATGCCATATGCACTTGTgCGTACTGCGTACATTGATAAGCTTTTTAAAATCCCTGAATCACCAAAATAATAATTATAGAGCTCCAAAGCTCAA	VaccDscaff1:5020404-5020255|VaccDscaff5:3745443-3745301|VaccDscaff8:36801055-36801204|VaccDscaff10:35525853-35526002
s0898p4241	scaffold00898:4241	A:G	1	s0898b4155	16.8817	GGTTGTTGCCACTACTTACGAATGGCTAACAGGTCACTTAACGGAAATGCCATATGCACTTGTGCGTACTGCGTaCATTGATAAGCTTTTTAAAATCCCTGAATCACCAAAATAATAATTATAGAGCTCCAAAGCTCAAACAAAGTCCTC	VaccDscaff1:5020393-5020244|VaccDscaff5:3745430-3745290|VaccDscaff8:36801066-36801215|VaccDscaff10:35525864-35526013
s0898p4248	scaffold00898:4248	T:A	1	s0898b4155	16.8817	GCCACTACTTACGAATGGCTAACAGGTCACTTAACGGAAATGCCATATGCACTTGTGCGTACTGCGTACATTGAtAAGCTTTTTAAAATCCCTGAATCACCAAAATAATAATTATAGAGCTCCAAAGCTCAAACAAAGTCCTCTCCACCC	VaccDscaff1:5020386-5020237|VaccDscaff5:3745422-3745284|VaccDscaff8:36801073-36801222|VaccDscaff10:35525871-35526020
s0898p4273	scaffold00898:4273	C:A	1	s0898b4155	16.8817	GTCACTTAACGGAAATGCCATATGCACTTGTGCGTACTGCGTACATTGATAAGCTTTTTAAAATCCCTGAATCAcCAAAATAATAATTATAGAGCTCCAAAGCTCAAACAAAGTCCTCTCCACCCCGTCAAAATAGGAACCACATGAGCA	VaccDscaff1:5020361-5020212|VaccDscaff5:3745400-3745258|VaccDscaff8:36801098-36801247|VaccDscaff10:35525896-35526045
s0883p38373	scaffold00883:38373	A:T	1	s0883b38373	18.9559	GTTTATTTCCTCTCCCGTTGTCGGAAGTCCAAACAACATATGGGTCCCAATTGTAGTTTTAAATACTCTGGCGCaCCAAATTCAATATTGGAAGAGATAGGGGTTTCAATGTAATTCATCTGAACCCCTCGAAACTTATCGAGAGGGGTT	VaccDscaff1:4663335-4663186|VaccDscaff5:4035338-4035487|VaccDscaff8:37153320-37153469|VaccDscaff10:35857781-35857930
s0883p38375	scaffold00883:38375	C:T	1	s0883b38373	18.9559	TTATTTCCTCTCCCGTTGTCGGAAGTCCAAACAACATATGGGTCCCAATTGTAGTTTTAAATACTCTGGCGCACcAAATTCAATATTGGAAGAGATAGGGGTTTCAATGTAATTCATCTGAACCCCTCGAAACTTATCGAGAGGGGTTTC	VaccDscaff1:4663333-4663184|VaccDscaff5:4035340-4035489|VaccDscaff8:37153322-37153471|VaccDscaff10:35857783-35857932
s0883p38415	scaffold00883:38415	C:T	1	s0883b38373	18.9559	GGTCCCAATTGTAGTTTTAAATACTCTGGCGCACCAAATTCAATATTGGAAGAGATAGGGGTTTCAATGTAATTcATCTGAACCCCTCGAAACTTATCGAGAGGGGTTTCATATACTGGTCGTTCCACTCCCCCGCTCGTACCCTCCAGA	VaccDscaff1:4663293-4663144|VaccDscaff5:4035380-4035529|VaccDscaff8:37153362-37153511|VaccDscaff10:35857823-35857972
s0883p38468	scaffold00883:38468	C:G	1	s0883b38373	18.9559	GATAGGGGTTTCAATGTAATTCATCTGAACCCCTCGAAACTTATCGAGAGGGGTTTCATATACTGGTCGTTCCAcTCCCCCGCTCGTACCCTCCAGAGAGTATAAGCCATCGCAGCAAATTCTAGGGTTAGGGTTTTTGCACGAACAGGC	VaccDscaff1:4663240-4663091|VaccDscaff5:4035433-4035582|VaccDscaff8:37153415-37153564|VaccDscaff10:35857876-35858024
s0883p44801	scaffold00883:44801	T:A	1	s0883b38373	18.9559	GCCTAGCATACAAATGCAATTTCACTATAAGTTCTTCGATTACCAAGCAAAATTAGTCAGACTAGATAAGTACAtATGTAGTCCACCATACAAAAGACAACTCATGCGAATAAAGCAGATGGCAGGAAAACTGAAAAACTATGATGCAAA	NoHit|NoHit|VaccDscaff8:37160095-37160244|VaccDscaff10:35865942-35866091
s0883p44823	scaffold00883:44823	A:G	1	s0883b38373	18.9559	CACTATAAGTTCTTCGATTACCAAGCAAAATTAGTCAGACTAGATAAGTACATATGTAGTCCACCATACAAAAGaCAACTCATGCGAATAAAGCAGATGGCAGGAAAACTGAAAAACTATGATGCAAAATTGTAACCTTCACTTTGGCAA	NoHit|NoHit|VaccDscaff8:37160117-37160266|VaccDscaff10:35865964-35866113
s0883p44833	scaffold00883:44833	C:A	1	s0883b38373	18.9559	TCTTCGATTACCAAGCAAAATTAGTCAGACTAGATAAGTACATATGTAGTCCACCATACAAAAGACAACTCATGcGAATAAAGCAGATGGCAGGAAAACTGAAAAACTATGATGCAAAATTGTAACCTTCACTTTGGCAACGTGGGAAAA	NoHit|NoHit|VaccDscaff8:37160127-37160276|VaccDscaff10:35865974-35866123
s0883p44836	scaffold00883:44836	A:G	1	s0883b38373	18.9559	TCGATTACCAAGCAAAATTAGTCAGACTAGATAAGTACATATGTAGTCCACCATACAAAAGACAACTCATGCGAaTAAAGCAGATGGCAGGAAAACTGAAAAACTATGATGCAAAATTGTAACCTTCACTTTGGCAACGTGGGAAAAGAG	NoHit|NoHit|VaccDscaff8:37160130-37160279|VaccDscaff10:35865977-35866126
s0883p44868	scaffold00883:44868	T:C	1	s0883b38373	18.9559	AAGTACATATGTAGTCCACCATACAAAAGACAACTCATGCGAATAAAGCAGATGGCAGGAAAACTGAAAAACTAtGATGCAAAATTGTAACCTTCACTTTGGCAACGTGGGAAAAGAGCTGATCCTGGGAGGTAAGCTTGATGATGTAAG	NoHit|NoHit|VaccDscaff8:37160162-37160311|VaccDscaff10:35866009-35866158
s0883p44881	scaffold00883:44881	T:A	1	s0883b38373	18.9559	GTCCACCATACAAAAGACAACTCATGCGAATAAAGCAGATGGCAGGAAAACTGAAAAACTATGATGCAAAATTGtAACCTTCACTTTGGCAACGTGGGAAAAGAGCTGATCCTGGGAGGTAAGCTTGATGATGTAAGCCTAGTACCAAAA	NoHit|NoHit|VaccDscaff8:37160175-37160324|VaccDscaff10:35866022-35866171
s0883p44899	scaffold00883:44899	C:A	1	s0883b38373	18.9559	AACTCATGCGAATAAAGCAGATGGCAGGAAAACTGAAAAACTATGATGCAAAATTGTAACCTTCACTTTGGCAAcGTGGGAAAAGAGCTGATCCTGGGAGGTAAGCTTGATGATGTAAGCCTAGTACCAAAAATATTACACCAAACTTCT	NoHit|NoHit|VaccDscaff8:37160193-37160342|VaccDscaff10:35866040-35866189
s0883p44908	scaffold00883:44908	A:C	1	s0883b38373	18.9559	GAATAAAGCAGATGGCAGGAAAACTGAAAAACTATGATGCAAAATTGTAACCTTCACTTTGGCAACGTGGGAAAaGAGCTGATCCTGGGAGGTAAGCTTGATGATGTAAGCCTAGTACCAAAAATATTACACCAAACTTCTGATAGAACG	NoHit|NoHit|VaccDscaff8:37160202-37160351|VaccDscaff10:35866049-35866198
s0883p44914	scaffold00883:44914	G:C	1	s0883b38373	18.9559	AGCAGATGGCAGGAAAACTGAAAAACTATGATGCAAAATTGTAACCTTCACTTTGGCAACGTGGGAAAAGAGCTgATCCTGGGAGGTAAGCTTGATGATGTAAGCCTAGTACCAAAAATATTACACCAAACTTCTGATAGAACGGTTGAA	NoHit|NoHit|VaccDscaff8:37160208-37160357|VaccDscaff10:35866055-35866204
s0883p44918	scaffold00883:44918	C:A	1	s0883b38373	18.9559	GATGGCAGGAAAACTGAAAAACTATGATGCAAAATTGTAACCTTCACTTTGGCAACGTGGGAAAAGAGCTGATCcTGGGAGGTAAGCTTGATGATGTAAGCCTAGTACCAAAAATATTACACCAAACTTCTGATAGAACGGTTGAAGCTC	NoHit|NoHit|VaccDscaff8:37160212-37160361|VaccDscaff10:35866059-35866208
s0883p44952	scaffold00883:44952	C:T	1	s0883b38373	18.9559	TTGTAACCTTCACTTTGGCAACGTGGGAAAAGAGCTGATCCTGGGAGGTAAGCTTGATGATGTAAGCCTAGTACcAAAAATATTACACCAAACTTCTGATAGAACGGTTGAAGCTCCCCATAGTCCCCAAAAGAGTGCAAGCGCAAATGG	NoHit|NoHit|VaccDscaff8:37160246-37160395|VaccDscaff10:35866093-35866242
s0883p44963	scaffold00883:44963	C:T	1	s0883b38373	18.9559	ACTTTGGCAACGTGGGAAAAGAGCTGATCCTGGGAGGTAAGCTTGATGATGTAAGCCTAGTACCAAAAATATTAcACCAAACTTCTGATAGAACGGTTGAAGCTCCCCATAGTCCCCAAAAGAGTGCAAGCGCAAATGGTACACACTAGA	NoHit|NoHit|VaccDscaff8:37160257-37160406|VaccDscaff10:35866104-35866253
s0883p44990	scaffold00883:44990	G:T	1	s0883b38373	18.9559	TCCTGGGAGGTAAGCTTGATGATGTAAGCCTAGTACCAAAAATATTACACCAAACTTCTGATAGAACGGTTGAAgCTCCCCATAGTCCCCAAAAGAGTGCAAGCGCAAATGGTACACACTAGACAATTCATGAACAAGTATGCTATGGTT	NoHit|NoHit|VaccDscaff8:37160284-37160433|VaccDscaff10:35866131-35866280
s0883p44995	scaffold00883:44995	C:T	1	s0883b38373	18.9559	GGAGGTAAGCTTGATGATGTAAGCCTAGTACCAAAAATATTACACCAAACTTCTGATAGAACGGTTGAAGCTCCcCATAGTCCCCAAAAGAGTGCAAGCGCAAATGGTACACACTAGACAATTCATGAACAAGTATGCTATGGTTAACAC	NoHit|NoHit|VaccDscaff8:37160289-37160438|VaccDscaff10:35866136-35866285
s0883p44996	scaffold00883:44996	C:G	1	s0883b38373	18.9559	GAGGTAAGCTTGATGATGTAAGCCTAGTACCAAAAATATTACACCAAACTTCTGATAGAACGGTTGAAGCTCCCcATAGTCCCCAAAAGAGTGCAAGCGCAAATGGTACACACTAGACAATTCATGAACAAGTATGCTATGGTTAACACC	NoHit|NoHit|VaccDscaff8:37160290-37160439|VaccDscaff10:35866137-35866286
s0883p44997	scaffold00883:44997	A:T	1	s0883b38373	18.9559	AGGTAAGCTTGATGATGTAAGCCTAGTACCAAAAATATTACACCAAACTTCTGATAGAACGGTTGAAGCTCCCCaTAGTCCCCAAAAGAGTGCAAGCGCAAATGGTACACACTAGACAATTCATGAACAAGTATGCTATGGTTAACACCC	NoHit|NoHit|VaccDscaff8:37160291-37160440|VaccDscaff10:35866138-35866287
s0883p45010	scaffold00883:45010	G:A	1	s0883b38373	18.9559	GATGTAAGCCTAGTACCAAAAATATTACACCAAACTTCTGATAGAACGGTTGAAGCTCCCCATAGTCCCCAAAAgAGTGCAAGCGCAAATGGTACACACTAGACAATTCATGAACAAGTATGCTATGGTTAACACCCCTGTTTGTTGAAG	NoHit|NoHit|VaccDscaff8:37160304-37160453|VaccDscaff10:35866151-35866300
s0883p45015	scaffold00883:45015	C:G	1	s0883b38373	18.9559	AAGCCTAGTACCAAAAATATTACACCAAACTTCTGATAGAACGGTTGAAGCTCCCCATAGTCCCCAAAAGAGTGcAAGCGCAAATGGTACACACTAGACAATTCATGAACAAGTATGCTATGGTTAACACCCCTGTTTGTTGAAGGGATA	NoHit|NoHit|VaccDscaff8:37160309-37160458|VaccDscaff10:35866156-35866305
s0883p45042	scaffold00883:45042	T:A	1	s0883b38373	18.9559	AACTTCTGATAGAACGGTTGAAGCTCCCCATAGTCCCCAAAAGAGTGCAAGCGCAAATGGTACACACTAGACAAtTCATGAACAAGTATGCTATGGTTAACACCCCTGTTTGTTGAAGGGATAACGGAGGGTGATAAGGAAAGGAAGGGG	NoHit|NoHit|VaccDscaff8:37160336-37160485|VaccDscaff10:35866183-35866332
s0883p50321	scaffold00883:50321	G:T	1	s0883b38373	18.9559	AAGGGGAAAAAAAGAAGAAGAAAAGAGGATGAGTGCATGTAATAGGACTTTTGGTCATTTCTTAACGGTGCAAGgATTATTTGGGTTCATCTGCACAAATTTACAAAGGTACAGGGACGTAGATGCAACAAAGTGAACCGCAAAATCAGT	VaccDscaff1:8506761-8506873|VaccDscaff5:4055551-4055700|VaccDscaff8:37165907-37166056|VaccDscaff10:35871022-35871171
s0883p50333	scaffold00883:50333	T:G	1	s0883b38373	18.9559	AGAAGAAGAAAAGAGGATGAGTGCATGTAATAGGACTTTTGGTCATTTCTTAACGGTGCAAGGATTATTTGGGTtCATCTGCACAAATTTACAAAGGTACAGGGACGTAGATGCAACAAAGTGAACCGCAAAATCAGTTCTCCCTTTTCA	VaccDscaff1:8506761-8506873|VaccDscaff5:4055563-4055712|VaccDscaff8:37165919-37166068|VaccDscaff10:35871034-35871183
s0883p50335	scaffold00883:50335	A:G	1	s0883b38373	18.9559	AAGAAGAAAAGAGGATGAGTGCATGTAATAGGACTTTTGGTCATTTCTTAACGGTGCAAGGATTATTTGGGTTCaTCTGCACAAATTTACAAAGGTACAGGGACGTAGATGCAACAAAGTGAACCGCAAAATCAGTTCTCCCTTTTCATA	VaccDscaff1:8506761-8506873|VaccDscaff5:4055565-4055714|VaccDscaff8:37165921-37166070|VaccDscaff10:35871036-35871185
s0883p50399	scaffold00883:50399	T:A	1	s0883b38373	18.9559	ATTTGGGTTCATCTGCACAAATTTACAAAGGTACAGGGACGTAGATGCAACAAAGTGAACCGCAAAATCAGTTCtCCCTTTTCATAAACCTCTGGCGGTTCATTTCCCCCACAAATTGGCGCTAGGGTTTTGACGAGCGACACTGAAGAT	VaccDscaff1:4647440-4647285|VaccDscaff5:4055629-4055778|VaccDscaff8:37165985-37166134|VaccDscaff10:35871100-35871249
s0883p50422	scaffold00883:50422	G:A	1	s0883b38373	18.9559	TACAAAGGTACAGGGACGTAGATGCAACAAAGTGAACCGCAAAATCAGTTCTCCCTTTTCATAAACCTCTGGCGgTTCATTTCCCCCACAAATTGGCGCTAGGGTTTTGACGAGCGACACTGAAGATCGAAAGGTAAGTGGAAAACTTCT	VaccDscaff1:4647417-4647262|VaccDscaff5:4055652-4055801|VaccDscaff8:37166008-37166157|VaccDscaff10:35871123-35871272
s0883p50440	scaffold00883:50440	T:C	1	s0883b38373	18.9559	TAGATGCAACAAAGTGAACCGCAAAATCAGTTCTCCCTTTTCATAAACCTCTGGCGGTTCATTTCCCCCACAAAtTGGCGCTAGGGTTTTGACGAGCGACACTGAAGATCGAAAGGTAAGTGGAAAACTTCTGTCAATCTTTTTGATTCG	VaccDscaff1:4647399-4647244|VaccDscaff5:4055670-4055819|VaccDscaff8:37166026-37166175|VaccDscaff10:35871141-35871290
s0883p50442	scaffold00883:50442	G:A	1	s0883b38373	18.9559	GATGCAACAAAGTGAACCGCAAAATCAGTTCTCCCTTTTCATAAACCTCTGGCGGTTCATTTCCCCCACAAATTgGCGCTAGGGTTTTGACGAGCGACACTGAAGATCGAAAGGTAAGTGGAAAACTTCTGTCAATCTTTTTGATTCGTC	VaccDscaff1:4647370-4647242|VaccDscaff5:4055672-4055821|VaccDscaff8:37166028-37166177|VaccDscaff10:35871143-35871292
s0883p50445	scaffold00883:50445	G:A	1	s0883b38373	18.9559	GCAACAAAGTGAACCGCAAAATCAGTTCTCCCTTTTCATAAACCTCTGGCGGTTCATTTCCCCCACAAATTGGCgCTAGGGTTTTGACGAGCGACACTGAAGATCGAAAGGTAAGTGGAAAACTTCTGTCAATCTTTTTGATTCGTCGAA	VaccDscaff1:4647370-4647239|VaccDscaff5:4055675-4055824|VaccDscaff8:37166031-37166180|VaccDscaff10:35871146-35871295
s0883p50463	scaffold00883:50463	G:A	1	s0883b38373	18.9559	AAATCAGTTCTCCCTTTTCATAAACCTCTGGCGGTTCATTTCCCCCACAAATTGGCGCTAGGGTTTTGACGAGCgACACTGAAGATCGAAAGGTAAGTGGAAAACTTCTGTCAATCTTTTTGATTCGTCGAACAATACATTTACGCACAT	VaccDscaff1:4647370-4647222|VaccDscaff5:4055693-4055842|VaccDscaff8:37166049-37166198|VaccDscaff10:35871164-35871313
s0883p50466	scaffold00883:50466	A:T	1	s0883b38373	18.9559	TCAGTTCTCCCTTTTCATAAACCTCTGGCGGTTCATTTCCCCCACAAATTGGCGCTAGGGTTTTGACGAGCGACaCTGAAGATCGAAAGGTAAGTGGAAAACTTCTGTCAATCTTTTTGATTCGTCGAACAATACATTTACGCACATACA	VaccDscaff1:4647367-4647218|VaccDscaff5:4055696-4055845|VaccDscaff8:37166052-37166201|VaccDscaff10:35871167-35871316
s1486p38336	scaffold01486:38336	A:G	1	s1486b38336	20.6806	GGAAAACCACAAAGAGGCAAATACTACTCAATGAAATATAACACTGCAACAAATTTAGCACACATGATTTAACAaCAATGAAACAATCAAGGACACAAGGGATGCTCACACAAAATTTTCATGCAAGGTACCAATTTCAGGATGATCTGG	VaccDscaff1:7071345-7071494|VaccDscaff5:5744834-5744983|VaccDscaff8:35229598-35229449|VaccDscaff10:34112134-34111985
s1486p38416	scaffold01486:38416	C:T	1	s1486b38336	20.6806	AAACAATCAAGGACACAAGGGATGCTCACACAAAATTTTCATGCAAGGTACCAATTTCAGGATGATCTGGAAATcTGCTAACAAGCTTCAAAGGAGACCGTGCAGATCTGCATTATCCAGGACTTTCACAACAAACGTAAGGTAATAGAG	VaccDscaff1:7071425-7071574|VaccDscaff5:5744914-5745063|VaccDscaff8:35229518-35229369|VaccDscaff10:34112054-34111905
s1486p68780	scaffold01486:68780	T:C	1	s1486b38336	20.6806	AGATTGTGATATGTATTTCTTATTTTGTACTCCTACAATCCACAAAAAAGGGGTCTGACGTTGGTGCTGTGCATtGGTGTTGCACGATCCTTGTCGTCTATTCGGTGATTCAATGATCCACATTTTCGGTGCGCAACAAGTGTTGTGCAC	VaccDscaff1:7101038-7101187|VaccDscaff5:5777971-5778120|VaccDscaff8:35197288-35197139|VaccDscaff10:34084296-34084147
s1486p68785	scaffold01486:68785	T:C	1	s1486b38336	20.6806	GTGATATGTATTTCTTATTTTGTACTCCTACAATCCACAAAAAAGGGGTCTGACGTTGGTGCTGTGCATTGGTGtTGCACGATCCTTGTCGTCTATTCGGTGATTCAATGATCCACATTTTCGGTGCGCAACAAGTGTTGTGCACGATCT	VaccDscaff1:7101043-7101192|VaccDscaff5:5777976-5778125|VaccDscaff8:35197283-35197134|VaccDscaff10:34084291-34084142
s1486p68802	scaffold01486:68802	T:C	1	s1486b38336	20.6806	TTTTGTACTCCTACAATCCACAAAAAAGGGGTCTGACGTTGGTGCTGTGCATTGGTGTTGCACGATCCTTGTCGtCTATTCGGTGATTCAATGATCCACATTTTCGGTGCGCAACAAGTGTTGTGCACGATCTTCGACGTCCATTCGGTG	VaccDscaff1:7101060-7101209|VaccDscaff5:5777993-5778142|VaccDscaff8:35197266-35197118|VaccDscaff10:34084274-34084125
s0966p4031	scaffold00966:4031	G:A	1	s0966b4031	20.6807	AAGAATTTATATCAGAAGAAAATCCTCCCAAGTACAAGGATTTTCTAGTGACTGATTATTTCGCGAAATTCTTCgCGAGGGCACTTGACAAATCAAGGCTGGATGAGTACAATCTATGAAGCGGTGAGGAACTAGCCAGGGGATACAATA	VaccDscaff1:6929550-6929401|VaccDscaff5:5614767-5614618|VaccDscaff8:35380326-35380475|VaccDscaff10:34217073-34217222
s0966p63536	scaffold00966:63536	G:A	1	s0966b4031	20.6807	TGGCCATATATGAACCGGGCACTCTTCTCTGTGTAAACCTGAGTCTCACTGTCCAATCTGTCAATACCCATTTCgAGCTCGTTAGCAAAATTAACTCAGACAAGGATAATTCAATTTACCAAACAGCATATGAGATTGAAGAAATGTTAT	VaccDscaff1:6837809-6837660|VaccDscaff5:5527993-5527844|VaccDscaff8:35445931-35446080|VaccDscaff10:34294680-34294829
s0966p70196	scaffold00966:70196	A:T	1	s0966b4031	20.6807	AGAAAATGAGGCTCCAAACACCCCAATTTAGTGTCGTGTGGCAGCAAGTGTCGTGCTCCAAAACTCTTACTATGaCACCTTTTTGTGAGATTCATACATTTGATTTGAGGTCTCACAGAAATTTTCCCTAATGCACCGAGGGCTTATCCA	VaccDscaff1:6829458-6829333|VaccDscaff5:5520724-5520576|VaccDscaff8:35453833-35453958|VaccDscaff10:34301977-34302125
s0966p70202	scaffold00966:70202	T:C	1	s0966b4031	20.6807	TGAGGCTCCAAACACCCCAATTTAGTGTCGTGTGGCAGCAAGTGTCGTGCTCCAAAACTCTTACTATGACACCTtTTTGTGAGATTCATACATTTGATTTGAGGTCTCACAGAAATTTTCCCTAATGCACCGAGGGCTTATCCAGATATT	VaccDscaff1:6829458-6829327|VaccDscaff5:5520715-5520570|VaccDscaff8:35453833-35453964|VaccDscaff10:34301986-34302131
s0966p70209	scaffold00966:70209	A:G	1	s0966b4031	20.6807	CCAAACACCCCAATTTAGTGTCGTGTGGCAGCAAGTGTCGTGCTCCAAAACTCTTACTATGACACCTTTTTGTGaGATTCATACATTTGATTTGAGGTCTCACAGAAATTTTCCCTAATGCACCGAGGGCTTATCCAGATATTTTGGATG	VaccDscaff1:6829458-6829320|VaccDscaff5:5520712-5520563|VaccDscaff8:35453833-35453971|VaccDscaff10:34301989-34302138
s0966p70290	scaffold00966:70290	G:A	1	s0966b4031	20.6807	TACATTTGATTTGAGGTCTCACAGAAATTTTCCCTAATGCACCGAGGGCTTATCCAGATATTTTGGATGCCTGAgGTGAACTTCGAAGATATGGTCCTCTTACTTCTCCAGTACTAAATAGTAGTCTTTTTCGAGGCACTACACTCCTTT	VaccDscaff1:6829388-6829246|VaccDscaff5:5520631-5520481|VaccDscaff8:35453903-35454045|VaccDscaff10:34302070-34302220
s0966p70325	scaffold00966:70325	A:C	1	s0966b4031	20.6807	AATGCACCGAGGGCTTATCCAGATATTTTGGATGCCTGAGGTGAACTTCGAAGATATGGTCCTCTTACTTCTCCaGTACTAAATAGTAGTCTTTTTCGAGGCACTACACTCCTTTAGTGCCTCCAATTATGGGCCACCTATACTACGCAA	VaccDscaff1:6829353-6829212|VaccDscaff5:5520596-5520447|VaccDscaff8:35453938-35454079|VaccDscaff10:34302105-34302254
s0966p70349	scaffold00966:70349	A:G	1	s0966b4031	20.6807	ATTTTGGATGCCTGAGGTGAACTTCGAAGATATGGTCCTCTTACTTCTCCAGTACTAAATAGTAGTCTTTTTCGaGGCACTACACTCCTTTAGTGCCTCCAATTATGGGCCACCTATACTACGCAATTGTTATCTGAACAGTTCATTTTG	VaccDscaff1:6829329-6829187|VaccDscaff5:5520572-5520422|VaccDscaff8:35453962-35454104|VaccDscaff10:34302129-34302279
s0966p70362	scaffold00966:70362	C:T	1	s0966b4031	20.6807	GAGGTGAACTTCGAAGATATGGTCCTCTTACTTCTCCAGTACTAAATAGTAGTCTTTTTCGAGGCACTACACTCcTTTAGTGCCTCCAATTATGGGCCACCTATACTACGCAATTGTTATCTGAACAGTTCATTTTGACATGAATGTTAA	VaccDscaff1:6829296-6829174|VaccDscaff5:5520559-5520409|VaccDscaff8:35453995-35454117|VaccDscaff10:34302142-34302292
s0966p70388	scaffold00966:70388	C:T	1	s0966b4031	20.6807	CTTACTTCTCCAGTACTAAATAGTAGTCTTTTTCGAGGCACTACACTCCTTTAGTGCCTCCAATTATGGGCCACcTATACTACGCAATTGTTATCTGAACAGTTCATTTTGACATGAATGTTAAGTAGACTATTTATGTAACGTTTCAAA	VaccDscaff1:6829296-6829148|VaccDscaff5:5520533-5520383|VaccDscaff8:35453995-35454143|VaccDscaff10:34302168-34302318
s3191p6877	scaffold03191:6877	T:G	1	s3191b6877	20.6808	AGGGACCCATTGCATGAGTAACTCAATCTCTTGCTCTCTTTTTCCACACACAGACAAAATCCCACTCTTTTCTTtATTCAAAAGTGAACCGATTGCGGGGCCACCGCATCTGGGACTCTATCCTGCAGCAGCCCATGCTGCAGGAATTCC	VaccDscaff1:5605122-5604995|VaccDscaff5:4985356-4985208|VaccDscaff8:36045717-36045844|VaccDscaff10:34811323-34811471
s0740p13045	scaffold00740:13045	G:T	1	s0740b13045	20.6809	GGGGACAGTAGAATAGTTGAGTTTAGAAAATCAAATGGGATATGCCCTACACAGAGACAACCAAAAGCGGTTTTgGGCTCATTAAATGCCTTAATTGCCAAACGGGGACTTGAGGGATGGAGCTGGAGTGTAGAATGGGAGCATGAAACT	VaccDscaff1:6371168-6371019|VaccDscaff5:5147447-5147298|VaccDscaff8:35768109-35768258|VaccDscaff10:34648205-34648354
s0740p13068	scaffold00740:13068	C:T	1	s0740b13045	20.6809	TAGAAAATCAAATGGGATATGCCCTACACAGAGACAACCAAAAGCGGTTTTGGGCTCATTAAATGCCTTAATTGcCAAACGGGGACTTGAGGGATGGAGCTGGAGTGTAGAATGGGAGCATGAAACTACAACGTTTTGGGGCACAGTAGG	VaccDscaff1:6371145-6370996|VaccDscaff5:5147424-5147275|VaccDscaff8:35768132-35768281|VaccDscaff10:34648228-34648377
s0740p13073	scaffold00740:13073	C:T	1	s0740b13045	20.6809	AATCAAATGGGATATGCCCTACACAGAGACAACCAAAAGCGGTTTTGGGCTCATTAAATGCCTTAATTGCCAAAcGGGGACTTGAGGGATGGAGCTGGAGTGTAGAATGGGAGCATGAAACTACAACGTTTTGGGGCACAGTAGGTCTCC	VaccDscaff1:6371140-6370994|VaccDscaff5:5147419-5147270|VaccDscaff8:35768137-35768286|VaccDscaff10:34648233-34648382
s0740p13082	scaffold00740:13082	G:A	1	s0740b13045	20.6809	GGATATGCCCTACACAGAGACAACCAAAAGCGGTTTTGGGCTCATTAAATGCCTTAATTGCCAAACGGGGACTTgAGGGATGGAGCTGGAGTGTAGAATGGGAGCATGAAACTACAACGTTTTGGGGCACAGTAGGTCTCCCGAATCTAG	VaccDscaff1:6371131-6370982|VaccDscaff5:5147410-5147261|VaccDscaff8:35768146-35768295|VaccDscaff10:34648242-34648391
s0740p13096	scaffold00740:13096	G:A	1	s0740b13045	20.6809	CAGAGACAACCAAAAGCGGTTTTGGGCTCATTAAATGCCTTAATTGCCAAACGGGGACTTGAGGGATGGAGCTGgAGTGTAGAATGGGAGCATGAAACTACAACGTTTTGGGGCACAGTAGGTCTCCCGAATCTAGTTTCTATATGGCTA	VaccDscaff1:6371117-6370968|VaccDscaff5:5147396-5147247|VaccDscaff8:35768160-35768309|VaccDscaff10:34648256-34648405
s0740p13116	scaffold00740:13116	A:G	1	s0740b13045	20.6809	TTTGGGCTCATTAAATGCCTTAATTGCCAAACGGGGACTTGAGGGATGGAGCTGGAGTGTAGAATGGGAGCATGaAACTACAACGTTTTGGGGCACAGTAGGTCTCCCGAATCTAGTTTCTATATGGCTAAGGACTCATTCCCATGAGTA	VaccDscaff1:6371097-6370948|VaccDscaff5:5147376-5147227|VaccDscaff8:35768180-35768329|VaccDscaff10:34648276-34648425
s0740p13137	scaffold00740:13137	C:T	1	s0740b13045	20.6809	AATTGCCAAACGGGGACTTGAGGGATGGAGCTGGAGTGTAGAATGGGAGCATGAAACTACAACGTTTTGGGGCAcAGTAGGTCTCCCGAATCTAGTTTCTATATGGCTAAGGACTCATTCCCATGAGTAAGCTTCCTACGGGGACAACTC	VaccDscaff1:6371076-6370927|VaccDscaff5:5147355-5147206|VaccDscaff8:35768201-35768350|VaccDscaff10:34648297-34648444
s0740p13216	scaffold00740:13216	A:T	1	s0740b13045	20.6809	GGTCTCCCGAATCTAGTTTCTATATGGCTAAGGACTCATTCCCATGAGTAAGCTTCCTACGGGGACAACTCTAAaTGTCCCAAACGAATAACCTAATGTGGCCGGGATTGTCAAGTAATGCTAAGAATGGTCTTCGTACATCGAATGACT	VaccDscaff1:6370997-6370848|VaccDscaff5:5147276-5147127|VaccDscaff8:35768280-35768429|NoHit
s0740p13241	scaffold00740:13241	G:A	1	s0740b13045	20.6809	GGCTAAGGACTCATTCCCATGAGTAAGCTTCCTACGGGGACAACTCTAAATGTCCCAAACGAATAACCTAATGTgGCCGGGATTGTCAAGTAATGCTAAGAATGGTCTTCGTACATCGAATGACTCAAAACATAATTATATTTAGAGTTG	VaccDscaff1:6370972-6370823|VaccDscaff5:5147251-5147102|VaccDscaff8:35768305-35768454|VaccDscaff10:34649710-34649824
s0740p13244	scaffold00740:13244	C:T	1	s0740b13045	20.6809	TAAGGACTCATTCCCATGAGTAAGCTTCCTACGGGGACAACTCTAAATGTCCCAAACGAATAACCTAATGTGGCcGGGATTGTCAAGTAATGCTAAGAATGGTCTTCGTACATCGAATGACTCAAAACATAATTATATTTAGAGTTGCAT	VaccDscaff1:6370969-6370820|VaccDscaff5:5147248-5147099|VaccDscaff8:35768308-35768457|VaccDscaff10:34649710-34649827
s0740p13274	scaffold00740:13274	T:C	1	s0740b13045	20.6809	ACGGGGACAACTCTAAATGTCCCAAACGAATAACCTAATGTGGCCGGGATTGTCAAGTAATGCTAAGAATGGTCtTCGTACATCGAATGACTCAAAACATAATTATATTTAGAGTTGCATCTAGAAATTGTGTTCTTTAATCTTTTTGTT	VaccDscaff1:6370939-6370790|VaccDscaff5:5147218-5147069|VaccDscaff8:35768338-35768487|VaccDscaff10:34649710-34649857
s0740p26468	scaffold00740:26468	T:G	1	s0740b13045	20.6809	TCAGTAGATTTATGGTGACTGAGAAAATCATTTTGTTGAATTCAACAGTTTATTCTTTTGGGATATTGTTGGTGtGGTTTTCTATTTGTGAGGATTCGAAAAACTCCAATGTATAAGATGGCACTGATAGCCTTGGAGTTCCTATTGACA	VaccDscaff1:6351932-6351783|VaccDscaff5:5130720-5130571|VaccDscaff8:35784569-35784718|VaccDscaff10:34665852-34666001
s0740p38860	scaffold00740:38860	A:T	1	s0740b13045	20.6809	TTTCTTCCTCTCAAATAGACATTGATGTTTGGAGAGTGTTGGATTGGAGATGCTACGTAAGGGACTTCCACATGaAGTACGAAAAACCCAAAACCCAAACCAACCAAACCAAACTAAACCGAGCCTTATGTCCCAATTAGTTGGGGTTGG	VaccDscaff1:6338880-6338741|VaccDscaff5:5117980-5117841|VaccDscaff8:35797751-35797893|VaccDscaff10:34678826-34678966
s0740p38934	scaffold00740:38934	G:C	1	s0740b13045	20.6809	AAGTACGAAAAACCCAAAACCCAAACCAACCAAACCAAACTAAACCGAGCCTTATGTCCCAATTAGTTGGGGTTgGGCTACACGAGCAAAAAGGCTAAGGCCTCAAAAAGCTCTACAAAATCAAGTCTTTGGTCAAGAGTTGGGTTTCAC	VaccDscaff1:6338798-6338665|VaccDscaff5:5117898-5117765|VaccDscaff8:35797836-35797969|VaccDscaff10:34678909-34679042
s0740p38942	scaffold00740:38942	C:G	1	s0740b13045	20.6809	AAAACCCAAAACCCAAACCAACCAAACCAAACTAAACCGAGCCTTATGTCCCAATTAGTTGGGGTTGGGCTACAcGAGCAAAAAGGCTAAGGCCTCAAAAAGCTCTACAAAATCAAGTCTTTGGTCAAGAGTTGGGTTTCACCCTCTCGT	VaccDscaff1:6338798-6338657|VaccDscaff5:5117898-5117757|VaccDscaff8:35797836-35797977|VaccDscaff10:34678909-34679050
s0740p38943	scaffold00740:38943	G:A	1	s0740b13045	20.6809	AAACCCAAAACCCAAACCAACCAAACCAAACTAAACCGAGCCTTATGTCCCAATTAGTTGGGGTTGGGCTACACgAGCAAAAAGGCTAAGGCCTCAAAAAGCTCTACAAAATCAAGTCTTTGGTCAAGAGTTGGGTTTCACCCTCTCGTT	VaccDscaff1:6338798-6338656|VaccDscaff5:5117898-5117756|VaccDscaff8:35797836-35797978|VaccDscaff10:34678909-34679051
s0740p38945	scaffold00740:38945	G:A	1	s0740b13045	20.6809	ACCCAAAACCCAAACCAACCAAACCAAACTAAACCGAGCCTTATGTCCCAATTAGTTGGGGTTGGGCTACACGAgCAAAAAGGCTAAGGCCTCAAAAAGCTCTACAAAATCAAGTCTTTGGTCAAGAGTTGGGTTTCACCCTCTCGTTCC	VaccDscaff1:6338798-6338654|VaccDscaff5:5117898-5117754|VaccDscaff8:35797836-35797980|VaccDscaff10:34678909-34679053
s0740p38949	scaffold00740:38949	A:G	1	s0740b13045	20.6809	AAAACCCAAACCAACCAAACCAAACTAAACCGAGCCTTATGTCCCAATTAGTTGGGGTTGGGCTACACGAGCAAaAAGGCTAAGGCCTCAAAAAGCTCTACAAAATCAAGTCTTTGGTCAAGAGTTGGGTTTCACCCTCTCGTTCCTCCT	VaccDscaff1:6338798-6338650|VaccDscaff5:5117898-5117750|VaccDscaff8:35797836-35797984|VaccDscaff10:34678909-34679057
s0740p38958	scaffold00740:38958	G:C	1	s0740b13045	20.6809	ACCAACCAAACCAAACTAAACCGAGCCTTATGTCCCAATTAGTTGGGGTTGGGCTACACGAGCAAAAAGGCTAAgGCCTCAAAAAGCTCTACAAAATCAAGTCTTTGGTCAAGAGTTGGGTTTCACCCTCTCGTTCCTCCTATATGAAAG	VaccDscaff1:6338789-6338641|VaccDscaff5:5117889-5117741|VaccDscaff8:35797845-35797993|VaccDscaff10:34678918-34679066
s0740p39005	scaffold00740:39005	T:G	1	s0740b13045	20.6809	GTTGGGCTACACGAGCAAAAAGGCTAAGGCCTCAAAAAGCTCTACAAAATCAAGTCTTTGGTCAAGAGTTGGGTtTCACCCTCTCGTTCCTCCTATATGAAAGTCCTTATGGTTGTTTTGCTGCGATTGGCTACATTTCTTATGCATGCC	VaccDscaff1:6338739-6338594|VaccDscaff5:5117839-5117694|VaccDscaff8:35797895-35798040|VaccDscaff10:34678968-34679113
s0740p39028	scaffold00740:39028	T:C	1	s0740b13045	20.6809	CTAAGGCCTCAAAAAGCTCTACAAAATCAAGTCTTTGGTCAAGAGTTGGGTTTCACCCTCTCGTTCCTCCTATAtGAAAGTCCTTATGGTTGTTTTGCTGCGATTGGCTACATTTCTTATGCATGCCTTTCCTGTTGGTATGAATGTGTT	VaccDscaff1:6338720-6338571|VaccDscaff5:5117820-5117671|VaccDscaff8:35797914-35798063|VaccDscaff10:34678987-34679130
s0740p39048	scaffold00740:39048	T:C	1	s0740b13045	20.6809	ACAAAATCAAGTCTTTGGTCAAGAGTTGGGTTTCACCCTCTCGTTCCTCCTATATGAAAGTCCTTATGGTTGTTtTGCTGCGATTGGCTACATTTCTTATGCATGCCTTTCCTGTTGGTATGAATGTGTTTTGCTGTTGGAGAATAGCAT	VaccDscaff1:6338700-6338551|VaccDscaff5:5117800-5117651|VaccDscaff8:35797934-35798065|VaccDscaff10:34679007-34679138
s0740p39100	scaffold00740:39100	T:C	1	s0740b13045	20.6809	TATGAAAGTCCTTATGGTTGTTTTGCTGCGATTGGCTACATTTCTTATGCATGCCTTTCCTGTTGGTATGAATGtGTTTTGCTGTTGGAGAATAGCATTCATTCCGGCTGCTTGTTATGCATGATTCTTCCTGCTGAATCTCACTCAGAA	VaccDscaff1:6338645-6338499|VaccDscaff5:5117745-5117599|NoHit|NoHit
s0647p56565	scaffold00647:56565	A:G	1	s0647b56565	20.681	ATACAAGTACTTACTGATGCAAACTTCACCATGTGTCAACATATTTCTGCTATATGCATACGAATAACACAGGTaTTATAAACTCTTATGGGTATGTCCATACGAGACTTTGCTCGGCTATAATCGGACAACCTGTTACTAGATGATGGG	NoHit|VaccDscaff5:5293689-5293540|VaccDscaff8:35622462-35622611|VaccDscaff10:34506983-34507132
s0647p56570	scaffold00647:56570	A:C	1	s0647b56565	20.681	AGTACTTACTGATGCAAACTTCACCATGTGTCAACATATTTCTGCTATATGCATACGAATAACACAGGTATTATaAACTCTTATGGGTATGTCCATACGAGACTTTGCTCGGCTATAATCGGACAACCTGTTACTAGATGATGGGATTGG	NoHit|VaccDscaff5:5293684-5293535|VaccDscaff8:35622467-35622616|VaccDscaff10:34506988-34507137
s0647p56585	scaffold00647:56585	T:A	1	s0647b56565	20.681	AAACTTCACCATGTGTCAACATATTTCTGCTATATGCATACGAATAACACAGGTATTATAAACTCTTATGGGTAtGTCCATACGAGACTTTGCTCGGCTATAATCGGACAACCTGTTACTAGATGATGGGATTGGGCCCCCAAAGACTAG	NoHit|VaccDscaff5:5293669-5293524|VaccDscaff8:35622482-35622631|VaccDscaff10:34507003-34507152
s0647p56603	scaffold00647:56603	C:A	1	s0647b56565	20.681	ACATATTTCTGCTATATGCATACGAATAACACAGGTATTATAAACTCTTATGGGTATGTCCATACGAGACTTTGcTCGGCTATAATCGGACAACCTGTTACTAGATGATGGGATTGGGCCCCCAAAGACTAGTCGAGGTGGCACATAAAT	VaccDscaff1:6509254-6509105|NoHit|VaccDscaff8:35622500-35622649|VaccDscaff10:34507021-34507173
s0647p56610	scaffold00647:56610	A:T	1	s0647b56565	20.681	TCTGCTATATGCATACGAATAACACAGGTATTATAAACTCTTATGGGTATGTCCATACGAGACTTTGCTCGGCTaTAATCGGACAACCTGTTACTAGATGATGGGATTGGGCCCCCAAAGACTAGTCGAGGTGGCACATAAATTGGCCGA	VaccDscaff1:6509247-6509098|NoHit|VaccDscaff8:35622507-35622656|VaccDscaff10:34507028-34507180
s0647p56647	scaffold00647:56647	C:T	1	s0647b56565	20.681	CTCTTATGGGTATGTCCATACGAGACTTTGCTCGGCTATAATCGGACAACCTGTTACTAGATGATGGGATTGGGcCCCCAAAGACTAGTCGAGGTGGCACATAAATTGGCCGAGACACTGTGAGTTACCAAAAAACATATATTCGTGTAT	VaccDscaff1:6509210-6509061|VaccDscaff5:5293607-5293459|VaccDscaff8:35622544-35622693|VaccDscaff10:34507065-34507217
s0647p56730	scaffold00647:56730	A:C	1	s0647b56565	20.681	ACTAGTCGAGGTGGCACATAAATTGGCCGAGACACTGTGAGTTACCAAAAAACATATATTCGTGTATATAAGCAaATTGAGATCGAAACAACAAAACCATACCTCCCATCAATCACCGCATCGAAAAAAAACGAAACCAAGTGATGATCA	VaccDscaff1:6509127-6508977|VaccDscaff5:5293520-5293374|VaccDscaff8:35622627-35622777|VaccDscaff10:34507148-34507301
s0647p56733	scaffold00647:56733	T:A	1	s0647b56565	20.681	AGTCGAGGTGGCACATAAATTGGCCGAGACACTGTGAGTTACCAAAAAACATATATTCGTGTATATAAGCAAATtGAGATCGAAACAACAAAACCATACCTCCCATCAATCACCGCATCGAAAAAAAACGAAACCAAGTGATGATCAGGG	VaccDscaff1:6509124-6508974|VaccDscaff5:5293520-5293371|VaccDscaff8:35622630-35622780|VaccDscaff10:34507151-34507304
s0647p69355	scaffold00647:69355	A:G	1	s0647b56565	20.681	AGAATAACTTTGGTAGACCTATTCTTGGCTTGTCGAGGGAAGTGGACAGTGCTTGTGTTCGTAGGAGAGGATAAaTAAACACAACTACTATCTACAAGTTTAGCTGCTGCTATCTGGCTCCGGAGAGAGAAGAATTGCATGCTGGCCTAC	VaccDscaff1:6493119-6492970|VaccDscaff5:5279379-5279230|VaccDscaff8:35636799-35636946|VaccDscaff10:34521312-34521461
s0647p69362	scaffold00647:69362	C:A	1	s0647b56565	20.681	CTTTGGTAGACCTATTCTTGGCTTGTCGAGGGAAGTGGACAGTGCTTGTGTTCGTAGGAGAGGATAAATAAACAcAACTACTATCTACAAGTTTAGCTGCTGCTATCTGGCTCCGGAGAGAGAAGAATTGCATGCTGGCCTACTCTCTTA	VaccDscaff1:6493112-6492963|VaccDscaff5:5279372-5279223|VaccDscaff8:35636806-35636953|VaccDscaff10:34521319-34521468
s0647p69438	scaffold00647:69438	T:C	1	s0647b56565	20.681	ACTACTATCTACAAGTTTAGCTGCTGCTATCTGGCTCCGGAGAGAGAAGAATTGCATGCTGGCCTACTCTCTTAtGCAGAATTTATGAGCTTAGCAGGGTTGGGTGTAACAAGTACAGCCACGATACAGACTAGTAGATGTTCTGACTAC	VaccDscaff1:6493036-6492891|VaccDscaff5:5279296-5279147|VaccDscaff8:35636882-35637048|VaccDscaff10:34521395-34521544
s0647p69459	scaffold00647:69459	A:T	1	s0647b56565	20.681	TGCTGCTATCTGGCTCCGGAGAGAGAAGAATTGCATGCTGGCCTACTCTCTTATGCAGAATTTATGAGCTTAGCaGGGTTGGGTGTAACAAGTACAGCCACGATACAGACTAGTAGATGTTCTGACTACCCATCAGCAACATCTATTTGT	VaccDscaff1:6493015-6492891|VaccDscaff5:5279275-5279129|VaccDscaff8:35636903-35637066|VaccDscaff10:34521416-34521565
s0647p69479	scaffold00647:69479	C:G	1	s0647b56565	20.681	GAGAGAAGAATTGCATGCTGGCCTACTCTCTTATGCAGAATTTATGAGCTTAGCAGGGTTGGGTGTAACAAGTAcAGCCACGATACAGACTAGTAGATGTTCTGACTACCCATCAGCAACATCTATTTGTAGTTGGTCAGTCCCCAACGA	VaccDscaff1:6492995-6492837|VaccDscaff5:5279255-5279106|VaccDscaff8:35636981-35637089|VaccDscaff10:34521436-34521585
s0647p69522	scaffold00647:69522	A:G	1	s0647b56565	20.681	ATGAGCTTAGCAGGGTTGGGTGTAACAAGTACAGCCACGATACAGACTAGTAGATGTTCTGACTACCCATCAGCaACATCTATTTGTAGTTGGTCAGTCCCCAACGACATGGCAGTTTCAAATTAGAGCATGAAGCTGAAGCTTTGTTCA	VaccDscaff1:6492952-6492819|VaccDscaff5:5279212-5279065|VaccDscaff8:35636983-35637132|VaccDscaff10:34521479-34521628
s0647p69532	scaffold00647:69532	T:C	1	s0647b56565	20.681	CAGGGTTGGGTGTAACAAGTACAGCCACGATACAGACTAGTAGATGTTCTGACTACCCATCAGCAACATCTATTtGTAGTTGGTCAGTCCCCAACGACATGGCAGTTTCAAATTAGAGCATGAAGCTGAAGCTTTGTTCAGCTTGATGGA	VaccDscaff1:6492940-6492819|VaccDscaff5:5279200-5279053|VaccDscaff8:35636995-35637142|VaccDscaff10:34521489-34521638
s0647p69576	scaffold00647:69576	C:T	1	s0647b56565	20.681	TGTTCTGACTACCCATCAGCAACATCTATTTGTAGTTGGTCAGTCCCCAACGACATGGCAGTTTCAAATTAGAGcATGAAGCTGAAGCTTTGTTCAGCTTGATGGAAGATGAGATCAGAGTTTAAATAAGCCCATGGAGGACATTGAAGA	VaccDscaff1:6492818-6492713|VaccDscaff5:5279158-5279009|VaccDscaff8:35637037-35637186|VaccDscaff10:34521533-34521682
s0647p94423	scaffold00647:94423	C:T	1	s0647b56565	20.681	GGTCAGCGTCTTACCAGAAGTAAACTCCAAATCCACCTTGCTTTTTCCCTTGACAACTATAGTCGATTGATTTCcCATGTAGAGAACAATCATCTTCAACCGAATCTTAACTAGTAAAGAACCTCTTGTCATTGTAGACATGCTTTGTTG	VaccDscaff1:6457388-6457239|VaccDscaff5:5247377-5247228|VaccDscaff8:35665584-35665732|VaccDscaff10:34554890-34555039
s0647p94437	scaffold00647:94437	A:G	1	s0647b56565	20.681	CAGAAGTAAACTCCAAATCCACCTTGCTTTTTCCCTTGACAACTATAGTCGATTGATTTCCCATGTAGAGAACAaTCATCTTCAACCGAATCTTAACTAGTAAAGAACCTCTTGTCATTGTAGACATGCTTTGTTGCACCAGAATCAATC	VaccDscaff1:6457374-6457226|VaccDscaff5:5247363-5247214|VaccDscaff8:35665598-35665746|VaccDscaff10:34554904-34555053
s0647p94498	scaffold00647:94498	G:A	1	s0647b56565	20.681	CATGTAGAGAACAATCATCTTCAACCGAATCTTAACTAGTAAAGAACCTCTTGTCATTGTAGACATGCTTTGTTgCACCAGAATCAATCCACCAGTCTCCAGCATATACGAGGGTATTAACCTCTAAAATGACAGCCACAAATTTAGATT	VaccDscaff1:6457313-6457164|VaccDscaff5:5247302-5247153|VaccDscaff8:35665658-35665807|VaccDscaff10:34554965-34555114
s0733p39612	scaffold00733:39612	T:C	1	s0733b39612	21.5432	CTCCTGGACTAGTAAGCTGTGTACCGTAAGTTTATGACTCATTGTTCTGAACTCAAATCAAGGATTTTCGCTGAtTGATCTCATGTAAAAAATTGCTCCACGTTTTTCCCACTTTCTCAATAAAGGAACACCTCATCCTATTGCTGCCCT	VaccDscaff1:7357326-7357178|VaccDscaff5:6075475-6075319|VaccDscaff8:34960643-34960791|VaccDscaff10:33678022-33678170
s0733p39616	scaffold00733:39616	T:C	1	s0733b39612	21.5432	TGGACTAGTAAGCTGTGTACCGTAAGTTTATGACTCATTGTTCTGAACTCAAATCAAGGATTTTCGCTGATTGAtCTCATGTAAAAAATTGCTCCACGTTTTTCCCACTTTCTCAATAAAGGAACACCTCATCCTATTGCTGCCCTTTCT	VaccDscaff1:7357322-7357174|VaccDscaff5:6075471-6075315|VaccDscaff8:34960647-34960795|VaccDscaff10:33678026-33678174
s0733p39740	scaffold00733:39740	G:A	1	s0733b39612	21.5432	CACCTCATCCTATTGCTGCCCTTTCTGTAGCCTTGAGTCGCTTGACCATGGGCATCATCATATCATCTAACAACgTTGCTGCATGTCCCAGTATTGTTGGTTCATCTGAACAATGCTTTTGGAATCCAGAAAGTAATACTGGTCCTGATT	VaccDscaff1:7357199-7357050|VaccDscaff5:6075340-6075191|VaccDscaff8:34960770-34960919|VaccDscaff10:33678149-33678298
s0733p47914	scaffold00733:47914	T:C	1	s0733b39612	21.5432	GTAAAATGTTTTGTGATTTCTCTAGAATTTGTGCTACAAGCGAGACTTGTGAAAATGATGCGATACAACAATAGtATTAGCGCGCGTCAGCCTCTACAGATTATAGATCAACGCACACCTAATAAGTCACATATTGATTTTAATAGTCAA	VaccDscaff1:7346400-7346251|VaccDscaff5:6064616-6064467|VaccDscaff8:34969428-34969577|VaccDscaff10:33687229-33687378
s0733p47934	scaffold00733:47934	T:A	1	s0733b39612	21.5432	TCTAGAATTTGTGCTACAAGCGAGACTTGTGAAAATGATGCGATACAACAATAGTATTAGCGCGCGTCAGCCTCtACAGATTATAGATCAACGCACACCTAATAAGTCACATATTGATTTTAATAGTCAATATTTTTCGAGGCCTGGTTC	VaccDscaff1:7346380-7346231|VaccDscaff5:6064596-6064447|VaccDscaff8:34969448-34969591|VaccDscaff10:33687249-33687398
s0733p47975	scaffold00733:47975	G:A	1	s0733b39612	21.5432	GATACAACAATAGTATTAGCGCGCGTCAGCCTCTACAGATTATAGATCAACGCACACCTAATAAGTCACATATTgATTTTAATAGTCAATATTTTTCGAGGCCTGGTTCGGGACCCTCTAGCCTCTTTTGTTGGGATTTAATCCTCGAGA	VaccDscaff1:7346339-7346190|VaccDscaff5:6064555-6064406|VaccDscaff8:34969489-34969626|VaccDscaff10:33687290-33687439
s0733p48004	scaffold00733:48004	T:A	1	s0733b39612	21.5432	CCTCTACAGATTATAGATCAACGCACACCTAATAAGTCACATATTGATTTTAATAGTCAATATTTTTCGAGGCCtGGTTCGGGACCCTCTAGCCTCTTTTGTTGGGATTTAATCCTCGAGATCCTACTTAGAAGATGAAGACTTTGACTA	VaccDscaff1:7346310-7346161|VaccDscaff5:6064526-6064377|VaccDscaff8:34969518-34969655|VaccDscaff10:33687319-33687468
s0733p48055	scaffold00733:48055	A:G	1	s0733b39612	21.5432	AATAGTCAATATTTTTCGAGGCCTGGTTCGGGACCCTCTAGCCTCTTTTGTTGGGATTTAATCCTCGAGATCCTaCTTAGAAGATGAAGACTTTGACTATTAACAAGTTGATTGCAAAAGAGAAATCCGGCAGTATCTAGTTTGCCTTTT	VaccDscaff1:7346259-7346110|VaccDscaff5:6064475-6064326|VaccDscaff8:34969583-34969688|VaccDscaff10:33687370-33687501
s0733p48066	scaffold00733:48066	G:A	1	s0733b39612	21.5432	TTTTTCGAGGCCTGGTTCGGGACCCTCTAGCCTCTTTTGTTGGGATTTAATCCTCGAGATCCTACTTAGAAGATgAAGACTTTGACTATTAACAAGTTGATTGCAAAAGAGAAATCCGGCAGTATCTAGTTTGCCTTTTTTTCTTTTCGG	VaccDscaff1:7346248-7346099|VaccDscaff5:6064464-6064315|VaccDscaff8:34969583-34969688|VaccDscaff10:33687381-33687501
s0733p54670	scaffold00733:54670	T:C	1	s0733b39612	21.5432	GTTGGGCTTTCGGAGCTGCAGTGGGCAAAGCCCTTTTAATAGGTTACTAGTACTTGGCTTTTCGTCAAAGGTGTtTAAGTCAGCTTATGTCAAACTTGATTAATTCTCTTCCCAGCGCATTCAAAGTCAGGTCATTCACGCCGGAATTCT	VaccDscaff1:7339309-7339160|VaccDscaff5:6057399-6057250|VaccDscaff8:34976087-34976232|VaccDscaff10:33694078-33694223
s0733p54710	scaffold00733:54710	G:A	1	s0733b39612	21.5432	AGGTTACTAGTACTTGGCTTTTCGTCAAAGGTGTTTAAGTCAGCTTATGTCAAACTTGATTAATTCTCTTCCCAgCGCATTCAAAGTCAGGTCATTCACGCCGGAATTCTGGATTCACAACAACTTACTTTTCAGGGTTTGAACTCAATC	VaccDscaff1:7339269-7339122|VaccDscaff5:6057359-6057209|NoHit|NoHit
s0733p54732	scaffold00733:54732	C:T	1	s0733b39612	21.5432	CGTCAAAGGTGTTTAAGTCAGCTTATGTCAAACTTGATTAATTCTCTTCCCAGCGCATTCAAAGTCAGGTCATTcACGCCGGAATTCTGGATTCACAACAACTTACTTTTCAGGGTTTGAACTCAATCCTAATCGGTAGTGTAGAGAGTA	VaccDscaff1:7339247-7339100|VaccDscaff5:6057337-6057187|NoHit|NoHit
s0733p54740	scaffold00733:54740	A:G	1	s0733b39612	21.5432	GTGTTTAAGTCAGCTTATGTCAAACTTGATTAATTCTCTTCCCAGCGCATTCAAAGTCAGGTCATTCACGCCGGaATTCTGGATTCACAACAACTTACTTTTCAGGGTTTGAACTCAATCCTAATCGGTAGTGTAGAGAGTAAATTTACT	VaccDscaff1:7339239-7339092|VaccDscaff5:6057329-6057179|NoHit|NoHit
s0733p54778	scaffold00733:54778	A:C	1	s0733b39612	21.5432	TTCCCAGCGCATTCAAAGTCAGGTCATTCACGCCGGAATTCTGGATTCACAACAACTTACTTTTCAGGGTTTGAaCTCAATCCTAATCGGTAGTGTAGAGAGTAAATTTACTAACCAACCGGAATAACATCAGGTACGAGCACTACACGT	VaccDscaff1:7339201-7339054|VaccDscaff5:6057291-6057141|NoHit|NoHit
s0733p54796	scaffold00733:54796	G:A	1	s0733b39612	21.5432	TCAGGTCATTCACGCCGGAATTCTGGATTCACAACAACTTACTTTTCAGGGTTTGAACTCAATCCTAATCGGTAgTGTAGAGAGTAAATTTACTAACCAACCGGAATAACATCAGGTACGAGCACTACACGTGAAGATAAAAAGGGTGTA	VaccDscaff1:7339183-7339036|VaccDscaff5:6057273-6057123|VaccDscaff8:34976211-34976358|NoHit
s0733p54800	scaffold00733:54800	A:G	1	s0733b39612	21.5432	GTCATTCACGCCGGAATTCTGGATTCACAACAACTTACTTTTCAGGGTTTGAACTCAATCCTAATCGGTAGTGTaGAGAGTAAATTTACTAACCAACCGGAATAACATCAGGTACGAGCACTACACGTGAAGATAAAAAGGGTGTAGAAT	VaccDscaff1:7339179-7339032|VaccDscaff5:6057269-6057119|VaccDscaff8:34976220-34976363|NoHit
s0733p54812	scaffold00733:54812	T:C	1	s0733b39612	21.5432	GGAATTCTGGATTCACAACAACTTACTTTTCAGGGTTTGAACTCAATCCTAATCGGTAGTGTAGAGAGTAAATTtACTAACCAACCGGAATAACATCAGGTACGAGCACTACACGTGAAGATAAAAAGGGTGTAGAATTAATGGACATTA	VaccDscaff1:7339167-7339020|VaccDscaff5:6057257-6057107|VaccDscaff8:34976228-34976375|NoHit
s0733p54822	scaffold00733:54822	C:T	1	s0733b39612	21.5432	ATTCACAACAACTTACTTTTCAGGGTTTGAACTCAATCCTAATCGGTAGTGTAGAGAGTAAATTTACTAACCAAcCGGAATAACATCAGGTACGAGCACTACACGTGAAGATAAAAAGGGTGTAGAATTAATGGACATTATTAGATACTA	VaccDscaff1:7339153-7339010|VaccDscaff5:6057247-6057097|VaccDscaff8:34976235-34976385|VaccDscaff10:33694226-33694376
s0733p54832	scaffold00733:54832	A:C	1	s0733b39612	21.5432	ACTTACTTTTCAGGGTTTGAACTCAATCCTAATCGGTAGTGTAGAGAGTAAATTTACTAACCAACCGGAATAACaTCAGGTACGAGCACTACACGTGAAGATAAAAAGGGTGTAGAATTAATGGACATTATTAGATACTACATGGCTGAT	VaccDscaff1:7339150-7339000|VaccDscaff5:6057237-6057087|VaccDscaff8:34976245-34976395|VaccDscaff10:33694236-33694386
s0733p54834	scaffold00733:54834	C:T	1	s0733b39612	21.5432	TTACTTTTCAGGGTTTGAACTCAATCCTAATCGGTAGTGTAGAGAGTAAATTTACTAACCAACCGGAATAACATcAGGTACGAGCACTACACGTGAAGATAAAAAGGGTGTAGAATTAATGGACATTATTAGATACTACATGGCTGATGA	VaccDscaff1:7339148-7338998|VaccDscaff5:6057235-6057085|VaccDscaff8:34976247-34976397|VaccDscaff10:33694238-33694388
s0733p54835	scaffold00733:54835	A:G	1	s0733b39612	21.5432	TACTTTTCAGGGTTTGAACTCAATCCTAATCGGTAGTGTAGAGAGTAAATTTACTAACCAACCGGAATAACATCaGGTACGAGCACTACACGTGAAGATAAAAAGGGTGTAGAATTAATGGACATTATTAGATACTACATGGCTGATGAA	VaccDscaff1:7339147-7338997|VaccDscaff5:6057234-6057084|VaccDscaff8:34976248-34976398|VaccDscaff10:33694239-33694389
s0733p54841	scaffold00733:54841	G:A	1	s0733b39612	21.5432	TCAGGGTTTGAACTCAATCCTAATCGGTAGTGTAGAGAGTAAATTTACTAACCAACCGGAATAACATCAGGTACgAGCACTACACGTGAAGATAAAAAGGGTGTAGAATTAATGGACATTATTAGATACTACATGGCTGATGAATAGTGT	VaccDscaff1:7339140-7338991|VaccDscaff5:6057227-6057078|VaccDscaff8:34976255-34976404|VaccDscaff10:33694246-33694395
s0733p54878	scaffold00733:54878	A:C	1	s0733b39612	21.5432	AGTAAATTTACTAACCAACCGGAATAACATCAGGTACGAGCACTACACGTGAAGATAAAAAGGGTGTAGAATTAaTGGACATTATTAGATACTACATGGCTGATGAATAGTGTGGTCCACACTTGTGTACGGCACTGGTACAAATCCTTG	VaccDscaff1:7339103-7338954|VaccDscaff5:6057190-6057041|VaccDscaff8:34976292-34976441|VaccDscaff10:33694283-33694431
s0733p54970	scaffold00733:54970	C:T	1	s0733b39612	21.5432	TACATGGCTGATGAATAGTGTGGTCCACACTTGTGTACGGCACTGGTACAAATCCTTGGCTGTTAGATACACTGcCATCACATGTACTGTTGCCATATATCTGTAAAAGTGTAACTTTTCATGTTTGGGTTTTTTTAGGACGGAGTTATA	VaccDscaff1:7339011-7338862|VaccDscaff5:6057098-6056949|VaccDscaff8:34976384-34976532|VaccDscaff10:33694375-33694522
s0733p77644	scaffold00733:77644	G:A	1	s0733b39612	21.5432	CAATGCATCGTACAAACTCCCAACAAGTGGTGTTGCTAATGATCTATGGGCAAACTCTCGGCGCACCATGAATGgGCTGGCACATAAAACACTCTATGGAGCGGAGAAAATCCAATGTGACTCCTGATGAAGCAATATGGCTTGATGTTG	VaccDscaff1:7316318-7316169|VaccDscaff5:6034878-6034729|VaccDscaff8:34996248-34996397|VaccDscaff10:33714603-33714752
s0733p81558	scaffold00733:81558	C:T	1	s0733b39612	21.5432	CGTTAGTTATTAAAGTAGCAAAATATATTCGGCAAGGATGATCTTCTCAATGAGTTTTACAGAATAAACGATTCcGATTATTGCTGAGATTGAGTGCTGACTCACAAGTCTAAAAATGAACAACACTAGACGAGAACAAACTGGACCTGA	VaccDscaff1:7311693-7311543|VaccDscaff5:6030708-6030559|VaccDscaff8:35000929-35001078|VaccDscaff10:33719430-33719578
s0733p81606	scaffold00733:81606	A:C	1	s0733b39612	21.5432	AATGAGTTTTACAGAATAAACGATTCCGATTATTGCTGAGATTGAGTGCTGACTCACAAGTCTAAAAATGAACAaCACTAGACGAGAACAAACTGGACCTGAGCCTAGTCTTGATCCTTTATACAACCATCCTCGTAATTAGGAGTTTGC	VaccDscaff1:7311645-7311516|VaccDscaff5:6030660-6030511|VaccDscaff8:35000977-35001125|VaccDscaff10:33719477-33719626
s0733p81608	scaffold00733:81608	A:C	1	s0733b39612	21.5432	TGAGTTTTACAGAATAAACGATTCCGATTATTGCTGAGATTGAGTGCTGACTCACAAGTCTAAAAATGAACAACaCTAGACGAGAACAAACTGGACCTGAGCCTAGTCTTGATCCTTTATACAACCATCCTCGTAATTAGGAGTTTGCTT	VaccDscaff1:7311643-7311516|VaccDscaff5:6030658-6030509|VaccDscaff8:35000979-35001127|VaccDscaff10:33719479-33719628
s0733p81650	scaffold00733:81650	T:A	1	s0733b39612	21.5432	AGTGCTGACTCACAAGTCTAAAAATGAACAACACTAGACGAGAACAAACTGGACCTGAGCCTAGTCTTGATCCTtTATACAACCATCCTCGTAATTAGGAGTTTGCTTCCTCCCAATGTCTCATGTTTGATATGTACGTTGTAAGTATTA	NoHit|VaccDscaff5:6030616-6030467|VaccDscaff8:35001021-35001169|VaccDscaff10:33719521-33719670
s0733p81651	scaffold00733:81651	T:C	1	s0733b39612	21.5432	GTGCTGACTCACAAGTCTAAAAATGAACAACACTAGACGAGAACAAACTGGACCTGAGCCTAGTCTTGATCCTTtATACAACCATCCTCGTAATTAGGAGTTTGCTTCCTCCCAATGTCTCATGTTTGATATGTACGTTGTAAGTATTAT	NoHit|VaccDscaff5:6030615-6030466|VaccDscaff8:35001022-35001170|VaccDscaff10:33719522-33719671
s0733p81673	scaffold00733:81673	G:A	1	s0733b39612	21.5432	ATGAACAACACTAGACGAGAACAAACTGGACCTGAGCCTAGTCTTGATCCTTTATACAACCATCCTCGTAATTAgGAGTTTGCTTCCTCCCAATGTCTCATGTTTGATATGTACGTTGTAAGTATTATCTACTCATTTTGGTCAATCCAT	NoHit|VaccDscaff5:6030593-6030444|VaccDscaff8:35001044-35001192|VaccDscaff10:33719544-33719693
s0733p81700	scaffold00733:81700	G:A	1	s0733b39612	21.5432	GGACCTGAGCCTAGTCTTGATCCTTTATACAACCATCCTCGTAATTAGGAGTTTGCTTCCTCCCAATGTCTCATgTTTGATATGTACGTTGTAAGTATTATCTACTCATTTTGGTCAATCCATACGAAGTTTTGTTTTGGCTTTAAATGA	VaccDscaff1:7311342-7311220|VaccDscaff5:6030566-6030417|VaccDscaff8:35001071-35001219|VaccDscaff10:33719571-33719720
s0733p81720	scaffold00733:81720	G:A	1	s0733b39612	21.5432	TCCTTTATACAACCATCCTCGTAATTAGGAGTTTGCTTCCTCCCAATGTCTCATGTTTGATATGTACGTTGTAAgTATTATCTACTCATTTTGGTCAATCCATACGAAGTTTTGTTTTGGCTTTAAATGAGACTTACTCTAGTGGACGGT	VaccDscaff1:7311342-7311200|VaccDscaff5:6030546-6030397|VaccDscaff8:35001097-35001239|VaccDscaff10:33719597-33719740
s0733p81803	scaffold00733:81803	A:G	1	s0733b39612	21.5432	ACTCATTTTGGTCAATCCATACGAAGTTTTGTTTTGGCTTTAAATGAGACTTACTCTAGTGGACGGTGAGATTGaTCTCTCTGAATTAATCGAGGGGCAAGCAAGCTAGCCTGGATGCTTGATTATAAAATTAAAAAAATTGTTATATGT	NoHit|VaccDscaff5:6030463-6030314|VaccDscaff8:35001173-35001322|VaccDscaff10:33719674-33719823
s0989p25501	scaffold00989:25501	A:G	1	s0989b25501	24.998	TTTCATTGCTGGGAAGTCTGCGATGCTGCTGTCATGTTTTCTCAAGTTTTGCTGTTCAATCCTATGCTGGCTGCaTTTTGTGGTCTTATTTCATTAGCTAAGGAGTCCGGATTGCTGCTGTTATGATTCTCAATTTGTACTAGCATCGGG	VaccDscaff1:7767565-7767714|VaccDscaff5:6330447-6330595|VaccDscaff8:34691906-34691754|VaccDscaff10:33412743-33412594
s0989p37163	scaffold00989:37163	G:A	1	s0989b25501	24.998	AGCTGCTTCTGAAACTGCCAGTTTGCCAATCCCAGCTATTCCCTCGGATGATAGCGAGTGTAGAAAAACTCTTCgTGAGTCAGTAGAAAAATTGACTGAATCTTATGCTGAATCCAAGTGTGGCACGTCATCAGATGCAAATGGAAATGA	VaccDscaff1:7778864-7779013|VaccDscaff5:6341350-6341497|VaccDscaff8:34681024-34680875|VaccDscaff10:33401980-33401831
s0989p37247	scaffold00989:37247	T:A	1	s0989b25501	24.998	AGAAAAATTGACTGAATCTTATGCTGAATCCAAGTGTGGCACGTCATCAGATGCAAATGGAAATGATGTCCACCtTGAGATGGAGAGCTCTGTACTGTATCAATGAAGTAATGGTAAGCCTTCTGCACAGGGGCTTGCGGTTGATGTCAT	VaccDscaff1:7778948-7779097|VaccDscaff5:6341432-6341581|VaccDscaff8:34680940-34680791|VaccDscaff10:33401896-33401747
s0571p6715	scaffold00571:6715	T:C	1	s0571b6715	24.9981	TATTGTCAATCGAAGATATCCTGGGAGATTCAACGTAGTGTTTGTCAAAAAACTTGTCAAAAGCAGAAGCGAAGtTGGAGTGAACACTCTGGCACCCAACCTCGAGGTCTTTGACTCTGAAATTACTCTCCAAAATGCTATTGCAAACGC	VaccDscaff1:7873038-7873188|VaccDscaff5:6445063-6445212|VaccDscaff8:34583821-34583672|VaccDscaff10:33304566-33304417
s0571p15016	scaffold00571:15016	T:G	1	s0571b6715	24.9981	TTCCACCCCAAATGACTTCTTCCCTCTGTTTGCTTCATCTCTAACTGCTTCCGAGCACAACCCACATAACCATTtCCCGTCGAATTTCGCCTTCACTTCGGTTATATAATCTTGGGTGCAATCCTCTTTCAGCCCACAACACTCACACTT	VaccDscaff1:7881479-7881628|VaccDscaff5:6454513-6454662|VaccDscaff8:34574600-34574451|VaccDscaff10:33291240-33291091
s0571p15043	scaffold00571:15043	T:C	1	s0571b6715	24.9981	GTTTGCTTCATCTCTAACTGCTTCCGAGCACAACCCACATAACCATTTCCCGTCGAATTTCGCCTTCACTTCGGtTATATAATCTTGGGTGCAATCCTCTTTCAGCCCACAACACTCACACTTTGCCATTTCAATATCCATCTTAAAATT	VaccDscaff1:7881506-7881655|VaccDscaff5:6454540-6454689|VaccDscaff8:34574573-34574424|VaccDscaff10:33291213-33291064
s0571p15047	scaffold00571:15047	A:G	1	s0571b6715	24.9981	GCTTCATCTCTAACTGCTTCCGAGCACAACCCACATAACCATTTCCCGTCGAATTTCGCCTTCACTTCGGTTATaTAATCTTGGGTGCAATCCTCTTTCAGCCCACAACACTCACACTTTGCCATTTCAATATCCATCTTAAAATTTTTC	VaccDscaff1:7881510-7881657|VaccDscaff5:6454544-6454691|VaccDscaff8:34574569-34574420|VaccDscaff10:33291209-33291062
s0571p15144	scaffold00571:15144	T:C	1	s0571b6715	24.9981	TCAGCCCACAACACTCACACTTTGCCATTTCAATATCCATCTTAAAATTTTTCCTCTTTCAAGAACAAAGTTTCtAAGGAAGTTGAAGAAATTAGTACTACTTGGACTTCAAACATAGCAAGAAATTGAAGTGGACATGTTTTGCTTTAT	VaccDscaff1:7881607-7881754|VaccDscaff5:6454641-6454788|VaccDscaff8:34574472-34574323|VaccDscaff10:33291112-33290964
s0571p15146	scaffold00571:15146	A:T	1	s0571b6715	24.9981	AGCCCACAACACTCACACTTTGCCATTTCAATATCCATCTTAAAATTTTTCCTCTTTCAAGAACAAAGTTTCTAaGGAAGTTGAAGAAATTAGTACTACTTGGACTTCAAACATAGCAAGAAATTGAAGTGGACATGTTTTGCTTTATGG	VaccDscaff1:7881609-7881756|VaccDscaff5:6454643-6454790|VaccDscaff8:34574470-34574321|VaccDscaff10:33291110-33290962
s0571p15273	scaffold00571:15273	G:A	1	s0571b6715	24.9981	AGTGGACATGTTTTGCTTTATGGGTTTTCAATTGTGAGGAATTTTGATGAGTTTGCTGCCATAAGAACTACGAAgTAGACTTGGGTGTTATTTGAGAGATTCTGTGGTTGGCAAGAGAGAGAAAGAGAGAGGAAGTTGTAGTATAGTGAA	VaccDscaff1:7881735-7881883|VaccDscaff5:6454769-6454892|VaccDscaff8:34574343-34574194|VaccDscaff10:33290983-33290835
s0571p31253	scaffold00571:31253	A:C	1	s0571b6715	24.9981	TACAAAATCCAGAGCAAATCATCCAAACACTTACTTTGAACAAAAACCAATCCATAATATGTCACCCTTCAGATaTACAGACCTAATTTCCACATAGAAATCCTGGTGAAAATGGATTATCAAACACCTAAAAAGGTCCTGGTCATTGAT	VaccDscaff1:7901324-7901473|VaccDscaff5:6470232-6470381|VaccDscaff8:34558790-34558641|VaccDscaff10:33272756-33272607
s0571p31312	scaffold00571:31312	A:T	1	s0571b6715	24.9981	TGTCACCCTTCAGATATACAGACCTAATTTCCACATAGAAATCCTGGTGAAAATGGATTATCAAACACCTAAAAaGGTCCTGGTCATTGATACAGTCCAAATTTTACACTTGCCAAATTGATTGATGCCCAAATGTCGAAAATTGGTGAC	VaccDscaff1:7901383-7901529|VaccDscaff5:6470293-6470426|VaccDscaff8:34558728-34558583|VaccDscaff10:33272697-33272557
s0571p31319	scaffold00571:31319	G:C	1	s0571b6715	24.9981	CTTCAGATATACAGACCTAATTTCCACATAGAAATCCTGGTGAAAATGGATTATCAAACACCTAAAAAGGTCCTgGTCATTGATACAGTCCAAATTTTACACTTGCCAAATTGATTGATGCCCAAATGTCGAAAATTGGTGACATCGATG	VaccDscaff1:7901390-7901537|VaccDscaff5:6470298-6470426|VaccDscaff8:34558724-34558575|VaccDscaff10:33272690-33272557
s0571p31374	scaffold00571:31374	C:T	1	s0571b6715	24.9981	AAACACCTAAAAAGGTCCTGGTCATTGATACAGTCCAAATTTTACACTTGCCAAATTGATTGATGCCCAAATGTcGAAAATTGGTGACATCGATGTGAACCGAATGAAGCCGGTGAAATTACTACTTAGCCCTTTGAATCAAGAAAGAAA	VaccDscaff1:7901445-7901592|VaccDscaff5:6470353-6470492|VaccDscaff8:34558669-34558520|NoHit
s0571p31387	scaffold00571:31387	C:T	1	s0571b6715	24.9981	GGTCCTGGTCATTGATACAGTCCAAATTTTACACTTGCCAAATTGATTGATGCCCAAATGTCGAAAATTGGTGAcATCGATGTGAACCGAATGAAGCCGGTGAAATTACTACTTAGCCCTTTGAATCAAGAAAGAAATGGACAGAGGTAT	VaccDscaff1:7901458-7901605|VaccDscaff5:6470366-6470505|VaccDscaff8:34558656-34558507|NoHit
s0571p31390	scaffold00571:31390	C:T	1	s0571b6715	24.9981	CCTGGTCATTGATACAGTCCAAATTTTACACTTGCCAAATTGATTGATGCCCAAATGTCGAAAATTGGTGACATcGATGTGAACCGAATGAAGCCGGTGAAATTACTACTTAGCCCTTTGAATCAAGAAAGAAATGGACAGAGGTATCAA	VaccDscaff1:7901461-7901608|VaccDscaff5:6470369-6470508|VaccDscaff8:34558653-34558504|NoHit
s1024p5078	scaffold01024:5078	T:A	1	s1024b5078	28.453	TCACATGGAAGATAGGAATGCCAGATCGCTGTAATGTTGTAATGTTGTTCCACGTAGATTAAAAGGCTAATTCAtATTGATTTTTACTTATGTGTTTGTAGTTACAGTTTTTTAATAATTCAGAATGTTCGGGCCAATTTGCGCAGTCTC	VaccDscaff1:8799956-8799814|NoHit|VaccDscaff8:33804347-33804495|VaccDscaff10:32460063-32460212
s1024p5147	scaffold01024:5147	C:T	1	s1024b5078	28.453	ATTCATATTGATTTTTACTTATGTGTTTGTAGTTACAGTTTTTTAATAATTCAGAATGTTCGGGCCAATTTGCGcAGTCTCAACTAATAGTTGAGGGACTAATGCATTAGCGTGTGTAGTAGGGATGGGCATGACTGCATGAGGAGGGTA	VaccDscaff1:8799895-8799762|NoHit|VaccDscaff8:33804416-33804547|VaccDscaff10:32460132-32460281
s1024p5155	scaffold01024:5155	A:G	1	s1024b5078	28.453	TGATTTTTACTTATGTGTTTGTAGTTACAGTTTTTTAATAATTCAGAATGTTCGGGCCAATTTGCGCAGTCTCAaCTAATAGTTGAGGGACTAATGCATTAGCGTGTGTAGTAGGGATGGGCATGACTGCATGAGGAGGGTAAGGGGTGG	VaccDscaff1:8799887-8799762|NoHit|VaccDscaff8:33804424-33804547|VaccDscaff10:32460140-32460289
s1024p5172	scaffold01024:5172	T:G	1	s1024b5078	28.453	TTTGTAGTTACAGTTTTTTAATAATTCAGAATGTTCGGGCCAATTTGCGCAGTCTCAACTAATAGTTGAGGGACtAATGCATTAGCGTGTGTAGTAGGGATGGGCATGACTGCATGAGGAGGGTAAGGGGTGGATACCACTACCTCCATC	VaccDscaff1:8799870-8799728|NoHit|VaccDscaff8:33804441-33804581|VaccDscaff10:32460157-32460306
s1024p19600	scaffold01024:19600	G:A	1	s1024b5078	28.453	TAAGCCTTTACAATTATCAGACTGAGCTAATTTTTTCAACGACCACTCCAAAAAATATTTTGAAATTAATGAACgGCTTGAATCTTCTTTGTGAGGCACGAAAATGAATTTCACAAACCAATATGTACACCGCCGGTAAAATTTGATCCG	VaccDscaff1:8784832-8784679|NoHit|NoHit|VaccDscaff10:32473536-32473685
s1024p19601	scaffold01024:19601	G:A	1	s1024b5078	28.453	AAGCCTTTACAATTATCAGACTGAGCTAATTTTTTCAACGACCACTCCAAAAAATATTTTGAAATTAATGAACGgCTTGAATCTTCTTTGTGAGGCACGAAAATGAATTTCACAAACCAATATGTACACCGCCGGTAAAATTTGATCCGT	VaccDscaff1:8784831-8784678|NoHit|NoHit|VaccDscaff10:32473537-32473686
s1024p19614	scaffold01024:19614	T:A	1	s1024b5078	28.453	TATCAGACTGAGCTAATTTTTTCAACGACCACTCCAAAAAATATTTTGAAATTAATGAACGGCTTGAATCTTCTtTGTGAGGCACGAAAATGAATTTCACAAACCAATATGTACACCGCCGGTAAAATTTGATCCGTCCCTATAATGATT	VaccDscaff1:8784818-8784665|NoHit|NoHit|VaccDscaff10:32473550-32473699
s1024p19617	scaffold01024:19617	T:C	1	s1024b5078	28.453	CAGACTGAGCTAATTTTTTCAACGACCACTCCAAAAAATATTTTGAAATTAATGAACGGCTTGAATCTTCTTTGtGAGGCACGAAAATGAATTTCACAAACCAATATGTACACCGCCGGTAAAATTTGATCCGTCCCTATAATGATTTGG	VaccDscaff1:8784815-8784662|NoHit|NoHit|VaccDscaff10:32473553-32473702
s1024p19658	scaffold01024:19658	C:T	1	s1024b5078	28.453	TTTGAAATTAATGAACGGCTTGAATCTTCTTTGTGAGGCACGAAAATGAATTTCACAAACCAATATGTACACCGcCGGTAAAATTTGATCCGTCCCTATAATGATTTGGTGCATTAAATGCACTGAAATGCACTGATGGAGTTTTGTGTG	VaccDscaff1:8784774-8784621|NoHit|VaccDscaff8:33819621-33819724|VaccDscaff10:32473594-32473743
s1024p19659	scaffold01024:19659	C:T	1	s1024b5078	28.453	TTGAAATTAATGAACGGCTTGAATCTTCTTTGTGAGGCACGAAAATGAATTTCACAAACCAATATGTACACCGCcGGTAAAATTTGATCCGTCCCTATAATGATTTGGTGCATTAAATGCACTGAAATGCACTGATGGAGTTTTGTGTGC	VaccDscaff1:8784773-8784620|NoHit|VaccDscaff8:33819621-33819725|VaccDscaff10:32473595-32473744
s1024p19664	scaffold01024:19664	A:C	1	s1024b5078	28.453	ATTAATGAACGGCTTGAATCTTCTTTGTGAGGCACGAAAATGAATTTCACAAACCAATATGTACACCGCCGGTAaAATTTGATCCGTCCCTATAATGATTTGGTGCATTAAATGCACTGAAATGCACTGATGGAGTTTTGTGTGCATATT	VaccDscaff1:8784768-8784615|NoHit|VaccDscaff8:33819621-33819730|VaccDscaff10:32473600-32473749
s1024p19707	scaffold01024:19707	T:C	1	s1024b5078	28.453	ATTTCACAAACCAATATGTACACCGCCGGTAAAATTTGATCCGTCCCTATAATGATTTGGTGCATTAAATGCACtGAAATGCACTGATGGAGTTTTGTGTGCATATTCAGAAGAGGTAGGACATACATTTTTAATTTATTTTGTCGTATG	VaccDscaff1:8784725-8784572|NoHit|VaccDscaff8:33819624-33819773|VaccDscaff10:32473643-32473792
s1024p19841	scaffold01024:19841	G:A	1	s1024b5078	28.453	TTTATTTTGTCGTATGGGACCATATATAAGTCCTGCGGGCATCAGAGATCTTTCTAGTGATTTTGGGACATCTTgACGTACCCCGGCTTGGACCATCTCACCAAAAACACTTGACCAGAGTGGTCAACTCTCGATTTCTACTATTGATGT	VaccDscaff1:8784587-8784438|NoHit|VaccDscaff8:33819758-33819907|VaccDscaff10:32473777-32473926
s1024p19850	scaffold01024:19850	C:T	1	s1024b5078	28.453	TCGTATGGGACCATATATAAGTCCTGCGGGCATCAGAGATCTTTCTAGTGATTTTGGGACATCTTGACGTACCCcGGCTTGGACCATCTCACCAAAAACACTTGACCAGAGTGGTCAACTCTCGATTTCTACTATTGATGTATGGTAATC	VaccDscaff1:8784578-8784429|NoHit|VaccDscaff8:33819767-33819916|VaccDscaff10:32473786-32473935
s1024p27642	scaffold01024:27642	G:T	1	s1024b5078	28.453	ACTTTGATGCATTTTCCATATGTGTATCTTTTGCTCAATTTTGGTCATTTTTCCTGACACGTTTCCTTCTTTCTgTTTCTGATTTTCCTGCAAAATAGCCTAATAAACTAGAAATGGTAAAAGGGTGAAGATTTGGGGAGGAGACAGCAG	VaccDscaff1:8769340-8769191|NoHit|VaccDscaff8:33834109-33834246|VaccDscaff10:32488454-32488603
s1024p27649	scaffold01024:27649	A:G	1	s1024b5078	28.453	TGCATTTTCCATATGTGTATCTTTTGCTCAATTTTGGTCATTTTTCCTGACACGTTTCCTTCTTTCTGTTTCTGaTTTTCCTGCAAAATAGCCTAATAAACTAGAAATGGTAAAAGGGTGAAGATTTGGGGAGGAGACAGCAGTTGTGTG	VaccDscaff1:8769333-8769184|NoHit|VaccDscaff8:33834116-33834253|VaccDscaff10:32488461-32488610
s1024p31497	scaffold01024:31497	C:T	1	s1024b5078	28.453	AACTATTTGCCTATGGAGGTGAATGCTCACTACGTGTTTCGAAGTTCTACTAATGGCCGCACTGCATTCCCCTTcTAAAAATATTATGTGGTACTTAAAAAATTCATCTGCCAGGCCTGTAAGATTGTTGAGGGGCAGCGATACACTAAA	VaccDscaff1:8765484-8765335|NoHit|VaccDscaff8:33837941-33838090|VaccDscaff10:32492306-32492455
s1024p31511	scaffold01024:31511	T:C	1	s1024b5078	28.453	GGAGGTGAATGCTCACTACGTGTTTCGAAGTTCTACTAATGGCCGCACTGCATTCCCCTTCTAAAAATATTATGtGGTACTTAAAAAATTCATCTGCCAGGCCTGTAAGATTGTTGAGGGGCAGCGATACACTAAACGATTGAATGAGAA	VaccDscaff1:8765470-8765321|NoHit|VaccDscaff8:33837955-33838104|VaccDscaff10:32492320-32492469
s1024p31528	scaffold01024:31528	A:G	1	s1024b5078	28.453	ACGTGTTTCGAAGTTCTACTAATGGCCGCACTGCATTCCCCTTCTAAAAATATTATGTGGTACTTAAAAAATTCaTCTGCCAGGCCTGTAAGATTGTTGAGGGGCAGCGATACACTAAACGATTGAATGAGAAGCAAATTACAGCTCTTC	VaccDscaff1:8765453-8765304|NoHit|VaccDscaff8:33837972-33838121|VaccDscaff10:32492337-32492486
s1024p32203	scaffold01024:32203	A:G	1	s1024b5078	28.453	GCTCGCTTGAGTGATGCTTTTGGAAGTTGACTAAGCTTGAGCAACTGATTCTTGTTTTTTGTGCTCTTTTAGACaGTTCAACACAATGCTTATGATCAAGACCCATATGCTAATGAGTTTGGAATCAAGATCAGTGATAAACTAGCTTCC	VaccDscaff1:8764776-8764627|NoHit|VaccDscaff8:33838650-33838797|VaccDscaff10:32493014-32493163
s1024p32366	scaffold01024:32366	C:T	1	s1024b5078	28.453	TACTCCCTGCTCCTTGGGTAAGACCATCCATCCTTCATAAGGAAAGTGTTTACTTGATGTGGGTTGGTAACTAAcTGTACCATCTTCCTCTGCAGCTGAAATATCATGAAACTGGGAAGGAAAAGGATTGTTTGCCCCAAGTCGGTCAGT	VaccDscaff1:8764613-8764468|NoHit|VaccDscaff8:33838811-33838956|VaccDscaff10:32493177-32493326
s1024p32466	scaffold01024:32466	T:A	1	s1024b5078	28.453	ATATCATGAAACTGGGAAGGAAAAGGATTGTTTGCCCCAAGTCGGTCAGTGGAATATGATGAACAAGGTATTGCtATAATTTTTACCCTGTTTTATTGTAACTACGACAAAAAATTTTTGAGAAAATTGCCAACCTCAACTTGGTTCATT	VaccDscaff1:8764517-8764368|NoHit|VaccDscaff8:33838907-33839056|VaccDscaff10:32493277-32493426
s1024p32495	scaffold01024:32495	A:G	1	s1024b5078	28.453	GTTTGCCCCAAGTCGGTCAGTGGAATATGATGAACAAGGTATTGCTATAATTTTTACCCTGTTTTATTGTAACTaCGACAAAAAATTTTTGAGAAAATTGCCAACCTCAACTTGGTTCATTTGTTTCATTCACACTTTAGTTTTGTTTCG	VaccDscaff1:8764488-8764339|NoHit|VaccDscaff8:33838936-33839084|VaccDscaff10:32493306-32493455
s1024p32497	scaffold01024:32497	G:A	1	s1024b5078	28.453	TTGCCCCAAGTCGGTCAGTGGAATATGATGAACAAGGTATTGCTATAATTTTTACCCTGTTTTATTGTAACTACgACAAAAAATTTTTGAGAAAATTGCCAACCTCAACTTGGTTCATTTGTTTCATTCACACTTTAGTTTTGTTTCGCA	VaccDscaff1:8764486-8764337|NoHit|VaccDscaff8:33838938-33839084|VaccDscaff10:32493308-32493457
s1024p32506	scaffold01024:32506	T:A	1	s1024b5078	28.453	GTCGGTCAGTGGAATATGATGAACAAGGTATTGCTATAATTTTTACCCTGTTTTATTGTAACTACGACAAAAAAtTTTTGAGAAAATTGCCAACCTCAACTTGGTTCATTTGTTTCATTCACACTTTAGTTTTGTTTCGCATTGTTCATT	VaccDscaff1:8764477-8764328|NoHit|VaccDscaff8:33838950-33839094|VaccDscaff10:32493317-32493466
s1024p32507	scaffold01024:32507	T:A	1	s1024b5078	28.453	TCGGTCAGTGGAATATGATGAACAAGGTATTGCTATAATTTTTACCCTGTTTTATTGTAACTACGACAAAAAATtTTTGAGAAAATTGCCAACCTCAACTTGGTTCATTTGTTTCATTCACACTTTAGTTTTGTTTCGCATTGTTCATTC	VaccDscaff1:8764476-8764327|NoHit|VaccDscaff8:33838950-33839094|VaccDscaff10:32493318-32493467
s1024p35240	scaffold01024:35240	A:G	1	s1024b5078	28.453	AACATCATGAATTGTGACTGCGGAGCTTATAGTTTTTGCTGGACAAAGAGGCTAAAAAATTGGAAATTCCAATCaCAAGATTAGCCAAAAACAAGAGCAACAGGAAAACACTGCTTGTTCCCTTTATCATGCAACTTTGCTTCCTTGAGT	VaccDscaff1:8761381-8761233|VaccDscaff5:7137351-7137209|VaccDscaff8:33842042-33842184|VaccDscaff10:32496411-32496559
s1024p35312	scaffold01024:35312	G:A	1	s1024b5078	28.453	TCACAAGATTAGCCAAAAACAAGAGCAACAGGAAAACACTGCTTGTTCCCTTTATCATGCAACTTTGCTTCCTTgAGTGGCTTGGGGATTTTATCTTAGATTTATAAACATAAGTTGGGTCCTGTGATCTCGAGGTTGCCTAATGTTCGA	VaccDscaff1:8761310-8761162|VaccDscaff5:7137280-7137131|VaccDscaff8:33842113-33842262|VaccDscaff10:32496482-32496630
s1024p35406	scaffold01024:35406	G:T	1	s1024b5078	28.453	CTTAGATTTATAAACATAAGTTGGGTCCTGTGATCTCGAGGTTGCCTAATGTTCGAAAGTAGGGGGAATATAGCgTCCCGCAGTTCACTCCTAAGTCCTAAGCGATTAATTTTTTTTATTTTCCTCAAGTACTGACTCATACCTTCTTTA	VaccDscaff1:8761217-8761067|VaccDscaff5:7137186-7137038|VaccDscaff8:33842207-33842355|VaccDscaff10:32496575-32496724
s1024p35457	scaffold01024:35457	C:T	1	s1024b5078	28.453	TTCGAAAGTAGGGGGAATATAGCGTCCCGCAGTTCACTCCTAAGTCCTAAGCGATTAATTTTTTTTATTTTCCTcAAGTACTGACTCATACCTTCTTTACAATGTATCAGGGTACAAGTCGGCCTGCTCATTACCATGTTTTGTGGGATG	VaccDscaff1:8761166-8761016|VaccDscaff5:7137135-7136987|VaccDscaff8:33842258-33842406|VaccDscaff10:32496626-32496775
s1024p42561	scaffold01024:42561	C:T	1	s1024b5078	28.453	GATCTCAAGGGTTCTTCTTACCTTTATGCACTGCACTCTCTGTACATGCAAGCTAATGGCTGGCTGCTCAACTTcCCAAGACCTATACTATAGAAGGGAGAACACAACTTTTCCCACCCCCAGCAAAAACCACATGGGCCGGCCTACTAG	VaccDscaff1:8753965-8753813|VaccDscaff5:7129791-7129645|VaccDscaff8:33849255-33849401|VaccDscaff10:32505108-32505257
s1024p42603	scaffold01024:42603	C:A	1	s1024b5078	28.453	TACATGCAAGCTAATGGCTGGCTGCTCAACTTCCCAAGACCTATACTATAGAAGGGAGAACACAACTTTTCCCAcCCCCAGCAAAAACCACATGGGCCGGCCTACTAGAGGTTTGTTTGGTCATTAATTTCATGGTCTATGGGGATTAAT	VaccDscaff1:8753911-8753771|VaccDscaff5:7129752-7129603|VaccDscaff8:33849294-33849443|VaccDscaff10:32505150-32505299
s1024p42683	scaffold01024:42683	A:G	1	s1024b5078	28.453	GCAAAAACCACATGGGCCGGCCTACTAGAGGTTTGTTTGGTCATTAATTTCATGGTCTATGGGGATTAATCGAGaTACATGTAAAATGGTCCGACGACACCAGGTTAACACCAAATTAAAAAGAAAAAAAGAGAAAAGACTGCGAAGCAC	VaccDscaff1:8753840-8753684|VaccDscaff5:7129672-7129523|VaccDscaff8:33849374-33849523|VaccDscaff10:32505230-32505379
s1057p54920	scaffold01057:54920	G:A	1	s1057b54920	28.4531	ACGTGTCTTGGTGCAGCTTGGTCCAAAGGCAGAAGATGTGGAAAAGCCTGTACATCCATTTGTGTTCTTCTTGCgCTTCATTCTTGGTGCAATTGCCGCTACTTACTTTGTTCTAGTGCCAATTTACATGTGGCTCAAGGATCTAATTGT	VaccDscaff1:8876499-8876352|NoHit|VaccDscaff8:33710244-33710393|VaccDscaff10:32381943-32382092
s1057p55005	scaffold01057:55005	T:C	1	s1057b54920	28.4531	GGTGCAATTGCCGCTACTTACTTTGTTCTAGTGCCAATTTACATGTGGCTCAAGGATCTAATTGTTCCCAAGGGtATGCCTATCTAAAAAGATAACCAACAGAGACCTCTTATCTCATCTGCACGAGGTAAGCCAGCATTCGACATTTCT	VaccDscaff1:8876414-8876265|NoHit|VaccDscaff8:33710329-33710478|VaccDscaff10:32382028-32382177
s1057p55023	scaffold01057:55023	T:A	1	s1057b54920	28.4531	TACTTTGTTCTAGTGCCAATTTACATGTGGCTCAAGGATCTAATTGTTCCCAAGGGTATGCCTATCTAAAAAGAtAACCAACAGAGACCTCTTATCTCATCTGCACGAGGTAAGCCAGCATTCGACATTTCTCACTAGAAACCCTCTAAA	VaccDscaff1:8876396-8876247|NoHit|VaccDscaff8:33710347-33710496|VaccDscaff10:32382046-32382194
s1057p55029	scaffold01057:55029	A:G	1	s1057b54920	28.4531	GTTCTAGTGCCAATTTACATGTGGCTCAAGGATCTAATTGTTCCCAAGGGTATGCCTATCTAAAAAGATAACCAaCAGAGACCTCTTATCTCATCTGCACGAGGTAAGCCAGCATTCGACATTTCTCACTAGAAACCCTCTAAATCCAGT	VaccDscaff1:8876390-8876241|NoHit|VaccDscaff8:33710353-33710502|VaccDscaff10:32382052-32382201
s1057p55051	scaffold01057:55051	G:C	1	s1057b54920	28.4531	GGCTCAAGGATCTAATTGTTCCCAAGGGTATGCCTATCTAAAAAGATAACCAACAGAGACCTCTTATCTCATCTgCACGAGGTAAGCCAGCATTCGACATTTCTCACTAGAAACCCTCTAAATCCAGTGGTACCGAGAAACCTGTAAAAT	VaccDscaff1:8876368-8876219|NoHit|VaccDscaff8:33710375-33710524|VaccDscaff10:32382074-32382223
s1057p55065	scaffold01057:55065	A:G	1	s1057b54920	28.4531	ATTGTTCCCAAGGGTATGCCTATCTAAAAAGATAACCAACAGAGACCTCTTATCTCATCTGCACGAGGTAAGCCaGCATTCGACATTTCTCACTAGAAACCCTCTAAATCCAGTGGTACCGAGAAACCTGTAAAATATGCCTGCAAGAAG	VaccDscaff1:8876354-8876205|NoHit|VaccDscaff8:33710389-33710538|VaccDscaff10:32382088-32382237
s1057p55098	scaffold01057:55098	A:G	1	s1057b54920	28.4531	AACCAACAGAGACCTCTTATCTCATCTGCACGAGGTAAGCCAGCATTCGACATTTCTCACTAGAAACCCTCTAAaTCCAGTGGTACCGAGAAACCTGTAAAATATGCCTGCAAGAAGATCGTATTTTCTCAACTTGGATAATTGTAGTCT	VaccDscaff1:8876321-8876172|NoHit|VaccDscaff8:33710422-33710571|VaccDscaff10:32382121-32382270
s1057p55106	scaffold01057:55106	G:T	1	s1057b54920	28.4531	GAGACCTCTTATCTCATCTGCACGAGGTAAGCCAGCATTCGACATTTCTCACTAGAAACCCTCTAAATCCAGTGgTACCGAGAAACCTGTAAAATATGCCTGCAAGAAGATCGTATTTTCTCAACTTGGATAATTGTAGTCTAGGTACAG	VaccDscaff1:8876313-8876164|NoHit|VaccDscaff8:33710430-33710579|VaccDscaff10:32382129-32382278
s1057p55109	scaffold01057:55109	C:T	1	s1057b54920	28.4531	ACCTCTTATCTCATCTGCACGAGGTAAGCCAGCATTCGACATTTCTCACTAGAAACCCTCTAAATCCAGTGGTAcCGAGAAACCTGTAAAATATGCCTGCAAGAAGATCGTATTTTCTCAACTTGGATAATTGTAGTCTAGGTACAGTTG	VaccDscaff1:8876310-8876161|NoHit|VaccDscaff8:33710433-33710582|VaccDscaff10:32382132-32382281
s1057p55110	scaffold01057:55110	C:T	1	s1057b54920	28.4531	CCTCTTATCTCATCTGCACGAGGTAAGCCAGCATTCGACATTTCTCACTAGAAACCCTCTAAATCCAGTGGTACcGAGAAACCTGTAAAATATGCCTGCAAGAAGATCGTATTTTCTCAACTTGGATAATTGTAGTCTAGGTACAGTTGT	VaccDscaff1:8876309-8876160|NoHit|VaccDscaff8:33710434-33710583|VaccDscaff10:32382133-32382282
s1057p55111	scaffold01057:55111	G:A	1	s1057b54920	28.4531	CTCTTATCTCATCTGCACGAGGTAAGCCAGCATTCGACATTTCTCACTAGAAACCCTCTAAATCCAGTGGTACCgAGAAACCTGTAAAATATGCCTGCAAGAAGATCGTATTTTCTCAACTTGGATAATTGTAGTCTAGGTACAGTTGTT	VaccDscaff1:8876308-8876159|NoHit|VaccDscaff8:33710435-33710584|VaccDscaff10:32382134-32382283
s1057p58923	scaffold01057:58923	T:C	1	s1057b54920	28.4531	ATAGATCGGTGATATTAGGTCTCACTTGTATCATAAAATCCATTATGGGGATTAAGTAACATCAATAGTTAAAAtATTCATATATACTGTATAATTAAAAAATGGGACTCCCAAATACCCCCAAACAGGGGAAGAGGGGAGCCTGGTGTG	VaccDscaff1:8871468-8871319|NoHit|VaccDscaff8:33714933-33715082|VaccDscaff10:32387285-32387434
s1057p58958	scaffold01057:58958	C:A	1	s1057b54920	28.4531	AAATCCATTATGGGGATTAAGTAACATCAATAGTTAAAATATTCATATATACTGTATAATTAAAAAATGGGACTcCCAAATACCCCCAAACAGGGGAAGAGGGGAGCCTGGTGTGCGCCCCTACAGTGCACATCCGAACCGTCCAAAAGT	VaccDscaff1:8871433-8871284|NoHit|VaccDscaff8:33714968-33715117|VaccDscaff10:32387320-32387469
s1057p58991	scaffold01057:58991	C:T	1	s1057b54920	28.4531	TTAAAATATTCATATATACTGTATAATTAAAAAATGGGACTCCCAAATACCCCCAAACAGGGGAAGAGGGGAGCcTGGTGTGCGCCCCTACAGTGCACATCCGAACCGTCCAAAAGTGTTTTAAAGAGTTTTGGACGTGCACTGCAAGGC	VaccDscaff1:8871400-8871251|NoHit|VaccDscaff8:33715001-33715150|VaccDscaff10:32387353-32387502
s1057p59004	scaffold01057:59004	C:T	1	s1057b54920	28.4531	ATATACTGTATAATTAAAAAATGGGACTCCCAAATACCCCCAAACAGGGGAAGAGGGGAGCCTGGTGTGCGCCCcTACAGTGCACATCCGAACCGTCCAAAAGTGTTTTAAAGAGTTTTGGACGTGCACTGCAAGGCTGCACACTAGCAC	VaccDscaff1:8871387-8871238|NoHit|VaccDscaff8:33715014-33715163|VaccDscaff10:32387366-32387515
s1057p59021	scaffold01057:59021	A:G	1	s1057b54920	28.4531	AAAATGGGACTCCCAAATACCCCCAAACAGGGGAAGAGGGGAGCCTGGTGTGCGCCCCTACAGTGCACATCCGAaCCGTCCAAAAGTGTTTTAAAGAGTTTTGGACGTGCACTGCAAGGCTGCACACTAGCACCCCAGATCCCCAAATAG	VaccDscaff1:8871370-8871221|NoHit|VaccDscaff8:33715031-33715180|VaccDscaff10:32387383-32387532
s1057p59292	scaffold01057:59292	A:T	1	s1057b54920	28.4531	TGGGCCCGTCTCTAGAATACACAAACTCATGAGTAGATCGGTGATACCAGGTCTCGCTCGTTTCATAAAATCCGaTATGGGATCAAGAAATCAAGATCATACTCAAAAGAAAATTCATCACTTTGAAAATTGATTGTCCTTGGATCAAGA	VaccDscaff1:8871099-8870951|NoHit|VaccDscaff8:33715304-33715451|VaccDscaff10:32387656-32387804
s1057p59293	scaffold01057:59293	T:C	1	s1057b54920	28.4531	GGGCCCGTCTCTAGAATACACAAACTCATGAGTAGATCGGTGATACCAGGTCTCGCTCGTTTCATAAAATCCGAtATGGGATCAAGAAATCAAGATCATACTCAAAAGAAAATTCATCACTTTGAAAATTGATTGTCCTTGGATCAAGAG	VaccDscaff1:8871098-8870950|NoHit|VaccDscaff8:33715304-33715452|VaccDscaff10:32387656-32387805
s1057p81990	scaffold01057:81990	G:A	1	s1057b54920	28.4531	GTACAAGATATTAATTTATGTAAATCATTTTTCCTGGTTAATAGGAAGCTCTAAGATGTGGGGGAGGAGAGGACgGATCATGTCTCGCTCATAACAGATCTGGTGGTAATAACACGCCTCATTTTGGACTTCTCTTTAGTCGGTCTGCCT	VaccDscaff1:8844061-8843913|NoHit|VaccDscaff8:33740869-33741013|NoHit
s1057p82007	scaffold01057:82007	T:A	1	s1057b54920	28.4531	ATGTAAATCATTTTTCCTGGTTAATAGGAAGCTCTAAGATGTGGGGGAGGAGAGGACGGATCATGTCTCGCTCAtAACAGATCTGGTGGTAATAACACGCCTCATTTTGGACTTCTCTTTAGTCGGTCTGCCTCTTTCGTGAAAATAATC	VaccDscaff1:8844044-8843896|NoHit|VaccDscaff8:33740886-33741034|NoHit
s1057p82016	scaffold01057:82016	T:C	1	s1057b54920	28.4531	ATTTTTCCTGGTTAATAGGAAGCTCTAAGATGTGGGGGAGGAGAGGACGGATCATGTCTCGCTCATAACAGATCtGGTGGTAATAACACGCCTCATTTTGGACTTCTCTTTAGTCGGTCTGCCTCTTTCGTGAAAATAATCTCAGCTTTT	VaccDscaff1:8844035-8843887|NoHit|VaccDscaff8:33740895-33741043|NoHit
s1057p82024	scaffold01057:82024	A:C	1	s1057b54920	28.4531	TGGTTAATAGGAAGCTCTAAGATGTGGGGGAGGAGAGGACGGATCATGTCTCGCTCATAACAGATCTGGTGGTAaTAACACGCCTCATTTTGGACTTCTCTTTAGTCGGTCTGCCTCTTTCGTGAAAATAATCTCAGCTTTTTGGGTCAA	VaccDscaff1:8844027-8843879|NoHit|VaccDscaff8:33740903-33741051|NoHit
s1057p82062	scaffold01057:82062	G:A	1	s1057b54920	28.4531	ACGGATCATGTCTCGCTCATAACAGATCTGGTGGTAATAACACGCCTCATTTTGGACTTCTCTTTAGTCGGTCTgCCTCTTTCGTGAAAATAATCTCAGCTTTTTGGGTCAAATTGAGAAAAGACAAAAGAAGAACGTTCAAATCAGATC	VaccDscaff1:8843989-8843841|NoHit|VaccDscaff8:33740940-33741074|NoHit
s1057p82070	scaffold01057:82070	C:G	1	s1057b54920	28.4531	TGTCTCGCTCATAACAGATCTGGTGGTAATAACACGCCTCATTTTGGACTTCTCTTTAGTCGGTCTGCCTCTTTcGTGAAAATAATCTCAGCTTTTTGGGTCAAATTGAGAAAAGACAAAAGAAGAACGTTCAAATCAGATCTATTAGGG	VaccDscaff1:8843982-8843833|NoHit|VaccDscaff8:33740948-33741074|NoHit
s1286p21552	scaffold01286:21552	C:T	1	s1286b21552	28.4532	GACACGATAAATACAAAAAAAAAATATGGGAAAAAATGTAAAAAAGAGCAGTAAAATCGAGGACACCATGAAAAcTGAAAATCTCCTTATTTTTTTAAATACTGATGATAGTCGATTTTCAAGTGGTAAAAAAAATTGACGGAAGAATGG	NoHit|NoHit|VaccDscaff8:33605818-33605670|VaccDscaff10:32272402-32272253
s1286p21577	scaffold01286:21577	T:C	1	s1286b21552	28.4532	ATGGGAAAAAATGTAAAAAAGAGCAGTAAAATCGAGGACACCATGAAAACTGAAAATCTCCTTATTTTTTTAAAtACTGATGATAGTCGATTTTCAAGTGGTAAAAAAAATTGACGGAAGAATGGATGCATCGATGGACTGATGAGTCAA	VaccDscaff1:8982948-8983082|VaccDscaff5:10829963-10829814|VaccDscaff8:33605794-33605645|VaccDscaff10:32272377-32272228
s1286p21591	scaffold01286:21591	G:T	1	s1286b21552	28.4532	AAAAAAGAGCAGTAAAATCGAGGACACCATGAAAACTGAAAATCTCCTTATTTTTTTAAATACTGATGATAGTCgATTTTCAAGTGGTAAAAAAAATTGACGGAAGAATGGATGCATCGATGGACTGATGAGTCAATGATGTTCTTGAAT	VaccDscaff1:8982961-8983119|VaccDscaff5:10829949-10829800|VaccDscaff8:33605780-33605631|VaccDscaff10:32272363-32272214
s1286p31864	scaffold01286:31864	G:A	1	s1286b21552	28.4532	CTTTACTGTTCTTTTCGACATTGCCAACGTAAACTATGTTGTCAGAAACTAACTACGAAAAACATTCTGTTGCTgAATTTTTGTCACAATGTACCGAATTTCAGGGCAGTTGATCGACTTCTTAAAGTGATTAAGGCCCCACATCCAGTC	VaccDscaff1:8992895-8993042|VaccDscaff5:10819897-10819748|VaccDscaff8:33595922-33595773|VaccDscaff10:32262900-32262751
s1286p31874	scaffold01286:31874	C:T	1	s1286b21552	28.4532	CTTTTCGACATTGCCAACGTAAACTATGTTGTCAGAAACTAACTACGAAAAACATTCTGTTGCTGAATTTTTGTcACAATGTACCGAATTTCAGGGCAGTTGATCGACTTCTTAAAGTGATTAAGGCCCCACATCCAGTCCCAGATATTT	VaccDscaff1:8992905-8993052|VaccDscaff5:10819887-10819738|VaccDscaff8:33595912-33595763|VaccDscaff10:32262890-32262741
s1286p31883	scaffold01286:31883	C:T	1	s1286b21552	28.4532	ATTGCCAACGTAAACTATGTTGTCAGAAACTAACTACGAAAAACATTCTGTTGCTGAATTTTTGTCACAATGTAcCGAATTTCAGGGCAGTTGATCGACTTCTTAAAGTGATTAAGGCCCCACATCCAGTCCCAGATATTTGCCGGAAAG	VaccDscaff1:8992914-8993061|VaccDscaff5:10819878-10819729|VaccDscaff8:33595903-33595754|VaccDscaff10:32262881-32262732
s1286p31930	scaffold01286:31930	A:C	1	s1286b21552	28.4532	CTGTTGCTGAATTTTTGTCACAATGTACCGAATTTCAGGGCAGTTGATCGACTTCTTAAAGTGATTAAGGCCCCaCATCCAGTCCCAGATATTTGCCGGAAAGCAGCAACAATACTGGAGAGCCTCGTCTCAGAACCACAGAACAAGAAT	VaccDscaff1:8992961-8993108|VaccDscaff5:10819831-10819682|VaccDscaff8:33595856-33595707|VaccDscaff10:32262834-32262685
s1286p31970	scaffold01286:31970	C:T	1	s1286b21552	28.4532	CAGTTGATCGACTTCTTAAAGTGATTAAGGCCCCACATCCAGTCCCAGATATTTGCCGGAAAGCAGCAACAATAcTGGAGAGCCTCGTCTCAGAACCACAGAACAAGAATCTGCTTCTGGCTTATGAGAATGCCTTTGCGGAGATACTTC	VaccDscaff1:8992999-8993148|VaccDscaff5:10819791-10819642|VaccDscaff8:33595816-33595667|VaccDscaff10:32262794-32262645
s1286p32056	scaffold01286:32056	A:G	1	s1286b21552	28.4532	GTCTCAGAACCACAGAACAAGAATCTGCTTCTGGCTTATGAGAATGCCTTTGCGGAGATACTTCTCTCAGATGGaAAGTATTCAGATGCATTTGCCAGGATTTTGTATGAACTAACCTCTCGGCCAAGCAACAAGGTGGCAACCGCCCGT	VaccDscaff1:8993085-8993234|VaccDscaff5:10819705-10819556|VaccDscaff8:33595730-33595581|VaccDscaff10:32262708-32262559
s1286p32076	scaffold01286:32076	C:G	1	s1286b21552	28.4532	GAATCTGCTTCTGGCTTATGAGAATGCCTTTGCGGAGATACTTCTCTCAGATGGAAAGTATTCAGATGCATTTGcCAGGATTTTGTATGAACTAACCTCTCGGCCAAGCAACAAGGTGGCAACCGCCCGTGGTATATGGGGTATGTAACT	VaccDscaff1:8993105-8993254|VaccDscaff5:10819685-10819536|VaccDscaff8:33595710-33595561|VaccDscaff10:32262688-32262539
s1286p32128	scaffold01286:32128	C:T	1	s1286b21552	28.4532	GGAAAGTATTCAGATGCATTTGCCAGGATTTTGTATGAACTAACCTCTCGGCCAAGCAACAAGGTGGCAACCGCcCGTGGTATATGGGGTATGTAACTCAAACCCTTAGCTGTGTCTGCAGTTTTTAGTGATTTTGCTCTTGATAGCATA	VaccDscaff1:8993160-8993306|VaccDscaff5:10819633-10819484|VaccDscaff8:33595658-33595509|VaccDscaff10:32262636-32262487
s1286p32219	scaffold01286:32219	T:G	1	s1286b21552	28.4532	TGTAACTCAAACCCTTAGCTGTGTCTGCAGTTTTTAGTGATTTTGCTCTTGATAGCATATGAGAATCTTGTTAAtGTATTCAGTTGACATTTACTGTGAATATTTTCAATCATGTAATCCTTGTAGTTCATTGTACAATGTTCACGAATT	VaccDscaff1:8993248-8993397|VaccDscaff5:10819542-10819393|VaccDscaff8:33595567-33595418|VaccDscaff10:32262545-32262396
s1783p23328	scaffold01783:23328	C:G	1	s1783b23328	32.7746	CTCCGATTGATGAGTCACAAAGGAGCTACATCTGTTATTCTAGTGTTTCTAGCATGCTCTCTTTTCTTGATGAAcGCAACATAATGGCAGTTATTTTGGTCATGGGAGGAGTGTCCGCTGTTCTACATAGCCAAGCACGACTAAATTCAA	VaccDscaff1:9522802-9522655|VaccDscaff5:10131033-10131182|VaccDscaff8:31949909-31950056|VaccDscaff10:31780796-31780943
s1783p23334	scaffold01783:23334	A:G	1	s1783b23328	32.7746	TTGATGAGTCACAAAGGAGCTACATCTGTTATTCTAGTGTTTCTAGCATGCTCTCTTTTCTTGATGAACGCAACaTAATGGCAGTTATTTTGGTCATGGGAGGAGTGTCCGCTGTTCTACATAGCCAAGCACGACTAAATTCAACCGAGT	VaccDscaff1:9522796-9522649|VaccDscaff5:10131039-10131188|VaccDscaff8:31949915-31950062|VaccDscaff10:31780802-31780949
s1783p23375	scaffold01783:23375	T:C	1	s1783b23328	32.7746	TCTAGCATGCTCTCTTTTCTTGATGAACGCAACATAATGGCAGTTATTTTGGTCATGGGAGGAGTGTCCGCTGTtCTACATAGCCAAGCACGACTAAATTCAACCGAGTAAGGAAATATTCTCTGCAGTTCTACCCCTTTACTCTTTTGC	VaccDscaff1:9522755-9522608|VaccDscaff5:10131080-10131229|VaccDscaff8:31949954-31950103|VaccDscaff10:31780843-31780990
s0927p48532	scaffold00927:48532	G:A	1	s0927b48532	33.6371	GGCTTTTATGTATGTATGTATGTATAGTCCAACTAGTTTTTGTACGTGAGCTAGGCATAAATAAGCCCAATACAgGATTTGGGGCCACAAAAATAGGATGGCGTAAATATCATGTAACTCAAGGCCTAGCTTTTAGACTTTTATTTTTTG	VaccDscaff1:10164877-10165030|VaccDscaff5:8984514-8984376|VaccDscaff8:31339752-31339604|VaccDscaff10:30350439-30350291
s0927p48543	scaffold00927:48543	C:T	1	s0927b48532	33.6371	ATGTATGTATGTATAGTCCAACTAGTTTTTGTACGTGAGCTAGGCATAAATAAGCCCAATACAGGATTTGGGGCcACAAAAATAGGATGGCGTAAATATCATGTAACTCAAGGCCTAGCTTTTAGACTTTTATTTTTTGATTAAAATAAA	VaccDscaff1:10164888-10165041|VaccDscaff5:8984514-8984365|VaccDscaff8:31339741-31339593|VaccDscaff10:30350428-30350280
s0927p64230	scaffold00927:64230	C:A	1	s0927b48532	33.6371	AAAACATTATTTACACCGGCGGTGTAAACCAAAGTTTTCTCCAAATGGATTGCATTGCGCCATGTGTCCATATTcTACCTTTTGGGACCACTGTTTGGACACATGGTGCAATGTAATTGTTTTGGAAGAAACTTTAGGTTACACTGCCGG	VaccDscaff1:10181101-10181251|VaccDscaff5:8942198-8942049|VaccDscaff8:31325272-31325123|VaccDscaff10:30323603-30323454
s0927p64248	scaffold00927:64248	G:A	1	s0927b48532	33.6371	GCGGTGTAAACCAAAGTTTTCTCCAAATGGATTGCATTGCGCCATGTGTCCATATTCTACCTTTTGGGACCACTgTTTGGACACATGGTGCAATGTAATTGTTTTGGAAGAAACTTTAGGTTACACTGCCGGTGTAAAGAATATTCTCCT	VaccDscaff1:10181119-10181268|VaccDscaff5:8942180-8942031|VaccDscaff8:31325254-31325106|VaccDscaff10:30323585-30323436
s0927p64257	scaffold00927:64257	C:T	1	s0927b48532	33.6371	ACCAAAGTTTTCTCCAAATGGATTGCATTGCGCCATGTGTCCATATTCTACCTTTTGGGACCACTGTTTGGACAcATGGTGCAATGTAATTGTTTTGGAAGAAACTTTAGGTTACACTGCCGGTGTAAAGAATATTCTCCTGAATGAATT	VaccDscaff1:10181130-10181278|VaccDscaff5:8942171-8942022|VaccDscaff8:31325245-31325096|VaccDscaff10:30323574-30323427
s0927p64300	scaffold00927:64300	T:C	1	s0927b48532	33.6371	TATTCTACCTTTTGGGACCACTGTTTGGACACATGGTGCAATGTAATTGTTTTGGAAGAAACTTTAGGTTACACtGCCGGTGTAAAGAATATTCTCCTGAATGAATTTAGCCTTAGTATCAAAATGATTAATTCGATTCCATGACTTAAG	NoHit|VaccDscaff5:8942128-8941979|VaccDscaff8:31325202-31325053|VaccDscaff10:30323533-30323386
s0927p76636	scaffold00927:76636	T:C	1	s0927b48532	33.6371	GCTGATTTTTTCTAAGGATGTTCTGCACATCAGGGTGTATTAAAAGAAACAGATCCAACCATCCAAATGGGACTtGGGTAGCAACACCAGTCACCTTCAGTCCACACACGGAGAGAACCTAAATAAATTTTCTAGTATCTAAGAGTGACC	VaccDscaff1:10196881-10197030|VaccDscaff5:8929269-8929121|VaccDscaff8:31311289-31311141|VaccDscaff10:30303733-30303584
s0927p77181	scaffold00927:77181	G:A	1	s0927b48532	33.6371	AGTGGTTTGGACATGCCTATCGTGATTGGCCGATGTCCAGTGTTCTAAAAGAAGGTCTAGAAGGCCGAGTACTCgTCGCCTAGGCGCTAGAAGGACCCTCACCGACTAGCCCGACTAGATTGATTATCCCGACTAATTGTCCGATTAGGC	VaccDscaff1:10197427-10197576|VaccDscaff5:8928722-8928573|VaccDscaff8:31310744-31310595|VaccDscaff10:30303188-30303039
s0927p89545	scaffold00927:89545	G:A	1	s0927b48532	33.6371	CAACCCCTATTTGGTTTAATCGGCTTCTGTACGCCATATCAGTTCGACTCAGTTCGGCTCCAGCATATTTTAAGgTAATTGAGACCGAACCGAAAATTTGAATTTTTTTATTCAAAAACTAGCTGGGAATGGGCTTTAGACTAATCGAAT	VaccDscaff1:10223930-10224070|VaccDscaff5:8912237-8912088|VaccDscaff8:31292242-31292092|VaccDscaff10:30286295-30286146
s0927p89580	scaffold00927:89580	A:C	1	s0927b48532	33.6371	ATATCAGTTCGACTCAGTTCGGCTCCAGCATATTTTAAGGTAATTGAGACCGAACCGAAAATTTGAATTTTTTTaTTCAAAAACTAGCTGGGAATGGGCTTTAGACTAATCGAATCGACGAATCCTGAAATATCCGTTCCATTTTTCCAA	VaccDscaff1:10223964-10224105|VaccDscaff5:8912202-8912053|VaccDscaff8:31292206-31292057|VaccDscaff10:30286260-30286111
s0927p89639	scaffold00927:89639	C:A	1	s0927b48532	33.6371	AATTTGAATTTTTTTATTCAAAAACTAGCTGGGAATGGGCTTTAGACTAATCGAATCGACGAATCCTGAAATATcCGTTCCATTTTTCCAATGGTTTCGACTTGGTCGGTTATAATTTCATCCCTATTATACGATAAAATAAAAATAAAA	VaccDscaff1:10224015-10224166|VaccDscaff5:8912143-8911989|VaccDscaff8:31292147-31291996|VaccDscaff10:30286201-30286047
s0927p89642	scaffold00927:89642	T:A	1	s0927b48532	33.6371	TTGAATTTTTTTATTCAAAAACTAGCTGGGAATGGGCTTTAGACTAATCGAATCGACGAATCCTGAAATATCCGtTCCATTTTTCCAATGGTTTCGACTTGGTCGGTTATAATTTCATCCCTATTATACGATAAAATAAAAATAAAAAAT	VaccDscaff1:10224018-10224167|VaccDscaff5:8912138-8911988|VaccDscaff8:31292144-31291995|VaccDscaff10:30286196-30286046
s0927p93320	scaffold00927:93320	T:G	1	s0927b48532	33.6371	TTTTTGAGTATTAGGGTTTGTCCCTCTTGGGTACATCCAGTACAGTGAGGCACCTTTGGATACCATTATGTAGAtATTCCTTTGGGTATCATATTGTAGATTAGTCTTGGGGCTTGCTGTTAGGGTTTTGGAGTGTCGCTCTGGGTTCCA	VaccDscaff1:10227964-10228113|NoHit|VaccDscaff8:31286280-31286131|NoHit
s0927p93383	scaffold00927:93383	G:A	1	s0927b48532	33.6371	CATTATGTAGATATTCCTTTGGGTATCATATTGTAGATTAGTCTTGGGGCTTGCTGTTAGGGTTTTGGAGTGTCgCTCTGGGTTCCACTTAGGGTTTGTGCTTCGGAGAGATTTATCTCACATATATCGTTGGGTGCTTCGTCTCGTTCA	VaccDscaff1:10228027-10228176|NoHit|VaccDscaff8:31286215-31286068|NoHit
s0927p93411	scaffold00927:93411	T:C	1	s0927b48532	33.6371	TATTGTAGATTAGTCTTGGGGCTTGCTGTTAGGGTTTTGGAGTGTCGCTCTGGGTTCCACTTAGGGTTTGTGCTtCGGAGAGATTTATCTCACATATATCGTTGGGTGCTTCGTCTCGTTCATTGTGAATCCTCTCTTGCTCTTTGCCCA	VaccDscaff1:10228055-10228203|NoHit|VaccDscaff8:31286189-31286041|NoHit
s0927p93414	scaffold00927:93414	G:C	1	s0927b48532	33.6371	TGTAGATTAGTCTTGGGGCTTGCTGTTAGGGTTTTGGAGTGTCGCTCTGGGTTCCACTTAGGGTTTGTGCTTCGgAGAGATTTATCTCACATATATCGTTGGGTGCTTCGTCTCGTTCATTGTGAATCCTCTCTTGCTCTTTGCCCATGG	VaccDscaff1:10228058-10228207|NoHit|VaccDscaff8:31286186-31286037|NoHit
s0927p93423	scaffold00927:93423	A:G	1	s0927b48532	33.6371	GTCTTGGGGCTTGCTGTTAGGGTTTTGGAGTGTCGCTCTGGGTTCCACTTAGGGTTTGTGCTTCGGAGAGATTTaTCTCACATATATCGTTGGGTGCTTCGTCTCGTTCATTGTGAATCCTCTCTTGCTCTTTGCCCATGGACTACGTTT	VaccDscaff1:10228067-10228216|NoHit|VaccDscaff8:31286177-31286037|NoHit
s0927p93441	scaffold00927:93441	G:A	1	s0927b48532	33.6371	AGGGTTTTGGAGTGTCGCTCTGGGTTCCACTTAGGGTTTGTGCTTCGGAGAGATTTATCTCACATATATCGTTGgGTGCTTCGTCTCGTTCATTGTGAATCCTCTCTTGCTCTTTGCCCATGGACTACGTTTAAGCTTTATGCTTAGGCA	VaccDscaff1:10228085-10228234|NoHit|VaccDscaff8:31286159-31286005|NoHit
s0927p93702	scaffold00927:93702	T:C	1	s0927b48532	33.6371	TCTAGATGAGGCAATCTTATTTTGCTTATAATAAGGAAAACATCATGGAATTTTTTGTGAAGGTCTTTGTTTAAtTGCTTACTTTTAGTGTTTGAATTATAATCCAACGGCTTTCTCCCTCTGTGTTGTGATGCTGTTAAAAACACTGAT	VaccDscaff1:10228346-10228495|VaccDscaff5:8906525-8906376|VaccDscaff8:31285892-31285743|VaccDscaff10:30282393-30282244
s0927p98974	scaffold00927:98974	C:T	1	s0927b48532	33.6371	TCAAAGTTGGAGATTGACGCAATGGATGAAGGAATAAAAGATGTTCAACCAACCGATGCATCATCTTTTGATGCcTCCTTTTCCTCTCAGATTTCATCAGAGTCATCACCACCAACACATTCCAAGGGTGCAACAGAAAGGCCAGAGGAA	VaccDscaff1:10236752-10236901|VaccDscaff5:8901249-8901100|VaccDscaff8:31280594-31280445|VaccDscaff10:30277117-30276968
s0927p98989	scaffold00927:98989	G:C	1	s0927b48532	33.6371	GACGCAATGGATGAAGGAATAAAAGATGTTCAACCAACCGATGCATCATCTTTTGATGCCTCCTTTTCCTCTCAgATTTCATCAGAGTCATCACCACCAACACATTCCAAGGGTGCAACAGAAAGGCCAGAGGAAAATATGGATTTGCTT	VaccDscaff1:10236767-10236916|VaccDscaff5:8901234-8901085|VaccDscaff8:31280579-31280430|VaccDscaff10:30277102-30276953
s0927p99013	scaffold00927:99013	A:C	1	s0927b48532	33.6371	GATGTTCAACCAACCGATGCATCATCTTTTGATGCCTCCTTTTCCTCTCAGATTTCATCAGAGTCATCACCACCaACACATTCCAAGGGTGCAACAGAAAGGCCAGAGGAAAATATGGATTTGCTTATTGGGGATAGAGCCATTAGGAAA	VaccDscaff1:10236791-10236940|VaccDscaff5:8901210-8901061|VaccDscaff8:31280555-31280406|VaccDscaff10:30277078-30276929
s1249p9726	scaffold01249:9726	T:C	1	s1249b9726	33.6372	TCATATTTTCTCTGAATTTGCTTATAGATATATAGCCATCCCCGGCCCCTCACGTCTATCTCACGAAGCTCTTAtCCTTCTCTCATTCAATCACGATGAGAGATAGAGAGCGCACGTCAAAATAGTAGAAAATTTTTGGTTGTCACTAAG	VaccDscaff1:10357474-10357623|VaccDscaff5:8836392-8836243|VaccDscaff8:31071188-31071038|VaccDscaff10:30132163-30132013
s1249p9766	scaffold01249:9766	C:A	1	s1249b9726	33.6372	CCCGGCCCCTCACGTCTATCTCACGAAGCTCTTATCCTTCTCTCATTCAATCACGATGAGAGATAGAGAGCGCAcGTCAAAATAGTAGAAAATTTTTGGTTGTCACTAAGGGGAGAAACTTGGAAAATCTGGCAACATATATGGATCATC	VaccDscaff1:10357514-10357663|VaccDscaff5:8836352-8836203|VaccDscaff8:31071148-31071011|VaccDscaff10:30132123-30131986
s1249p9851	scaffold01249:9851	C:G	1	s1249b9726	33.6372	TAGAAAATTTTTGGTTGTCACTAAGGGGAGAAACTTGGAAAATCTGGCAACATATATGGATCATCTATAGAATTcCAAGAACACAGACTCTTGGACTCAGAGCAATGCGACGTGGTACTCGAAGTGTATTGTGATCAGTAAATACTCCAG	VaccDscaff1:10357599-10357748|VaccDscaff5:8836267-8836119|VaccDscaff8:31066677-31066570|VaccDscaff10:30127653-30127546
s1249p9859	scaffold01249:9859	A:T	1	s1249b9726	33.6372	TTTTGGTTGTCACTAAGGGGAGAAACTTGGAAAATCTGGCAACATATATGGATCATCTATAGAATTCCAAGAACaCAGACTCTTGGACTCAGAGCAATGCGACGTGGTACTCGAAGTGTATTGTGATCAGTAAATACTCCAGGGATTATA	VaccDscaff1:10357607-10357756|VaccDscaff5:8836259-8836111|VaccDscaff8:31066677-31066562|VaccDscaff10:30127653-30127538
s1249p9874	scaffold01249:9874	C:T	1	s1249b9726	33.6372	AGGGGAGAAACTTGGAAAATCTGGCAACATATATGGATCATCTATAGAATTCCAAGAACACAGACTCTTGGACTcAGAGCAATGCGACGTGGTACTCGAAGTGTATTGTGATCAGTAAATACTCCAGGGATTATAACTTTTTGTGTTGAT	VaccDscaff1:10357622-10357771|VaccDscaff5:8836244-8836096|VaccDscaff8:31066677-31066547|VaccDscaff10:30127653-30127523
s1249p9896	scaffold01249:9896	C:T	1	s1249b9726	33.6372	GGCAACATATATGGATCATCTATAGAATTCCAAGAACACAGACTCTTGGACTCAGAGCAATGCGACGTGGTACTcGAAGTGTATTGTGATCAGTAAATACTCCAGGGATTATAACTTTTTGTGTTGATATTTTAGGTAACAAATGACATG	VaccDscaff1:10357644-10357793|VaccDscaff5:8836222-8836074|VaccDscaff8:31066674-31066525|VaccDscaff10:30127650-30127501
s1249p10695	scaffold01249:10695	A:G	1	s1249b9726	33.6372	TGTTTGATTTCCTGATGATTCAATGTCTCTATCATGCGAGCGTCGACGTCATCGATTTGATTTGATACAAACAGaTGGGGCATAATCCGGTGTCTGCAATTTCATCTCGGCAATGAACGGCTTGGAGCATGAAAGTGCCAAGATAAAATC	VaccDscaff1:10358444-10358593|VaccDscaff5:8835482-8835333|VaccDscaff8:31065874-31065726|VaccDscaff10:30126850-30126702
s1249p10715	scaffold01249:10715	T:A	1	s1249b9726	33.6372	CAATGTCTCTATCATGCGAGCGTCGACGTCATCGATTTGATTTGATACAAACAGATGGGGCATAATCCGGTGTCtGCAATTTCATCTCGGCAATGAACGGCTTGGAGCATGAAAGTGCCAAGATAAAATCAGAACAATTGACTACGCGAT	VaccDscaff1:10358464-10358613|VaccDscaff5:8835462-8835313|VaccDscaff8:31065854-31065706|VaccDscaff10:30126830-30126682
s1249p10741	scaffold01249:10741	C:T	1	s1249b9726	33.6372	CGTCATCGATTTGATTTGATACAAACAGATGGGGCATAATCCGGTGTCTGCAATTTCATCTCGGCAATGAACGGcTTGGAGCATGAAAGTGCCAAGATAAAATCAGAACAATTGACTACGCGATCAACTGCTCGGATGCCACACCACCCA	VaccDscaff1:10358491-10358633|VaccDscaff5:8835436-8835287|VaccDscaff8:31065828-31065680|VaccDscaff10:30126804-30126656
s1249p10744	scaffold01249:10744	G:A	1	s1249b9726	33.6372	CATCGATTTGATTTGATACAAACAGATGGGGCATAATCCGGTGTCTGCAATTTCATCTCGGCAATGAACGGCTTgGAGCATGAAAGTGCCAAGATAAAATCAGAACAATTGACTACGCGATCAACTGCTCGGATGCCACACCACCCATTT	VaccDscaff1:10358493-10358642|VaccDscaff5:8835433-8835284|VaccDscaff8:31065825-31065677|VaccDscaff10:30126801-30126653
s1249p10760	scaffold01249:10760	A:T	1	s1249b9726	33.6372	TACAAACAGATGGGGCATAATCCGGTGTCTGCAATTTCATCTCGGCAATGAACGGCTTGGAGCATGAAAGTGCCaAGATAAAATCAGAACAATTGACTACGCGATCAACTGCTCGGATGCCACACCACCCATTTACCTTTGTATATGCAT	VaccDscaff1:10358509-10358658|VaccDscaff5:8835417-8835268|VaccDscaff8:31065809-31065661|VaccDscaff10:30126785-30126637
s1249p10776	scaffold01249:10776	A:C	1	s1249b9726	33.6372	ATAATCCGGTGTCTGCAATTTCATCTCGGCAATGAACGGCTTGGAGCATGAAAGTGCCAAGATAAAATCAGAACaATTGACTACGCGATCAACTGCTCGGATGCCACACCACCCATTTACCTTTGTATATGCATTGCACTATTAATGAGA	VaccDscaff1:10358525-10358674|VaccDscaff5:8835401-8835252|VaccDscaff8:31065794-31065645|VaccDscaff10:30126770-30126621
s1249p10795	scaffold01249:10795	T:G	1	s1249b9726	33.6372	TTCATCTCGGCAATGAACGGCTTGGAGCATGAAAGTGCCAAGATAAAATCAGAACAATTGACTACGCGATCAACtGCTCGGATGCCACACCACCCATTTACCTTTGTATATGCATTGCACTATTAATGAGAGGGTCAAATATGGCAAGGG	VaccDscaff1:10358544-10358674|VaccDscaff5:8835382-8835233|VaccDscaff8:31065775-31065626|VaccDscaff10:30126751-30126602
s1249p10807	scaffold01249:10807	A:G	1	s1249b9726	33.6372	ATGAACGGCTTGGAGCATGAAAGTGCCAAGATAAAATCAGAACAATTGACTACGCGATCAACTGCTCGGATGCCaCACCACCCATTTACCTTTGTATATGCATTGCACTATTAATGAGAGGGTCAAATATGGCAAGGGATGTTTGTGTTG	VaccDscaff1:10358556-10358713|VaccDscaff5:8835370-8835221|VaccDscaff8:31065763-31065614|VaccDscaff10:30126739-30126590
s1249p10811	scaffold01249:10811	C:T	1	s1249b9726	33.6372	ACGGCTTGGAGCATGAAAGTGCCAAGATAAAATCAGAACAATTGACTACGCGATCAACTGCTCGGATGCCACACcACCCATTTACCTTTGTATATGCATTGCACTATTAATGAGAGGGTCAAATATGGCAAGGGATGTTTGTGTTGCTTT	VaccDscaff1:10358560-10358717|VaccDscaff5:8835366-8835217|VaccDscaff8:31065759-31065610|VaccDscaff10:30126735-30126586
s1249p10838	scaffold01249:10838	C:A	1	s1249b9726	33.6372	TAAAATCAGAACAATTGACTACGCGATCAACTGCTCGGATGCCACACCACCCATTTACCTTTGTATATGCATTGcACTATTAATGAGAGGGTCAAATATGGCAAGGGATGTTTGTGTTGCTTTCGGCTTATGCTCAAATTGGGGGAAAAT	VaccDscaff1:10358587-10358744|VaccDscaff5:8835339-8835190|VaccDscaff8:31065732-31065583|VaccDscaff10:30126708-30126559
s1249p10909	scaffold01249:10909	A:G	1	s1249b9726	33.6372	TTGCACTATTAATGAGAGGGTCAAATATGGCAAGGGATGTTTGTGTTGCTTTCGGCTTATGCTCAAATTGGGGGaAAATATTGAACTGTGCAATGCCTTCAATTTGCTTATAAGTTTCTCCTGGAATGCATTTTGAAGTCTCAACAAGGG	VaccDscaff1:10358677-10358815|VaccDscaff5:8835268-8835119|VaccDscaff8:31065661-31065512|VaccDscaff10:30126637-30126488
s1249p10956	scaffold01249:10956	T:G	1	s1249b9726	33.6372	GCTTTCGGCTTATGCTCAAATTGGGGGAAAATATTGAACTGTGCAATGCCTTCAATTTGCTTATAAGTTTCTCCtGGAATGCATTTTGAAGTCTCAACAAGGGATTTGCTCATTTATGACTCCAGATATTCTGCCATTAACTGAGAGGGG	VaccDscaff1:10358713-10358862|VaccDscaff5:8835221-8835072|VaccDscaff8:31065614-31065465|VaccDscaff10:30126590-30126441
s1911p3536	scaffold01911:3536	T:G	1	s1911b3536	37.9624	CTTCAATTTAAACAGAAGGTAATAATGAAATTTTACCAAGATTCTATTGTCGACTTTGAAAACTAGACATGCATtTTGAGACATTTCAAAATGAAATATAGTACGAGACTATCAAAATGAAATGGATGAAGTATTGTTTTCCTTCATCGG	VaccDscaff1:11779137-11778988|VaccDscaff5:10870357-10870208|NoHit|VaccDscaff10:28551714-28551863
s1911p3540	scaffold01911:3540	A:G	1	s1911b3536	37.9624	AATTTAAACAGAAGGTAATAATGAAATTTTACCAAGATTCTATTGTCGACTTTGAAAACTAGACATGCATTTTGaGACATTTCAAAATGAAATATAGTACGAGACTATCAAAATGAAATGGATGAAGTATTGTTTTCCTTCATCGGAGTC	VaccDscaff1:11779133-11778984|VaccDscaff5:10870353-10870204|NoHit|VaccDscaff10:28551718-28551867
s1911p3547	scaffold01911:3547	T:C	1	s1911b3536	37.9624	ACAGAAGGTAATAATGAAATTTTACCAAGATTCTATTGTCGACTTTGAAAACTAGACATGCATTTTGAGACATTtCAAAATGAAATATAGTACGAGACTATCAAAATGAAATGGATGAAGTATTGTTTTCCTTCATCGGAGTCCTTGGAA	VaccDscaff1:11779120-11778977|VaccDscaff5:10870346-10870197|NoHit|VaccDscaff10:28551725-28551874
s1911p3563	scaffold01911:3563	T:C	1	s1911b3536	37.9624	AAATTTTACCAAGATTCTATTGTCGACTTTGAAAACTAGACATGCATTTTGAGACATTTCAAAATGAAATATAGtACGAGACTATCAAAATGAAATGGATGAAGTATTGTTTTCCTTCATCGGAGTCCTTGGAATTATTATTAGTTAAAG	VaccDscaff1:11729522-11729375|VaccDscaff5:10870330-10870181|NoHit|VaccDscaff10:28551741-28551890
s1911p3565	scaffold01911:3565	C:T	1	s1911b3536	37.9624	ATTTTACCAAGATTCTATTGTCGACTTTGAAAACTAGACATGCATTTTGAGACATTTCAAAATGAAATATAGTAcGAGACTATCAAAATGAAATGGATGAAGTATTGTTTTCCTTCATCGGAGTCCTTGGAATTATTATTAGTTAAAGGG	VaccDscaff1:11729522-11729373|VaccDscaff5:10870328-10870179|NoHit|VaccDscaff10:28551743-28551892
s1911p3582	scaffold01911:3582	A:C	1	s1911b3536	37.9624	TTGTCGACTTTGAAAACTAGACATGCATTTTGAGACATTTCAAAATGAAATATAGTACGAGACTATCAAAATGAaATGGATGAAGTATTGTTTTCCTTCATCGGAGTCCTTGGAATTATTATTAGTTAAAGGGACTTGGGCAGTTCGCCC	VaccDscaff1:11729505-11729359|VaccDscaff5:10870311-10870162|NoHit|VaccDscaff10:28551760-28551909
s1911p3590	scaffold01911:3590	A:G	1	s1911b3536	37.9624	TTTGAAAACTAGACATGCATTTTGAGACATTTCAAAATGAAATATAGTACGAGACTATCAAAATGAAATGGATGaAGTATTGTTTTCCTTCATCGGAGTCCTTGGAATTATTATTAGTTAAAGGGACTTGGGCAGTTCGCCCAATAGTGG	VaccDscaff1:11729497-11729348|VaccDscaff5:10870303-10870154|NoHit|VaccDscaff10:28551768-28551917
s1911p3598	scaffold01911:3598	T:C	1	s1911b3536	37.9624	CTAGACATGCATTTTGAGACATTTCAAAATGAAATATAGTACGAGACTATCAAAATGAAATGGATGAAGTATTGtTTTCCTTCATCGGAGTCCTTGGAATTATTATTAGTTAAAGGGACTTGGGCAGTTCGCCCAATAGTGGTGTAGCGT	VaccDscaff1:11729489-11729340|VaccDscaff5:10870295-10870146|NoHit|VaccDscaff10:28551776-28551925
s1911p3603	scaffold01911:3603	C:T	1	s1911b3536	37.9624	CATGCATTTTGAGACATTTCAAAATGAAATATAGTACGAGACTATCAAAATGAAATGGATGAAGTATTGTTTTCcTTCATCGGAGTCCTTGGAATTATTATTAGTTAAAGGGACTTGGGCAGTTCGCCCAATAGTGGTGTAGCGTCTTGG	VaccDscaff1:11729484-11729335|VaccDscaff5:10870290-10870141|NoHit|VaccDscaff10:28551781-28551930
s0296p106377	scaffold00296:106377	G:A	1	s0296b106377	39.6913	GTCAACAGATTACCACCTCTAGACCTTGCACGAGAGAAGCTCCTGGAAGACTAATCAGACACCCGAAAGCCACCgATATTCTTCGGCAGCAAACTAAAATCCACCGGTGGCTCTCAGTTCTTCAAATGCAATGAAAGAAGGAAGTCGTGG	VaccDscaff1:12907578-12907429|VaccDscaff5:11806241-11806092|VaccDscaff8:29596216-29596365|VaccDscaff10:27915360-27915509
s0296p106384	scaffold00296:106384	T:A	1	s0296b106377	39.6913	GATTACCACCTCTAGACCTTGCACGAGAGAAGCTCCTGGAAGACTAATCAGACACCCGAAAGCCACCGATATTCtTCGGCAGCAAACTAAAATCCACCGGTGGCTCTCAGTTCTTCAAATGCAATGAAAGAAGGAAGTCGTGGCAAAGAG	VaccDscaff1:12907571-12907422|VaccDscaff5:11806234-11806085|VaccDscaff8:29596223-29596372|VaccDscaff10:27915367-27915516
s0296p106403	scaffold00296:106403	C:T	1	s0296b106377	39.6913	TGCACGAGAGAAGCTCCTGGAAGACTAATCAGACACCCGAAAGCCACCGATATTCTTCGGCAGCAAACTAAAATcCACCGGTGGCTCTCAGTTCTTCAAATGCAATGAAAGAAGGAAGTCGTGGCAAAGAGAAAGACGGAGACAAAACGC	VaccDscaff1:12907552-12907405|VaccDscaff5:11806215-11806066|VaccDscaff8:29596242-29596391|VaccDscaff10:27915386-27915535
s0296p106445	scaffold00296:106445	A:C	1	s0296b106377	39.6913	GCCACCGATATTCTTCGGCAGCAAACTAAAATCCACCGGTGGCTCTCAGTTCTTCAAATGCAATGAAAGAAGGAaGTCGTGGCAAAGAGAAAGACGGAGACAAAACGCCCTAGAGAAGAGGAGGTTAAGGCTGTACCGTTACTGTTACGA	VaccDscaff1:12907510-12907360|VaccDscaff5:11806173-11806023|VaccDscaff8:29596284-29596434|VaccDscaff10:27915428-27915578
s0296p106449	scaffold00296:106449	G:A	1	s0296b106377	39.6913	CCGATATTCTTCGGCAGCAAACTAAAATCCACCGGTGGCTCTCAGTTCTTCAAATGCAATGAAAGAAGGAAGTCgTGGCAAAGAGAAAGACGGAGACAAAACGCCCTAGAGAAGAGGAGGTTAAGGCTGTACCGTTACTGTTACGACCAA	VaccDscaff1:12907503-12907356|VaccDscaff5:11806169-11806019|VaccDscaff8:29596288-29596438|VaccDscaff10:27915432-27915582
s1434p559	scaffold01434:559	C:A	1	s1434b559	39.6914	ACGTATTTTCTGATAAATATGTTTCCAGCAGTCCGGAGAAACTATCAGCATACACTTCAATAGCATTGGCAAGAcTTTCAAAGAGATTGTTAACCTTTGATCCTGCACATTCCTCGCTATAACGTGATTAAACCAAAACGTTGTTTTGGA	VaccDscaff1:12546390-12546539|VaccDscaff5:11469822-11469971|VaccDscaff8:29893626-29893472|VaccDscaff10:28344039-28343892
s1434p575	scaffold01434:575	T:C	1	s1434b559	39.6914	ATATGTTTCCAGCAGTCCGGAGAAACTATCAGCATACACTTCAATAGCATTGGCAAGACTTTCAAAGAGATTGTtAACCTTTGATCCTGCACATTCCTCGCTATAACGTGATTAAACCAAAACGTTGTTTTGGAATTGACTAGCTCTCTA	VaccDscaff1:12546406-12546555|VaccDscaff5:11469838-11469986|VaccDscaff8:29893612-29893456|VaccDscaff10:28344023-28343877
s1434p586	scaffold01434:586	C:T	1	s1434b559	39.6914	GCAGTCCGGAGAAACTATCAGCATACACTTCAATAGCATTGGCAAGACTTTCAAAGAGATTGTTAACCTTTGATcCTGCACATTCCTCGCTATAACGTGATTAAACCAAAACGTTGTTTTGGAATTGACTAGCTCTCTAGCCAATTTTAA	VaccDscaff1:12546417-12546566|VaccDscaff5:11469849-11469998|VaccDscaff8:29893601-29893445|VaccDscaff10:28344014-28343865
s1434p603	scaffold01434:603	A:G	1	s1434b559	39.6914	TCAGCATACACTTCAATAGCATTGGCAAGACTTTCAAAGAGATTGTTAACCTTTGATCCTGCACATTCCTCGCTaTAACGTGATTAAACCAAAACGTTGTTTTGGAATTGACTAGCTCTCTAGCCAATTTTAAAATGCATGGCGTCCTAG	VaccDscaff1:12546434-12546582|VaccDscaff5:11469866-11470014|VaccDscaff8:29893584-29893429|VaccDscaff10:28343997-28343848
s1434p645	scaffold01434:645	T:C	1	s1434b559	39.6914	TTGTTAACCTTTGATCCTGCACATTCCTCGCTATAACGTGATTAAACCAAAACGTTGTTTTGGAATTGACTAGCtCTCTAGCCAATTTTAAAATGCATGGCGTCCTAGCCATTGGAAACACAGAGGTTAATTGTTAAGGCTTCAATGGCA	VaccDscaff1:12546476-12546625|VaccDscaff5:11469908-11470057|VaccDscaff8:29893542-29893386|VaccDscaff10:28261325-28261169
s1434p647	scaffold01434:647	T:C	1	s1434b559	39.6914	GTTAACCTTTGATCCTGCACATTCCTCGCTATAACGTGATTAAACCAAAACGTTGTTTTGGAATTGACTAGCTCtCTAGCCAATTTTAAAATGCATGGCGTCCTAGCCATTGGAAACACAGAGGTTAATTGTTAAGGCTTCAATGGCAGT	VaccDscaff1:12546478-12546627|VaccDscaff5:11469910-11470059|VaccDscaff8:29893537-29893384|VaccDscaff10:28261320-28261167
s1434p651	scaffold01434:651	G:A	1	s1434b559	39.6914	ACCTTTGATCCTGCACATTCCTCGCTATAACGTGATTAAACCAAAACGTTGTTTTGGAATTGACTAGCTCTCTAgCCAATTTTAAAATGCATGGCGTCCTAGCCATTGGAAACACAGAGGTTAATTGTTAAGGCTTCAATGGCAGTGCAT	VaccDscaff1:12546482-12546631|VaccDscaff5:11469914-11470063|VaccDscaff8:29893536-29893380|VaccDscaff10:28261319-28261163
s1434p678	scaffold01434:678	G:T	1	s1434b559	39.6914	TAACGTGATTAAACCAAAACGTTGTTTTGGAATTGACTAGCTCTCTAGCCAATTTTAAAATGCATGGCGTCCTAgCCATTGGAAACACAGAGGTTAATTGTTAAGGCTTCAATGGCAGTGCATAATTTCATGAGGCAAGATGGTTGTGGT	VaccDscaff1:12546509-12546658|VaccDscaff5:11344887-11345036|VaccDscaff8:29893487-29893353|VaccDscaff10:28261270-28261136
s1434p17140	scaffold01434:17140	T:C	1	s1434b559	39.6914	ACAGGTAGACGACACTTATCAAGTGTAGATCTTTTGGAAGTCACCACGAAGACCGAGTCTTCTTTCAATGCCTGtAAATGTACAAATGGCATTGGAAACCTTGGAGTTCGGAAAATCAACTCACCAGAAAGAGGGTGCAATAGGAATCTC	VaccDscaff1:12223826-12223975|VaccDscaff5:11487025-11487174|VaccDscaff8:29875169-29875020|VaccDscaff10:28242916-28242767
s1434p17158	scaffold01434:17158	T:G	1	s1434b559	39.6914	TCAAGTGTAGATCTTTTGGAAGTCACCACGAAGACCGAGTCTTCTTTCAATGCCTGTAAATGTACAAATGGCATtGGAAACCTTGGAGTTCGGAAAATCAACTCACCAGAAAGAGGGTGCAATAGGAATCTCAAAGTTACTTACCCGATC	VaccDscaff1:12223844-12223997|VaccDscaff5:11487043-11487192|VaccDscaff8:29875151-29875011|VaccDscaff10:28242898-28242758
s1434p17172	scaffold01434:17172	T:C	1	s1434b559	39.6914	TTTGGAAGTCACCACGAAGACCGAGTCTTCTTTCAATGCCTGTAAATGTACAAATGGCATTGGAAACCTTGGAGtTCGGAAAATCAACTCACCAGAAAGAGGGTGCAATAGGAATCTCAAAGTTACTTACCCGATCAGCAATTTCATCGA	VaccDscaff1:12223858-12224011|VaccDscaff5:11487057-11487206|VaccDscaff8:29875137-29874984|VaccDscaff10:28242884-28242731
s1434p17204	scaffold01434:17204	A:G	1	s1434b559	39.6914	TCAATGCCTGTAAATGTACAAATGGCATTGGAAACCTTGGAGTTCGGAAAATCAACTCACCAGAAAGAGGGTGCaATAGGAATCTCAAAGTTACTTACCCGATCAGCAATTTCATCGAGCAACTGCAGGTCATTCTTCAAGGCACCCGTG	VaccDscaff1:12223890-12224043|VaccDscaff5:11487089-11487238|VaccDscaff8:29875105-29874952|VaccDscaff10:28242852-28242699
s1434p17209	scaffold01434:17209	G:C	1	s1434b559	39.6914	GCCTGTAAATGTACAAATGGCATTGGAAACCTTGGAGTTCGGAAAATCAACTCACCAGAAAGAGGGTGCAATAGgAATCTCAAAGTTACTTACCCGATCAGCAATTTCATCGAGCAACTGCAGGTCATTCTTCAAGGCACCCGTGGAGTT	VaccDscaff1:12223895-12224048|VaccDscaff5:11487094-11487243|VaccDscaff8:29875100-29874947|VaccDscaff10:28242847-28242694
s1434p17216	scaffold01434:17216	A:G	1	s1434b559	39.6914	AATGTACAAATGGCATTGGAAACCTTGGAGTTCGGAAAATCAACTCACCAGAAAGAGGGTGCAATAGGAATCTCaAAGTTACTTACCCGATCAGCAATTTCATCGAGCAACTGCAGGTCATTCTTCAAGGCACCCGTGGAGTTCTTTAGC	VaccDscaff1:12223902-12224055|VaccDscaff5:11487101-11487250|VaccDscaff8:29875093-29874940|VaccDscaff10:28242840-28242687
s1434p17252	scaffold01434:17252	C:T	1	s1434b559	39.6914	AAATCAACTCACCAGAAAGAGGGTGCAATAGGAATCTCAAAGTTACTTACCCGATCAGCAATTTCATCGAGCAAcTGCAGGTCATTCTTCAAGGCACCCGTGGAGTTCTTTAGCCTGAGAAAAACAATTGGCGATGGTGCATCACTTGCA	VaccDscaff1:12223938-12224091|VaccDscaff5:11487137-11487286|VaccDscaff8:29875057-29874904|VaccDscaff10:28242804-28242651
s1434p17276	scaffold01434:17276	C:T	1	s1434b559	39.6914	GCAATAGGAATCTCAAAGTTACTTACCCGATCAGCAATTTCATCGAGCAACTGCAGGTCATTCTTCAAGGCACCcGTGGAGTTCTTTAGCCTGAGAAAAACAATTGGCGATGGTGCATCACTTGCAACTTCAAGGCCATGGACATCTAAC	VaccDscaff1:12223965-12224115|VaccDscaff5:11487161-11487310|VaccDscaff8:29875030-29874880|VaccDscaff10:28242777-28242627
s1434p17281	scaffold01434:17281	A:T	1	s1434b559	39.6914	AGGAATCTCAAAGTTACTTACCCGATCAGCAATTTCATCGAGCAACTGCAGGTCATTCTTCAAGGCACCCGTGGaGTTCTTTAGCCTGAGAAAAACAATTGGCGATGGTGCATCACTTGCAACTTCAAGGCCATGGACATCTAACAATCC	VaccDscaff1:12223986-12224120|VaccDscaff5:11487166-11487315|VaccDscaff8:29875009-29874875|VaccDscaff10:28242756-28242622
s1434p17313	scaffold01434:17313	G:A	1	s1434b559	39.6914	TTTCATCGAGCAACTGCAGGTCATTCTTCAAGGCACCCGTGGAGTTCTTTAGCCTGAGAAAAACAATTGGCGATgGTGCATCACTTGCAACTTCAAGGCCATGGACATCTAACAATCCTACAAATACCATACATATAAATGCCAAAAGGT	VaccDscaff1:12611889-12612038|VaccDscaff5:11487198-11487347|VaccDscaff8:29874992-29874843|VaccDscaff10:28242739-28242590
s1434p17332	scaffold01434:17332	C:T	1	s1434b559	39.6914	GTCATTCTTCAAGGCACCCGTGGAGTTCTTTAGCCTGAGAAAAACAATTGGCGATGGTGCATCACTTGCAACTTcAAGGCCATGGACATCTAACAATCCTACAAATACCATACATATAAATGCCAAAAGGTTAGAACAAAAAGGCAAGCA	VaccDscaff1:12611908-12612057|VaccDscaff5:11487217-11487366|VaccDscaff8:29874973-29874824|VaccDscaff10:28242720-28242571
s1434p17333	scaffold01434:17333	A:G	1	s1434b559	39.6914	TCATTCTTCAAGGCACCCGTGGAGTTCTTTAGCCTGAGAAAAACAATTGGCGATGGTGCATCACTTGCAACTTCaAGGCCATGGACATCTAACAATCCTACAAATACCATACATATAAATGCCAAAAGGTTAGAACAAAAAGGCAAGCAC	VaccDscaff1:12611909-12612058|VaccDscaff5:11487218-11487367|VaccDscaff8:29874972-29874823|VaccDscaff10:28242719-28242570
s1434p18466	scaffold01434:18466	T:C	1	s1434b559	39.6914	GGAGGCTAGGACTACCACGTAAAATGGATATATGCTGAAAGAGAAGTCAATCTGATGAAAGTAAAACAAACCTTtGCGTAGCACGGAAACATTTTCCTTCAGTTTCGTAATAAGATCAGGATTTTCCTCCAGAATATCGATAGCAGTAAT	VaccDscaff1:12224957-12225106|VaccDscaff5:11488490-11488639|VaccDscaff8:29873838-29873689|VaccDscaff10:28241586-28241437
s1434p18633	scaffold01434:18633	G:A	1	s1434b559	39.6914	ATGGAGGCAAGGAAGCAGAGAAGACATAACCAGAACTACTCAGGCGCTGTAAAGTTATGAAATATCAAGAATTCgAGTAGGAAGCAAGGAAAACTAAGGAATAATGCCAACAGAAAAGCAACAAATCAAAAGGAAGCCCGACAAAGAAAC	VaccDscaff1:12613006-12613155|VaccDscaff5:11488657-11488806|VaccDscaff8:29873671-29873522|VaccDscaff10:28241419-28241270
s1434p18636	scaffold01434:18636	T:A	1	s1434b559	39.6914	GAGGCAAGGAAGCAGAGAAGACATAACCAGAACTACTCAGGCGCTGTAAAGTTATGAAATATCAAGAATTCGAGtAGGAAGCAAGGAAAACTAAGGAATAATGCCAACAGAAAAGCAACAAATCAAAAGGAAGCCCGACAAAGAAACGTT	VaccDscaff1:12613009-12613158|VaccDscaff5:11488660-11488809|VaccDscaff8:29873668-29873519|VaccDscaff10:28241416-28241267
s1434p18697	scaffold01434:18697	C:T	1	s1434b559	39.6914	TCAAGAATTCGAGTAGGAAGCAAGGAAAACTAAGGAATAATGCCAACAGAAAAGCAACAAATCAAAAGGAAGCCcGACAAAGAAACGTTTTAATTTGGCCCTAGGTTTTTCATACTTGGTGGTCAATGACTCTAGCACTTCCTGTGCAGA	VaccDscaff1:12225188-12225337|VaccDscaff5:11488721-11488870|VaccDscaff8:29873607-29873458|VaccDscaff10:28241355-28241206
s1434p21727	scaffold01434:21727	C:T	1	s1434b559	39.6914	ACTAGTATTAATATGCCAAAACTACTCATGCTAGTTAGTACATTACCATCTATTGTTTAGTGAACTTCCCAAAAcACAAAGCAGAACTGGGTTCTCAGTTCTCATAGAACAAAATAACAATAACATGAGAAAAAGCAAGCTTCTTTAACC	VaccDscaff13:9692710-9692561|VaccDscaff5:11498096-11498245|VaccDscaff8:29870618-29870469|VaccDscaff10:28238407-28238258
s1434p21776	scaffold01434:21776	C:A	1	s1434b559	39.6914	CTATTGTTTAGTGAACTTCCCAAAACACAAAGCAGAACTGGGTTCTCAGTTCTCATAGAACAAAATAACAATAAcATGAGAAAAAGCAAGCTTCTTTAACCATGAATGATACAAGAAAATACAAGAACCATAACCCACAAACTACGTGAA	VaccDscaff13:9692661-9692512|VaccDscaff5:11498145-11498294|VaccDscaff8:29870569-29870420|VaccDscaff10:28238358-28238209
s1434p21782	scaffold01434:21782	A:G	1	s1434b559	39.6914	TTTAGTGAACTTCCCAAAACACAAAGCAGAACTGGGTTCTCAGTTCTCATAGAACAAAATAACAATAACATGAGaAAAAGCAAGCTTCTTTAACCATGAATGATACAAGAAAATACAAGAACCATAACCCACAAACTACGTGAACTCTTC	VaccDscaff13:9692653-9692507|VaccDscaff5:11498151-11498300|VaccDscaff8:29870563-29870414|VaccDscaff10:28238352-28238203
s1434p34538	scaffold01434:34538	G:A	1	s1434b559	39.6914	TGGTTTATGTACCCATACCGCATTCCCCAAAATTATGGCTTAGCGCTCGCCCAGCTGTAGTGTTCATGATGTGCgATGCCCAAGCATACCATAACGTTGTTGGATAATAAACTTGATTTTAGGAAATTGTGAATTCTAGAGAGTTGTGTA	VaccDscaff1:12241956-12242102|VaccDscaff5:11513266-11513415|VaccDscaff8:29859951-29859802|VaccDscaff10:28226902-28226753
s1434p34571	scaffold01434:34571	T:C	1	s1434b559	39.6914	TATGGCTTAGCGCTCGCCCAGCTGTAGTGTTCATGATGTGCGATGCCCAAGCATACCATAACGTTGTTGGATAAtAAACTTGATTTTAGGAAATTGTGAATTCTAGAGAGTTGTGTAGACACATGATACATGAATGGTGTGGTTCATGTA	VaccDscaff1:12241987-12242135|VaccDscaff5:11513299-11513447|VaccDscaff8:29859918-29859769|VaccDscaff10:28226869-28226720
s1434p38375	scaffold01434:38375	C:T	1	s1434b559	39.6914	AATAGTTTTGCAAAATTTTAGACTAAACCCCCGATAAATTCTAACTCGTAGATGATGACTAATCGTAATGAACAcGGTAACAATAACTATACGACGGACCGTCTACCTGTTCGGCTAGAACTAACATACTAATGAAGCTGGTAGGACTAA	VaccDscaff1:12246511-12246660|VaccDscaff5:11516951-11517100|VaccDscaff8:29856279-29856130|VaccDscaff10:28223216-28223067
s1434p38392	scaffold01434:38392	C:A	1	s1434b559	39.6914	TTAGACTAAACCCCCGATAAATTCTAACTCGTAGATGATGACTAATCGTAATGAACACGGTAACAATAACTATAcGACGGACCGTCTACCTGTTCGGCTAGAACTAACATACTAATGAAGCTGGTAGGACTAACACTGCTAACTGAATTG	VaccDscaff1:12246528-12246677|VaccDscaff5:11516968-11517117|VaccDscaff8:29856262-29856113|VaccDscaff10:28223199-28223050
s1434p38396	scaffold01434:38396	G:A	1	s1434b559	39.6914	ACTAAACCCCCGATAAATTCTAACTCGTAGATGATGACTAATCGTAATGAACACGGTAACAATAACTATACGACgGACCGTCTACCTGTTCGGCTAGAACTAACATACTAATGAAGCTGGTAGGACTAACACTGCTAACTGAATTGTGGA	VaccDscaff1:12246532-12246681|VaccDscaff5:11516972-11517121|VaccDscaff8:29856258-29856109|VaccDscaff10:28223195-28223046
s1115p31582	scaffold01115:31582	C:A	1	s1115b31582	41.4168	TGTACTGTTATATGTAGTTGGTTTAGTTGTGAATATTTGATTAGAAAACCGAACCATTGGTTAGCCATTATGGCcTGCACAACACCTCGTTTACGATGAACATCTGGACTGCAAACAGCTTGTTGGATGTTTTGCTAGATGTATAGAACA	VaccDscaff1:13560845-13560696|VaccDscaff5:12458135-12457986|VaccDscaff8:28997789-28997938|VaccDscaff10:27363661-27363810
s1115p31588	scaffold01115:31588	A:G	1	s1115b31582	41.4168	GTTATATGTAGTTGGTTTAGTTGTGAATATTTGATTAGAAAACCGAACCATTGGTTAGCCATTATGGCCTGCACaACACCTCGTTTACGATGAACATCTGGACTGCAAACAGCTTGTTGGATGTTTTGCTAGATGTATAGAACAAGTGTC	VaccDscaff1:13560839-13560690|VaccDscaff5:12458129-12457980|VaccDscaff8:28997795-28997944|VaccDscaff10:27363667-27363816
s1115p31619	scaffold01115:31619	C:G	1	s1115b31582	41.4168	TGATTAGAAAACCGAACCATTGGTTAGCCATTATGGCCTGCACAACACCTCGTTTACGATGAACATCTGGACTGcAAACAGCTTGTTGGATGTTTTGCTAGATGTATAGAACAAGTGTCGGTTGTACCCAGCTTAAAGCCTGGTTGAGTG	VaccDscaff1:13560808-13560659|VaccDscaff5:12458098-12457949|VaccDscaff8:28997826-28997975|VaccDscaff10:27363698-27363847
s1115p31639	scaffold01115:31639	T:C	1	s1115b31582	41.4168	TGGTTAGCCATTATGGCCTGCACAACACCTCGTTTACGATGAACATCTGGACTGCAAACAGCTTGTTGGATGTTtTGCTAGATGTATAGAACAAGTGTCGGTTGTACCCAGCTTAAAGCCTGGTTGAGTGAGGTAATAGGCAGGCAACAC	VaccDscaff1:13560788-13560639|VaccDscaff5:12458078-12457929|VaccDscaff8:28997846-28997995|VaccDscaff10:27363718-27363867
s1115p31720	scaffold01115:31720	C:T	1	s1115b31582	41.4168	ATGTATAGAACAAGTGTCGGTTGTACCCAGCTTAAAGCCTGGTTGAGTGAGGTAATAGGCAGGCAACACTTTTTcTGTTGAGAGTCTAATTAACGTGCCACAACCAACACTTGTTACCGCGCCATGCCATGACTTGTGTGGTTTTGTAAC	VaccDscaff1:13560707-13560562|VaccDscaff5:12457997-12457848|VaccDscaff8:28997927-28998072|VaccDscaff10:27363799-27363944
s1115p31739	scaffold01115:31739	C:T	1	s1115b31582	41.4168	GTTGTACCCAGCTTAAAGCCTGGTTGAGTGAGGTAATAGGCAGGCAACACTTTTTCTGTTGAGAGTCTAATTAAcGTGCCACAACCAACACTTGTTACCGCGCCATGCCATGACTTGTGTGGTTTTGTAACTTAATATGTGAAATCCAGG	VaccDscaff1:13560688-13560543|VaccDscaff5:12457978-12457829|VaccDscaff8:28997946-28998091|VaccDscaff10:27363818-27363963
s1115p44825	scaffold01115:44825	A:G	1	s1115b31582	41.4168	TTTTTATAGGGCTACGACTAGCTCAGACGTGATAATTTTTCACATCCTGCTTGACTGCTCGTCAAATTCCATTAaCCCCTTTGATTCTCAAAAATGAATCCAGTAACCCCTTCTTCTCTGCAACCAATGCTTTTATGTAATCGATTTAAC	VaccDscaff1:13547930-13547781|VaccDscaff5:12445249-12445100|VaccDscaff8:29012247-29012396|VaccDscaff10:27375467-27375615
s1115p44978	scaffold01115:44978	G:A	1	s1115b31582	41.4168	GTCAACCAGCATGAGAGAACTCCCCTTACCTTTTTCTTTTCTGCAACAGCTTTGAAACGCCAGAAGAGATCATCgAGTTCCTTACTGTCTATGTCAAAACCAAGCTGAGGAAGTAGAGCAGAACTATTAATGTTGGATCGAAGACAAAAA	VaccDscaff1:13547777-13547628|VaccDscaff5:12445096-12444947|VaccDscaff8:29012400-29012549|VaccDscaff10:27375619-27375770
s1115p45043	scaffold01115:45043	G:A	1	s1115b31582	41.4168	GAGATCATCGAGTTCCTTACTGTCTATGTCAAAACCAAGCTGAGGAAGTAGAGCAGAACTATTAATGTTGGATCgAAGACAAAAATTGCAATAACACTTTGAATAACACGAGATTGCAGCCTACCTCTGAAAGCCGAGATCTCAAAGCAT	VaccDscaff1:13547712-13547563|VaccDscaff5:12445031-12444882|VaccDscaff8:29012465-29012614|VaccDscaff10:27375686-27375835
s1115p45077	scaffold01115:45077	C:T	1	s1115b31582	41.4168	CCAAGCTGAGGAAGTAGAGCAGAACTATTAATGTTGGATCGAAGACAAAAATTGCAATAACACTTTGAATAACAcGAGATTGCAGCCTACCTCTGAAAGCCGAGATCTCAAAGCATGGCGTCCGCTGAACCCAAATCATTTTGCAGAAAA	VaccDscaff1:13547678-13547529|VaccDscaff5:12444997-12444848|VaccDscaff8:29012499-29012648|VaccDscaff10:27375720-27375869
s1115p45183	scaffold01115:45183	G:A	1	s1115b31582	41.4168	CTCAAAGCATGGCGTCCGCTGAACCCAAATCATTTTGCAGAAAACATCAAACATTACTTATAAAATTCATAGAAgAAACTAAAGATGAGATGAATTGATCCATCAACATTCAACAAACATAGAAATAAATAGATCATACAGAATATCAAC	VaccDscaff1:13547572-13547423|VaccDscaff5:12444891-12444742|VaccDscaff8:29012605-29012754|VaccDscaff10:27375826-27375975
s1115p50607	scaffold01115:50607	T:C	1	s1115b31582	41.4168	TAGCAGATAGCAGATTAAGGTACATGTACAATAAAGCACAAGAGATAAGTCATTAAGTCATAACAAGCCAAAAGtCGCATTCTGTGCAGACAATCCAAATGTCGTGTGGAACACACTCACCTCCTCCAATGAAGCATTACCAGCTCTTTC	VaccDscaff1:13541113-13540972|VaccDscaff5:12439313-12439172|VaccDscaff8:29018142-29018291|VaccDscaff10:27387003-27387144
s1115p71875	scaffold01115:71875	G:T	1	s1115b31582	41.4168	TATCATCAATCATATCGAATTTGTCTCTTGAATCTTAAACATCCAACACAAGCACTCGATACAGAAACCTTGTTgTCGTGAACAAAACAGTCCTGAAGCAAATTCTTGGTCTCTCTCGAATATGTAAACATTGATGCAATCTGATAACTT	VaccDscaff1:13508015-13507866|VaccDscaff5:12400271-12400122|VaccDscaff8:29042521-29042670|VaccDscaff10:27411247-27411395
s1115p71893	scaffold01115:71893	C:T	1	s1115b31582	41.4168	ATTTGTCTCTTGAATCTTAAACATCCAACACAAGCACTCGATACAGAAACCTTGTTGTCGTGAACAAAACAGTCcTGAAGCAAATTCTTGGTCTCTCTCGAATATGTAAACATTGATGCAATCTGATAACTTATCTGGAAGGTTGGATTC	VaccDscaff1:13507997-13507848|VaccDscaff5:12400253-12400104|VaccDscaff8:29042539-29042688|VaccDscaff10:27411264-27411413
s1115p71971	scaffold01115:71971	C:T	1	s1115b31582	41.4168	AGCAAATTCTTGGTCTCTCTCGAATATGTAAACATTGATGCAATCTGATAACTTATCTGGAAGGTTGGATTCAAcGTTAAGGAACCACAAGAGAAAGGAACCTGAAGAACTTCAGCGTCTCGTATATTTATTGACCTATCTGCTTTCATA	VaccDscaff1:13507919-13507770|VaccDscaff5:12400175-12400026|VaccDscaff8:29042617-29042766|VaccDscaff10:27411342-27411491
s1744p27275	scaffold01744:27275	C:T	1	s1744b27275	43.1421	GAAACGGATATGGCATATTCAAGCTCCTAATAAACTTAAACTTTTCCTCTGGCGATGCTTGCACAATATCCTACcTGCTAATAAGATGCTAGCACAAAGAAAAGTGCCAGTGCAAGCGGTGTGTCCTGTTTGTGGATTAGTGGATGAAAC	VaccDscaff4:18650232-18650384|VaccDscaff16:34229980-34230128|VaccDscaff19:30048814-30048963|VaccDscaff24:13753512-13753661
s1744p27277	scaffold01744:27277	G:A	1	s1744b27275	43.1421	AACGGATATGGCATATTCAAGCTCCTAATAAACTTAAACTTTTCCTCTGGCGATGCTTGCACAATATCCTACCTgCTAATAAGATGCTAGCACAAAGAAAAGTGCCAGTGCAAGCGGTGTGTCCTGTTTGTGGATTAGTGGATGAAACAA	VaccDscaff4:18650234-18650384|VaccDscaff16:34229984-34230128|VaccDscaff19:30048816-30048963|VaccDscaff24:13753514-13753663
s1744p27278	scaffold01744:27278	C:T	1	s1744b27275	43.1421	ACGGATATGGCATATTCAAGCTCCTAATAAACTTAAACTTTTCCTCTGGCGATGCTTGCACAATATCCTACCTGcTAATAAGATGCTAGCACAAAGAAAAGTGCCAGTGCAAGCGGTGTGTCCTGTTTGTGGATTAGTGGATGAAACAAC	VaccDscaff4:18650235-18650384|VaccDscaff16:34229984-34230128|VaccDscaff19:30048817-30048963|VaccDscaff24:13753515-13753664
s1744p27308	scaffold01744:27308	C:T	1	s1744b27275	43.1421	ACTTAAACTTTTCCTCTGGCGATGCTTGCACAATATCCTACCTGCTAATAAGATGCTAGCACAAAGAAAAGTGCcAGTGCAAGCGGTGTGTCCTGTTTGTGGATTAGTGGATGAAACAACAACCCATGTACTTTTGAATTGCGAGCAGGC	VaccDscaff4:5301684-5301833|VaccDscaff16:34230012-34230161|VaccDscaff19:30048847-30048987|VaccDscaff24:13753545-13753694
s1744p27309	scaffold01744:27309	A:G	1	s1744b27275	43.1421	CTTAAACTTTTCCTCTGGCGATGCTTGCACAATATCCTACCTGCTAATAAGATGCTAGCACAAAGAAAAGTGCCaGTGCAAGCGGTGTGTCCTGTTTGTGGATTAGTGGATGAAACAACAACCCATGTACTTTTGAATTGCGAGCAGGCT	VaccDscaff4:5301685-5301834|VaccDscaff16:34230013-34230162|VaccDscaff19:30048848-30048997|VaccDscaff24:13753546-13753695
s1744p27323	scaffold01744:27323	G:A	1	s1744b27275	43.1421	CTGGCGATGCTTGCACAATATCCTACCTGCTAATAAGATGCTAGCACAAAGAAAAGTGCCAGTGCAAGCGGTGTgTCCTGTTTGTGGATTAGTGGATGAAACAACAACCCATGTACTTTTGAATTGCGAGCAGGCTAGTAAGGTGTGGTT	VaccDscaff4:5301700-5301846|VaccDscaff16:34230028-34230176|VaccDscaff19:30048863-30049009|VaccDscaff24:13753560-13753709
s1744p27351	scaffold01744:27351	A:T	1	s1744b27275	43.1421	GCTAATAAGATGCTAGCACAAAGAAAAGTGCCAGTGCAAGCGGTGTGTCCTGTTTGTGGATTAGTGGATGAAACaACAACCCATGTACTTTTGAATTGCGAGCAGGCTAGTAAGGTGTGGTTACTTTCTCCTTTTCGGTTAAGACCTGAG	NoHit|VaccDscaff16:34230058-34230204|NoHit|VaccDscaff24:13753588-13753737
s1744p31753	scaffold01744:31753	G:A	1	s1744b27275	43.1421	ACTGTGATTCCCTGCAACAAAATTTAAAATAAAATAGTATTACACTACAGTTTCCATTAACTTTAATTCTCTTCgGTATAGGAAAAAGTGAAGGTGTATTATTCAGTTCTCTCCGAGCACCGCCAAGTGCTCTGGACACTCACATCACAT	NoHit|VaccDscaff5:13194163-13194311|NoHit|VaccDscaff10:26561129-26560981
s1744p31790	scaffold01744:31790	T:C	1	s1744b27275	43.1421	TATTACACTACAGTTTCCATTAACTTTAATTCTCTTCGGTATAGGAAAAAGTGAAGGTGTATTATTCAGTTCTCtCCGAGCACCGCCAAGTGCTCTGGACACTCACATCACATTCTTGTGGGGTACACGACTAAGTGTATAGACCCCATA	NoHit|VaccDscaff5:13194199-13194348|NoHit|VaccDscaff10:26561093-26560944
s1744p31792	scaffold01744:31792	C:G	1	s1744b27275	43.1421	TTACACTACAGTTTCCATTAACTTTAATTCTCTTCGGTATAGGAAAAAGTGAAGGTGTATTATTCAGTTCTCTCcGAGCACCGCCAAGTGCTCTGGACACTCACATCACATTCTTGTGGGGTACACGACTAAGTGTATAGACCCCATATA	NoHit|VaccDscaff5:13194201-13194350|NoHit|VaccDscaff10:26561091-26560942
s1744p31807	scaffold01744:31807	G:T	1	s1744b27275	43.1421	CATTAACTTTAATTCTCTTCGGTATAGGAAAAAGTGAAGGTGTATTATTCAGTTCTCTCCGAGCACCGCCAAGTgCTCTGGACACTCACATCACATTCTTGTGGGGTACACGACTAAGTGTATAGACCCCATATAATTGTGTGGTGTTTG	NoHit|VaccDscaff5:13194216-13194365|NoHit|VaccDscaff10:26561076-26560927
s1744p31811	scaffold01744:31811	T:C	1	s1744b27275	43.1421	AACTTTAATTCTCTTCGGTATAGGAAAAAGTGAAGGTGTATTATTCAGTTCTCTCCGAGCACCGCCAAGTGCTCtGGACACTCACATCACATTCTTGTGGGGTACACGACTAAGTGTATAGACCCCATATAATTGTGTGGTGTTTGAGTG	NoHit|VaccDscaff5:13194220-13194369|NoHit|VaccDscaff10:26561072-26560923
s2621p46	scaffold02621:46	A:C	1	s2621b46	43.1422	GATCAACTGAACTAGCCCCAATTGGTCGGCCGACCCAACATATTAAATGCTATTTTACAGCAGCAGGTTACTTGcAATAGGGTATGTTAAGACACAACATAACATGTCTTGCTTACATATC	VaccDscaff1:14464990-14465122|NoHit|VaccDscaff8:28712479-28712348|VaccDscaff10:26515666-26515535
s2621p67	scaffold02621:67	G:T	1	s2621b46	43.1422	GATCAACTGAACTAGCCCCAATTGGTCGGCCGACCCAACATATTAAATGCTATTTTACAGCAGCAGGTTACTTGcAATAGGGTATGTTAAGACACAACATAACATGTCTTGCTTACATATCTTTCATTGATAACATCTATAT	VaccDscaff1:14464990-14465143|VaccDscaff5:13240080-13240232|VaccDscaff8:28712479-28712323|VaccDscaff10:26515666-26515514
s2621p235	scaffold02621:235	A:G	1	s2621b46	43.1422	CATCCAATTTTGTTTAAAAGGAAGATGTAGCACCGTCCGGCTTGGTTACGCTCCATTTGTGTAGAACATTGCCAaAGATATCGTAGAATGTGAAACCAACTTCAGTTTGCGCGATTTCAAGTGTCATATAGCCTTGCCCGTCGTAATAAA	VaccDscaff1:14465162-14465311|VaccDscaff5:13240251-13240400|VaccDscaff8:28712304-28712155|VaccDscaff10:26515495-26515346
s2621p270	scaffold02621:270	C:T	1	s2621b46	43.1422	TCCGGCTTGGTTACGCTCCATTTGTGTAGAACATTGCCAAAGATATCGTAGAATGTGAAACCAACTTCAGTTTGcGCGATTTCAAGTGTCATATAGCCTTGCCCGTCGTAATAAAACTTCATTTCCGTCGGATTCCACCAGCTAACGTCG	VaccDscaff1:14465197-14465346|VaccDscaff5:13240286-13240435|VaccDscaff8:28712269-28712120|VaccDscaff10:26515460-26515311
s2621p393	scaffold02621:393	A:G	1	s2621b46	43.1422	TCCGTCGGATTCCACCAGCTAACGTCGCCCCTCCATGCCTTCGAGCCACCACCGCTTGTTAAAAACTGAAGGGGaCTGCAAGCGAGGTGCGAATATGAGTCAAATCACTATAATTTGTGCCACTTTTAAGGCAAAATGATATGTTGCATG	VaccDscaff1:14465320-14465454|VaccDscaff5:13240409-13240558|VaccDscaff8:28712146-28712012|VaccDscaff10:26515337-26515188
s2621p426	scaffold02621:426	C:A	1	s2621b46	43.1422	CATGCCTTCGAGCCACCACCGCTTGTTAAAAACTGAAGGGGACTGCAAGCGAGGTGCGAATATGAGTCAAATCAcTATAATTTGTGCCACTTTTAAGGCAAAATGATATGTTGCATGCAGATCAGATAGCAGTAACCTCGATCTCATGCT	VaccDscaff1:14465353-14465454|VaccDscaff5:13240442-13240591|VaccDscaff8:28712113-28712012|VaccDscaff10:26515304-26515155
s2621p429	scaffold02621:429	T:C	1	s2621b46	43.1422	GCCTTCGAGCCACCACCGCTTGTTAAAAACTGAAGGGGACTGCAAGCGAGGTGCGAATATGAGTCAAATCACTAtAATTTGTGCCACTTTTAAGGCAAAATGATATGTTGCATGCAGATCAGATAGCAGTAACCTCGATCTCATGCTTCT	NoHit|VaccDscaff5:13240445-13240594|NoHit|VaccDscaff10:26515301-26515152
s2621p435	scaffold02621:435	G:T	1	s2621b46	43.1422	GAGCCACCACCGCTTGTTAAAAACTGAAGGGGACTGCAAGCGAGGTGCGAATATGAGTCAAATCACTATAATTTgTGCCACTTTTAAGGCAAAATGATATGTTGCATGCAGATCAGATAGCAGTAACCTCGATCTCATGCTTCTGGAAAA	NoHit|VaccDscaff5:13240451-13240600|NoHit|VaccDscaff10:26515295-26515146
s2621p471	scaffold02621:471	G:C	1	s2621b46	43.1422	CAAGCGAGGTGCGAATATGAGTCAAATCACTATAATTTGTGCCACTTTTAAGGCAAAATGATATGTTGCATGCAgATCAGATAGCAGTAACCTCGATCTCATGCTTCTGGAAAAAAATTTGTTCACCTCACCAAAAGAGAAACGAGGCCC	VaccDscaff1:14465471-14465571|VaccDscaff5:13240487-13240636|VaccDscaff8:28711995-28711895|VaccDscaff10:26515259-26515110
s0829p25109	scaffold00829:25109	G:A	1	s0829b25109	43.1423	TACTATTGGGCTATCCTGCAATTGATAATCCATCAATAATACTTAGGACACACTACTCCACCACACCAGCCTACgTTACACTGCATGATTGGTGATGGGAGAATAAGTACTTTGAAACTACTTTGCAATAACCAATCATACAATGCGACG	VaccDscaff1:14111126-14111275|VaccDscaff5:12853271-12853420|VaccDscaff8:28571539-28571688|VaccDscaff10:26903432-26903283
s0829p25111	scaffold00829:25111	T:G	1	s0829b25109	43.1423	CTATTGGGCTATCCTGCAATTGATAATCCATCAATAATACTTAGGACACACTACTCCACCACACCAGCCTACGTtACACTGCATGATTGGTGATGGGAGAATAAGTACTTTGAAACTACTTTGCAATAACCAATCATACAATGCGACGTA	VaccDscaff1:14111130-14111277|VaccDscaff5:12853273-12853422|VaccDscaff8:28571541-28571689|VaccDscaff10:26903430-26903281
s0829p25112	scaffold00829:25112	A:G	1	s0829b25109	43.1423	TATTGGGCTATCCTGCAATTGATAATCCATCAATAATACTTAGGACACACTACTCCACCACACCAGCCTACGTTaCACTGCATGATTGGTGATGGGAGAATAAGTACTTTGAAACTACTTTGCAATAACCAATCATACAATGCGACGTAT	VaccDscaff1:14111130-14111278|VaccDscaff5:12853274-12853423|VaccDscaff8:28571542-28571689|VaccDscaff10:26903429-26903280
s0829p25161	scaffold00829:25161	A:T	1	s0829b25109	43.1423	CTACTCCACCACACCAGCCTACGTTACACTGCATGATTGGTGATGGGAGAATAAGTACTTTGAAACTACTTTGCaATAACCAATCATACAATGCGACGTATGCTGGTGTGGTAGAGTGATGTGTCTCTGGCATTGTTCTGATAATCCATC	VaccDscaff1:14111178-14111327|VaccDscaff5:12853323-12853472|VaccDscaff8:28571591-28571740|VaccDscaff10:26903380-26903231
s0829p25260	scaffold00829:25260	T:G	1	s0829b25109	43.1423	ATGCTGGTGTGGTAGAGTGATGTGTCTCTGGCATTGTTCTGATAATCCATCCATGAAGACAATGGTCCAAAGAGtTTTTTGGAACACAAGGCATGCATTAAATTTATGGTGGTCGAGAGACCTGAAGCACTAAGTGTACAATTACTCCTT	VaccDscaff1:14111277-14111426|VaccDscaff5:12853422-12853571|VaccDscaff8:28571691-28571839|VaccDscaff10:26903281-26903132
s0829p25274	scaffold00829:25274	A:G	1	s0829b25109	43.1423	GAGTGATGTGTCTCTGGCATTGTTCTGATAATCCATCCATGAAGACAATGGTCCAAAGAGTTTTTTGGAACACAaGGCATGCATTAAATTTATGGTGGTCGAGAGACCTGAAGCACTAAGTGTACAATTACTCCTTAACTACATCCTGTG	VaccDscaff1:14111291-14111439|VaccDscaff5:12853436-12853585|VaccDscaff8:28571704-28571853|VaccDscaff10:26903267-26903118
s0829p25304	scaffold00829:25304	G:A	1	s0829b25109	43.1423	ATCCATCCATGAAGACAATGGTCCAAAGAGTTTTTTGGAACACAAGGCATGCATTAAATTTATGGTGGTCGAGAgACCTGAAGCACTAAGTGTACAATTACTCCTTAACTACATCCTGTGTTCCTCCATTGCACCAAACAATTGCCAACT	VaccDscaff1:14111321-14111471|VaccDscaff5:12853466-12853615|VaccDscaff8:28571734-28571881|VaccDscaff10:26903237-26903088
s0829p25317	scaffold00829:25317	A:T	1	s0829b25109	43.1423	GACAATGGTCCAAAGAGTTTTTTGGAACACAAGGCATGCATTAAATTTATGGTGGTCGAGAGACCTGAAGCACTaAGTGTACAATTACTCCTTAACTACATCCTGTGTTCCTCCATTGCACCAAACAATTGCCAACTCAGGAAATTTCTA	VaccDscaff1:14111334-14111484|VaccDscaff5:12853479-12853628|VaccDscaff8:28571747-28571881|VaccDscaff10:26903224-26903075
s0829p25331	scaffold00829:25331	T:C	1	s0829b25109	43.1423	GAGTTTTTTGGAACACAAGGCATGCATTAAATTTATGGTGGTCGAGAGACCTGAAGCACTAAGTGTACAATTACtCCTTAACTACATCCTGTGTTCCTCCATTGCACCAAACAATTGCCAACTCAGGAAATTTCTAGTTCCGAAATCTCT	VaccDscaff1:14111348-14111498|VaccDscaff5:12853493-12853642|VaccDscaff8:28571761-28571917|VaccDscaff10:26903210-26903061
s0829p25349	scaffold00829:25349	G:A	1	s0829b25109	43.1423	GGCATGCATTAAATTTATGGTGGTCGAGAGACCTGAAGCACTAAGTGTACAATTACTCCTTAACTACATCCTGTgTTCCTCCATTGCACCAAACAATTGCCAACTCAGGAAATTTCTAGTTCCGAAATCTCTGTTCTGTTTATTTCCTTC	VaccDscaff1:14111366-14111516|VaccDscaff5:12853511-12853660|VaccDscaff8:28571779-28571935|VaccDscaff10:26903192-26903043
s2140p7945	scaffold02140:7945	T:C	1	s2140b7945	46.5823	ATCTCATAACCTCCATAATCATCTGGTTAACCACCAATCATAACTTTGGGATAACCTCCCATGTCTCATCACATtTCCAACTAAAATCATTTCCAATTTCCTTTACTTAATAACGTCTATGTTGTTCCTACGTACAGAATCCAACCCAAG	VaccDscaff1:17263612-17263463|VaccDscaff5:16119874-16119725|VaccDscaff8:25252072-25252221|VaccDscaff10:23543783-23543932
s2140p8017	scaffold02140:8017	C:T	1	s2140b7945	46.5823	ATTTCCAACTAAAATCATTTCCAATTTCCTTTACTTAATAACGTCTATGTTGTTCCTACGTACAGAATCCAACCcAAGAGCCTAGTTGTTCAAATTTTCCTCTCCTATTAGGTGAGTACTACCTGGTTGACACCGAATATCCAAACAAGG	VaccDscaff1:17263537-17263391|VaccDscaff5:16119802-16119653|VaccDscaff8:25252144-25252293|VaccDscaff10:23543858-23544004
s2140p8047	scaffold02140:8047	C:G	1	s2140b7945	46.5823	TTACTTAATAACGTCTATGTTGTTCCTACGTACAGAATCCAACCCAAGAGCCTAGTTGTTCAAATTTTCCTCTCcTATTAGGTGAGTACTACCTGGTTGACACCGAATATCCAAACAAGGAATGGTACTTGGCATTAGGGTGAGAAAAAA	VaccDscaff1:17263510-17263360|VaccDscaff5:16119772-16119623|VaccDscaff8:25252174-25252323|VaccDscaff10:23543885-23544034
s2140p8061	scaffold02140:8061	C:T	1	s2140b7945	46.5823	CTATGTTGTTCCTACGTACAGAATCCAACCCAAGAGCCTAGTTGTTCAAATTTTCCTCTCCTATTAGGTGAGTAcTACCTGGTTGACACCGAATATCCAAACAAGGAATGGTACTTGGCATTAGGGTGAGAAAAAAAGCCACAAAACGAG	VaccDscaff1:17263496-17263347|VaccDscaff5:16119758-16119609|VaccDscaff8:25252188-25252337|VaccDscaff10:23543899-23544035
s2140p8066	scaffold02140:8066	T:A	1	s2140b7945	46.5823	TTGTTCCTACGTACAGAATCCAACCCAAGAGCCTAGTTGTTCAAATTTTCCTCTCCTATTAGGTGAGTACTACCtGGTTGACACCGAATATCCAAACAAGGAATGGTACTTGGCATTAGGGTGAGAAAAAAAGCCACAAAACGAGTACAT	VaccDscaff1:17263491-17263342|VaccDscaff5:16119753-16119604|VaccDscaff8:25252193-25252342|VaccDscaff10:23543904-23544055
s2140p8079	scaffold02140:8079	A:C	1	s2140b7945	46.5823	CAGAATCCAACCCAAGAGCCTAGTTGTTCAAATTTTCCTCTCCTATTAGGTGAGTACTACCTGGTTGACACCGAaTATCCAAACAAGGAATGGTACTTGGCATTAGGGTGAGAAAAAAAGCCACAAAACGAGTACATGATCTGACCCGAA	VaccDscaff1:17263478-17263331|VaccDscaff5:16119740-16119591|VaccDscaff8:25252206-25252355|VaccDscaff10:23543917-23544068
s2140p8095	scaffold02140:8095	T:G	1	s2140b7945	46.5823	AGCCTAGTTGTTCAAATTTTCCTCTCCTATTAGGTGAGTACTACCTGGTTGACACCGAATATCCAAACAAGGAAtGGTACTTGGCATTAGGGTGAGAAAAAAAGCCACAAAACGAGTACATGATCTGACCCGAAGGGTTTCAAGGTGGTT	VaccDscaff1:17263462-17263313|VaccDscaff5:16119724-16119575|VaccDscaff8:25252222-25252371|VaccDscaff10:23543933-23544079
s2140p8096	scaffold02140:8096	G:C	1	s2140b7945	46.5823	GCCTAGTTGTTCAAATTTTCCTCTCCTATTAGGTGAGTACTACCTGGTTGACACCGAATATCCAAACAAGGAATgGTACTTGGCATTAGGGTGAGAAAAAAAGCCACAAAACGAGTACATGATCTGACCCGAAGGGTTTCAAGGTGGTTT	VaccDscaff1:17263461-17263312|VaccDscaff5:16119723-16119574|VaccDscaff8:25252223-25252372|VaccDscaff10:23543934-23544079
s2140p8117	scaffold02140:8117	A:G	1	s2140b7945	46.5823	TCTCCTATTAGGTGAGTACTACCTGGTTGACACCGAATATCCAAACAAGGAATGGTACTTGGCATTAGGGTGAGaAAAAAAGCCACAAAACGAGTACATGATCTGACCCGAAGGGTTTCAAGGTGGTTTTGAAGTACCAGGTGGTCGGGT	NoHit|VaccDscaff5:16119702-16119553|VaccDscaff8:25252244-25252393|VaccDscaff10:23543955-23544106
s2140p8125	scaffold02140:8125	C:T	1	s2140b7945	46.5823	TAGGTGAGTACTACCTGGTTGACACCGAATATCCAAACAAGGAATGGTACTTGGCATTAGGGTGAGAAAAAAAGcCACAAAACGAGTACATGATCTGACCCGAAGGGTTTCAAGGTGGTTTTGAAGTACCAGGTGGTCGGGTACGAGTTA	NoHit|VaccDscaff5:16119694-16119545|VaccDscaff8:25252252-25252401|VaccDscaff10:23543963-23544114
s2140p8128	scaffold02140:8128	C:T	1	s2140b7945	46.5823	GTGAGTACTACCTGGTTGACACCGAATATCCAAACAAGGAATGGTACTTGGCATTAGGGTGAGAAAAAAAGCCAcAAAACGAGTACATGATCTGACCCGAAGGGTTTCAAGGTGGTTTTGAAGTACCAGGTGGTCGGGTACGAGTTAGAT	NoHit|VaccDscaff5:16119691-16119542|VaccDscaff8:25252255-25252404|VaccDscaff10:23543966-23544114
s2140p8132	scaffold02140:8132	A:T	1	s2140b7945	46.5823	GTACTACCTGGTTGACACCGAATATCCAAACAAGGAATGGTACTTGGCATTAGGGTGAGAAAAAAAGCCACAAAaCGAGTACATGATCTGACCCGAAGGGTTTCAAGGTGGTTTTGAAGTACCAGGTGGTCGGGTACGAGTTAGATTTTA	NoHit|VaccDscaff5:16119687-16119538|VaccDscaff8:25252259-25252408|VaccDscaff10:23543970-23544121
s2140p8146	scaffold02140:8146	T:C	1	s2140b7945	46.5823	ACACCGAATATCCAAACAAGGAATGGTACTTGGCATTAGGGTGAGAAAAAAAGCCACAAAACGAGTACATGATCtGACCCGAAGGGTTTCAAGGTGGTTTTGAAGTACCAGGTGGTCGGGTACGAGTTAGATTTTAAGCAAATTTCAATT	NoHit|VaccDscaff5:16119673-16119524|VaccDscaff8:25252273-25252422|NoHit
s2140p8153	scaffold02140:8153	A:T	1	s2140b7945	46.5823	ATATCCAAACAAGGAATGGTACTTGGCATTAGGGTGAGAAAAAAAGCCACAAAACGAGTACATGATCTGACCCGaAGGGTTTCAAGGTGGTTTTGAAGTACCAGGTGGTCGGGTACGAGTTAGATTTTAAGCAAATTTCAATTTTTCAGG	NoHit|VaccDscaff5:16119666-16119517|VaccDscaff8:25252280-25252429|NoHit
s2140p8168	scaffold02140:8168	G:T	1	s2140b7945	46.5823	ATGGTACTTGGCATTAGGGTGAGAAAAAAAGCCACAAAACGAGTACATGATCTGACCCGAAGGGTTTCAAGGTGgTTTTGAAGTACCAGGTGGTCGGGTACGAGTTAGATTTTAAGCAAATTTCAATTTTTCAGGTTGACCTCAGTCCAA	NoHit|VaccDscaff5:16119651-16119502|VaccDscaff8:25252295-25252444|VaccDscaff10:23544008-23544157
s2140p8184	scaffold02140:8184	T:C	1	s2140b7945	46.5823	GGGTGAGAAAAAAAGCCACAAAACGAGTACATGATCTGACCCGAAGGGTTTCAAGGTGGTTTTGAAGTACCAGGtGGTCGGGTACGAGTTAGATTTTAAGCAAATTTCAATTTTTCAGGTTGACCTCAGTCCAAACCATGTAACCCGACC	NoHit|VaccDscaff5:16119635-16119486|VaccDscaff8:25252311-25252460|VaccDscaff10:23544022-23544173
s0469p110575	scaffold00469:110575	T:C	1	s0469b110575	47.4308	CCATTTAGCATGTTCCAGAATAATCTTTACGCCAATCAGACTTTTACTCCACTCATTGAGACAGTCGATCCCAAtTGGGCCTAGTCCATTTGGGTCAAGCTCCTTTCTAGCACGCTGCGCTAGTTTGACCCAATTAATTTGGGGGCCTAA	VaccDscaff1:16366224-16366075|VaccDscaff5:15367740-15367592|VaccDscaff8:26157395-26157544|VaccDscaff10:24687476-24687625
s0469p110643	scaffold00469:110643	G:A	1	s0469b110575	47.4308	TCCCAATTGGGCCTAGTCCATTTGGGTCAAGCTCCTTTCTAGCACGCTGCGCTAGTTTGACCCAATTAATTTGGgGGCCTAAAACCCGGCTCACTTCAAAAGTCCAACTGAAAAAGTCAAGTCAAAGAAAGGGAAGATTGAACGATACCC	VaccDscaff1:16366156-16366007|VaccDscaff5:15367673-15367524|VaccDscaff8:26157463-26157612|VaccDscaff10:24687544-24687693
s0469p110659	scaffold00469:110659	T:C	1	s0469b110575	47.4308	TCCATTTGGGTCAAGCTCCTTTCTAGCACGCTGCGCTAGTTTGACCCAATTAATTTGGGGGCCTAAAACCCGGCtCACTTCAAAAGTCCAACTGAAAAAGTCAAGTCAAAGAAAGGGAAGATTGAACGATACCCTACATATATGGTTTTA	VaccDscaff1:16366140-16365991|VaccDscaff5:15367657-15367508|VaccDscaff8:26157479-26157628|VaccDscaff10:24687560-24687709
s0469p110677	scaffold00469:110677	T:C	1	s0469b110575	47.4308	CTTTCTAGCACGCTGCGCTAGTTTGACCCAATTAATTTGGGGGCCTAAAACCCGGCTCACTTCAAAAGTCCAACtGAAAAAGTCAAGTCAAAGAAAGGGAAGATTGAACGATACCCTACATATATGGTTTTAAAATTCCTTTTTATTTGG	VaccDscaff1:16366122-16365973|VaccDscaff5:15367639-15367490|VaccDscaff8:26157497-26157646|VaccDscaff10:24687578-24687727
s0469p110719	scaffold00469:110719	T:C	1	s0469b110575	47.4308	GCCTAAAACCCGGCTCACTTCAAAAGTCCAACTGAAAAAGTCAAGTCAAAGAAAGGGAAGATTGAACGATACCCtACATATATGGTTTTAAAATTCCTTTTTATTTGGGGACAAAATATGTTAGAAACCCATTCACCACCGGGTACGTTC	VaccDscaff1:16366080-16365931|VaccDscaff5:15367597-15367448|VaccDscaff8:26157539-26157688|VaccDscaff10:24687620-24687769
s0469p110741	scaffold00469:110741	C:A	1	s0469b110575	47.4308	AAAGTCCAACTGAAAAAGTCAAGTCAAAGAAAGGGAAGATTGAACGATACCCTACATATATGGTTTTAAAATTCcTTTTTATTTGGGGACAAAATATGTTAGAAACCCATTCACCACCGGGTACGTTCTTGGTATGAATGATGTTTTAGA	VaccDscaff1:16366058-16365909|VaccDscaff5:15367575-15367426|VaccDscaff8:26157561-26157710|VaccDscaff10:24687642-24687791
s0469p117448	scaffold00469:117448	A:T	1	s0469b110575	47.4308	GTACTCTTCAGATTCCAATTAAAGTACTTTCCAAAACCAATTATGACCAAAGTGCTTTGAACATTCTCGAATTTaGGTTACATTCTGGTGTCAAAGCCTGTAATGAAGGCAGAAGAACTGATTTTGATTCGTAAAGAATTTGATAGTTCC	VaccDscaff1:16358649-16358500|VaccDscaff5:15360678-15360529|VaccDscaff8:26164681-26164829|VaccDscaff10:24693118-24693267
s0469p117562	scaffold00469:117562	G:T	1	s0469b110575	47.4308	GAACTGATTTTGATTCGTAAAGAATTTGATAGTTCCAATGATAAATATGCTAATGTGACAGTGCAAAGTGTCATgTAAGCTTAAAAGTAGCGTTGAGCATATTTGAATCCAACTATCTTTGCGTGCTGCAGCGTCTAATGTCAATTTGGG	VaccDscaff1:16358535-16358386|VaccDscaff5:15360564-15360415|VaccDscaff8:26164794-26164943|VaccDscaff10:24693593-24693709
s0469p117609	scaffold00469:117609	C:A	1	s0469b110575	47.4308	TGCTAATGTGACAGTGCAAAGTGTCATGTAAGCTTAAAAGTAGCGTTGAGCATATTTGAATCCAACTATCTTTGcGTGCTGCAGCGTCTAATGTCAATTTGGGTCTTCCCCTTCCCTTAGTGTTATGTACCAAAAACTATCATATCAATT	VaccDscaff1:16358488-16358339|VaccDscaff5:15360517-15360368|VaccDscaff8:26164841-26164990|VaccDscaff10:24693607-24693756
s0469p117670	scaffold00469:117670	A:T	1	s0469b110575	47.4308	CCAACTATCTTTGCGTGCTGCAGCGTCTAATGTCAATTTGGGTCTTCCCCTTCCCTTAGTGTTATGTACCAAAAaCTATCATATCAATTCTCTTAACTACTGGATGGATGGTGGGTGCTAGGTTGGGGCGGAGATGGTAGCGGTGGCTCG	VaccDscaff1:16358427-16358278|VaccDscaff5:15360456-15360307|VaccDscaff8:26164902-26165051|VaccDscaff10:24693668-24693816
s0469p117724	scaffold00469:117724	C:T	1	s0469b110575	47.4308	CTTAGTGTTATGTACCAAAAACTATCATATCAATTCTCTTAACTACTGGATGGATGGTGGGTGCTAGGTTGGGGcGGAGATGGTAGCGGTGGCTCGAGAGGTGGTGGGGTGGGAGCAAGATAAGGGTGGCAGCGGTGGTTTTGGTGGTTG	VaccDscaff1:16358373-16358224|VaccDscaff5:15360402-15360253|VaccDscaff8:26164956-26165105|VaccDscaff10:24693722-24693871
s0469p122419	scaffold00469:122419	C:T	1	s0469b110575	47.4308	ACTTGAGGATGAACAATGTACCAAGTGGGATGTTAAGAGGGAGATGGAGAATGCTCCAAAGGGTCGTGAGGTTTcGATAGATAAATCCTCAAACTATGTTTCTTGCATTTGTAAGATGTTTGAAAGTGAGGGAATTCCATGCCGGCACAT	VaccDscaff1:16352420-16352271|VaccDscaff5:15354333-15354184|VaccDscaff8:26171038-26171187|VaccDscaff10:24699857-24700006
s0469p122947	scaffold00469:122947	G:A	1	s0469b110575	47.4308	TCGGCAAAAGAAATTTATTAACCATTGGAAACACATTACAATGATTAAAAGGACCAAAGGCAAAGAGGCATCACgACGAAACCTGGACATCCCAACTAGGTTGACACACCCGGGAACCGACAATCATATGCCAACCAATGGCCCAGAGGG	VaccDscaff1:16351890-16351741|VaccDscaff5:15353805-15353656|VaccDscaff8:26171566-26171715|VaccDscaff10:24700387-24700536
s0469p122964	scaffold00469:122964	C:T	1	s0469b110575	47.4308	TTAACCATTGGAAACACATTACAATGATTAAAAGGACCAAAGGCAAAGAGGCATCACGACGAAACCTGGACATCcCAACTAGGTTGACACACCCGGGAACCGACAATCATATGCCAACCAATGGCCCAGAGGGAAATAGCCGAAAGATAG	VaccDscaff1:16351873-16351724|VaccDscaff5:15353788-15353639|VaccDscaff8:26171583-26171732|VaccDscaff10:24700404-24700553
s0469p122977	scaffold00469:122977	C:T	1	s0469b110575	47.4308	ACACATTACAATGATTAAAAGGACCAAAGGCAAAGAGGCATCACGACGAAACCTGGACATCCCAACTAGGTTGAcACACCCGGGAACCGACAATCATATGCCAACCAATGGCCCAGAGGGAAATAGCCGAAAGATAGTTGGTAAGGTACC	VaccDscaff1:16351860-16351711|VaccDscaff5:15353775-15353626|VaccDscaff8:26171596-26171745|VaccDscaff10:24700417-24700566
s0469p123018	scaffold00469:123018	G:A	1	s0469b110575	47.4308	CACGACGAAACCTGGACATCCCAACTAGGTTGACACACCCGGGAACCGACAATCATATGCCAACCAATGGCCCAgAGGGAAATAGCCGAAAGATAGTTGGTAAGGTACCAACCACAAAACACAAAAAAGAGCTATAAGTGAGCTCAGTCC	VaccDscaff1:16351819-16351670|VaccDscaff5:15353732-15353585|VaccDscaff8:26171637-26171786|VaccDscaff10:24700458-24700607
s0469p150612	scaffold00469:150612	A:G	1	s0469b110575	47.4308	TGTAAGATGTATAGGATTAAGAGCAGTAGCAGTGGACAATCTCAAGAACATAGCTATGAATCACATCGCCTACCaGTCCAATTAAGCCAAAGTCTTCTTTGAGAATATTGATACAACATGTTTCCAAACTAAACAGAATATTGATTTAGA	VaccDscaff7:18108183-18108036|VaccDscaff30:5270486-5270339|VaccDscaff8:26201515-26201664|VaccDscaff42:25587388-25587241
s0469p165190	scaffold00469:165190	T:G	1	s0469b110575	47.4308	CATTTTCGTATTGAAAGCTTGAGGCTCCTCCTCACCTATATAAAGGCAGCCCTGAGTCATTATTTTAATCACCAtAAAATCATCTAACATTCTAAGTTCTGAAAAACACGTCTTTGAGAGAGAGAGAGGCAGACGACAGTCAGTTCGCCA	VaccDscaff1:16319050-16318903|VaccDscaff5:15298864-15298715|VaccDscaff8:26223124-26223273|VaccDscaff10:24739534-24739681
s0469p174674	scaffold00469:174674	T:C	1	s0469b110575	47.4308	TTTCATCCAAAATTGTAATGTTGGTGAACCATTCACCAAGACAGACTAAGGCAGTGGACAGGCACTCATGCATCtAGAGAATCAATTTGCAAAGCAGACACAATAATCGAAAAACCCCGATTGTTCTGATACAAGAAGGGGGGGGGGGCA	VaccDscaff1:16302424-16302283|VaccDscaff5:15288074-15287927|VaccDscaff8:26235754-26235901|VaccDscaff10:24750876-24751022
s0469p174683	scaffold00469:174683	A:C	1	s0469b110575	47.4308	AAATTGTAATGTTGGTGAACCATTCACCAAGACAGACTAAGGCAGTGGACAGGCACTCATGCATCTAGAGAATCaATTTGCAAAGCAGACACAATAATCGAAAAACCCCGATTGTTCTGATACAAGAAGGGGGGGGGGGCATAAGCACAG	VaccDscaff1:16302415-16302283|VaccDscaff5:15288065-15287916|VaccDscaff8:26235763-26235912|VaccDscaff10:24750885-24751022
s0469p174687	scaffold00469:174687	T:G	1	s0469b110575	47.4308	TGTAATGTTGGTGAACCATTCACCAAGACAGACTAAGGCAGTGGACAGGCACTCATGCATCTAGAGAATCAATTtGCAAAGCAGACACAATAATCGAAAAACCCCGATTGTTCTGATACAAGAAGGGGGGGGGGGCATAAGCACAGAAAC	VaccDscaff1:16302408-16302283|VaccDscaff5:15288061-15287910|VaccDscaff8:26235767-26235918|VaccDscaff10:24750889-24751022
s0469p174794	scaffold00469:174794	C:T	1	s0469b110575	47.4308	TTGTTCTGATACAAGAAGGGGGGGGGGGCATAAGCACAGAAACAGTAGAATCACATGAACAGAAACAGTAGAATcGCATGACAGAGTAGAGCAATCGGTGGAAAAGCACAAACTATGAACGTTAAACTTAAGGTAAATAAACTTAATGAT	NoHit|VaccDscaff5:15287954-15287803|VaccDscaff8:26235874-26236025|VaccDscaff10:24751246-24751372
s0469p174820	scaffold00469:174820	G:A	1	s0469b110575	47.4308	GGCATAAGCACAGAAACAGTAGAATCACATGAACAGAAACAGTAGAATCGCATGACAGAGTAGAGCAATCGGTGgAAAAGCACAAACTATGAACGTTAAACTTAAGGTAAATAAACTTAATGATTAAAGAAAAGTAGTAATGATTAAAGA	VaccDscaff1:16302275-16302158|VaccDscaff5:15287926-15287777|VaccDscaff8:26235902-26236051|VaccDscaff10:24751249-24751398
s0469p174851	scaffold00469:174851	G:A	1	s0469b110575	47.4308	AACAGAAACAGTAGAATCGCATGACAGAGTAGAGCAATCGGTGGAAAAGCACAAACTATGAACGTTAAACTTAAgGTAAATAAACTTAATGATTAAAGAAAAGTAGTAATGATTAAAGAAAAAGTATGAATAGTGACTATGAATGGTGTC	VaccDscaff1:16302275-16302127|VaccDscaff5:15287895-15287746|VaccDscaff8:26235933-26236082|VaccDscaff10:24751280-24751429
s0469p174899	scaffold00469:174899	A:G	1	s0469b110575	47.4308	GCACAAACTATGAACGTTAAACTTAAGGTAAATAAACTTAATGATTAAAGAAAAGTAGTAATGATTAAAGAAAAaGTATGAATAGTGACTATGAATGGTGTCACGTGAATAGTGCACATGAATAGTATATATATACGTGGAGTTTTGGCC	VaccDscaff1:16302228-16302082|VaccDscaff5:15287847-15287698|VaccDscaff8:26235981-26236130|VaccDscaff10:24751328-24751477
s0469p174942	scaffold00469:174942	A:G	1	s0469b110575	47.4308	ATTAAAGAAAAGTAGTAATGATTAAAGAAAAAGTATGAATAGTGACTATGAATGGTGTCACGTGAATAGTGCACaTGAATAGTATATATATACGTGGAGTTTTGGCCATCTAATGGTGTTCAAGTGAACACTTTCACTTGTGAGTGGCGC	VaccDscaff1:16302185-16302039|VaccDscaff5:15287804-15287655|VaccDscaff8:26236024-26236173|VaccDscaff10:24751371-24751520
s0469p176618	scaffold00469:176618	T:C	1	s0469b110575	47.4308	GTCTTGCACCAATCGGGTCGTCTCGATGAGGGCTACATTTTGAATGTCTTAAAACGATTTTAGGGTGAATGTTCtGACTGCCCATGTTCTTCGGCGACCGAGCGAGAGAGAAAGAGAGAGACTGGCGACCTCGCCATACCTCGCCTGCTG	VaccDscaff1:16294784-16294635|VaccDscaff5:15285862-15285713|VaccDscaff8:26237497-26237646|VaccDscaff10:24753267-24753416
s0469p176619	scaffold00469:176619	G:C	1	s0469b110575	47.4308	TCTTGCACCAATCGGGTCGTCTCGATGAGGGCTACATTTTGAATGTCTTAAAACGATTTTAGGGTGAATGTTCTgACTGCCCATGTTCTTCGGCGACCGAGCGAGAGAGAAAGAGAGAGACTGGCGACCTCGCCATACCTCGCCTGCTGT	VaccDscaff1:16294783-16294634|VaccDscaff5:15285861-15285712|VaccDscaff8:26237498-26237647|VaccDscaff10:24753268-24753417
s0469p176632	scaffold00469:176632	C:T	1	s0469b110575	47.4308	GGGTCGTCTCGATGAGGGCTACATTTTGAATGTCTTAAAACGATTTTAGGGTGAATGTTCTGACTGCCCATGTTcTTCGGCGACCGAGCGAGAGAGAAAGAGAGAGACTGGCGACCTCGCCATACCTCGCCTGCTGTGGCGAGATACTGT	VaccDscaff1:16294770-16294621|VaccDscaff5:15285848-15285699|VaccDscaff8:26237511-26237660|VaccDscaff10:24753281-24753430
s0469p176664	scaffold00469:176664	A:G	1	s0469b110575	47.4308	TCTTAAAACGATTTTAGGGTGAATGTTCTGACTGCCCATGTTCTTCGGCGACCGAGCGAGAGAGAAAGAGAGAGaCTGGCGACCTCGCCATACCTCGCCTGCTGTGGCGAGATACTGTTGCAACTCGCTTAATGCCGAGGCTGCTGGGTC	VaccDscaff1:16294737-16294589|VaccDscaff5:15285816-15285667|VaccDscaff8:26237543-26237692|VaccDscaff10:24753313-24753462
s0469p176676	scaffold00469:176676	G:A	1	s0469b110575	47.4308	TTTAGGGTGAATGTTCTGACTGCCCATGTTCTTCGGCGACCGAGCGAGAGAGAAAGAGAGAGACTGGCGACCTCgCCATACCTCGCCTGCTGTGGCGAGATACTGTTGCAACTCGCTTAATGCCGAGGCTGCTGGGTCTTGTTTTTTGGT	VaccDscaff1:16294726-16294576|VaccDscaff5:15285804-15285655|VaccDscaff8:26237555-26237704|VaccDscaff10:24753325-24753474
s0469p176759	scaffold00469:176759	T:C	1	s0469b110575	47.4308	CGCCTGCTGTGGCGAGATACTGTTGCAACTCGCTTAATGCCGAGGCTGCTGGGTCTTGTTTTTTGGTGAAACCTtGGCATTTTGGTCTTGCCTGAGCACATGGCTAGAGCATTGGAGATGCTCTAATTAGACCTACTAATAGAGCATAAA	VaccDscaff1:16294643-16294493|VaccDscaff5:15285721-15285572|VaccDscaff8:26237638-26237787|VaccDscaff10:24753408-24753557
s0469p176773	scaffold00469:176773	T:C	1	s0469b110575	47.4308	AGATACTGTTGCAACTCGCTTAATGCCGAGGCTGCTGGGTCTTGTTTTTTGGTGAAACCTTGGCATTTTGGTCTtGCCTGAGCACATGGCTAGAGCATTGGAGATGCTCTAATTAGACCTACTAATAGAGCATAAATCTCAGAACAATCC	VaccDscaff1:16294629-16294479|VaccDscaff5:15285707-15285558|VaccDscaff8:26237652-26237801|VaccDscaff10:24753422-24753571
s0469p176777	scaffold00469:176777	T:G	1	s0469b110575	47.4308	ACTGTTGCAACTCGCTTAATGCCGAGGCTGCTGGGTCTTGTTTTTTGGTGAAACCTTGGCATTTTGGTCTTGCCtGAGCACATGGCTAGAGCATTGGAGATGCTCTAATTAGACCTACTAATAGAGCATAAATCTCAGAACAATCCAAAG	VaccDscaff1:16294625-16294475|VaccDscaff5:15285703-15285554|VaccDscaff8:26237656-26237805|VaccDscaff10:24753426-24753575
s0469p176789	scaffold00469:176789	T:G	1	s0469b110575	47.4308	CGCTTAATGCCGAGGCTGCTGGGTCTTGTTTTTTGGTGAAACCTTGGCATTTTGGTCTTGCCTGAGCACATGGCtAGAGCATTGGAGATGCTCTAATTAGACCTACTAATAGAGCATAAATCTCAGAACAATCCAAAGCAACCACTGGAC	VaccDscaff1:16294613-16294463|VaccDscaff5:15285691-15285542|VaccDscaff8:26237668-26237817|VaccDscaff10:24753438-24753587
s0469p176835	scaffold00469:176835	T:C	1	s0469b110575	47.4308	GCATTTTGGTCTTGCCTGAGCACATGGCTAGAGCATTGGAGATGCTCTAATTAGACCTACTAATAGAGCATAAAtCTCAGAACAATCCAAAGCAACCACTGGACCGATCCGCTAGTTAGCCTTCCTCTTCAGCTGCAGCAAGCCCATGGG	VaccDscaff1:16294566-16294417|VaccDscaff5:15285645-15285496|VaccDscaff8:26237714-26237863|VaccDscaff10:24753484-24753633
s1603p4161	scaffold01603:4161	G:C	1	s1603b4161	48.2317	TCGTTTCTCAAAGCAGTGTAAGCCGGGCCGAGTAGGAAGGTGAATTGGGTACCTGAGTCAACCATGGTTTGGCCgGCACCGGTATGGTCCGGTTCAAATACTGATTTCGGCAAAGGGAGTAATCTATCCCCGACCCGGATACCTTCGAGC	VaccDscaff1:15970448-15970299|VaccDscaff5:14952243-14952094|VaccDscaff8:26676419-26676568|VaccDscaff10:25031215-25031364
s1603p4173	scaffold01603:4173	G:A	1	s1603b4161	48.2317	GCAGTGTAAGCCGGGCCGAGTAGGAAGGTGAATTGGGTACCTGAGTCAACCATGGTTTGGCCGGCACCGGTATGgTCCGGTTCAAATACTGATTTCGGCAAAGGGAGTAATCTATCCCCGACCCGGATACCTTCGAGCTGGACCGTGTAA	VaccDscaff1:15970436-15970287|VaccDscaff5:14952231-14952082|VaccDscaff8:26676431-26676580|VaccDscaff10:25031227-25031376
s1603p4185	scaffold01603:4185	T:A	1	s1603b4161	48.2317	GGGCCGAGTAGGAAGGTGAATTGGGTACCTGAGTCAACCATGGTTTGGCCGGCACCGGTATGGTCCGGTTCAAAtACTGATTTCGGCAAAGGGAGTAATCTATCCCCGACCCGGATACCTTCGAGCTGGACCGTGTAAGCGACCCGGTCA	VaccDscaff1:15970424-15970275|VaccDscaff5:14952219-14952070|VaccDscaff8:26676443-26676592|VaccDscaff10:25031239-25031388
s1603p4197	scaffold01603:4197	C:T	1	s1603b4161	48.2317	AAGGTGAATTGGGTACCTGAGTCAACCATGGTTTGGCCGGCACCGGTATGGTCCGGTTCAAATACTGATTTCGGcAAAGGGAGTAATCTATCCCCGACCCGGATACCTTCGAGCTGGACCGTGTAAGCGACCCGGTCAAAATAGGGCAAC	VaccDscaff1:15970412-15970263|VaccDscaff5:14952207-14952058|VaccDscaff8:26676455-26676604|VaccDscaff10:25031251-25031400
s1603p4200	scaffold01603:4200	A:T	1	s1603b4161	48.2317	GTGAATTGGGTACCTGAGTCAACCATGGTTTGGCCGGCACCGGTATGGTCCGGTTCAAATACTGATTTCGGCAAaGGGAGTAATCTATCCCCGACCCGGATACCTTCGAGCTGGACCGTGTAAGCGACCCGGTCAAAATAGGGCAACGGC	VaccDscaff1:15970409-15970260|VaccDscaff5:14952204-14952055|VaccDscaff8:26676458-26676607|VaccDscaff10:25031254-25031403
s1603p4203	scaffold01603:4203	G:A	1	s1603b4161	48.2317	AATTGGGTACCTGAGTCAACCATGGTTTGGCCGGCACCGGTATGGTCCGGTTCAAATACTGATTTCGGCAAAGGgAGTAATCTATCCCCGACCCGGATACCTTCGAGCTGGACCGTGTAAGCGACCCGGTCAAAATAGGGCAACGGCGTC	VaccDscaff1:15970406-15970257|VaccDscaff5:14952201-14952052|VaccDscaff8:26676461-26676610|VaccDscaff10:25031257-25031406
s1603p4239	scaffold01603:4239	G:A	1	s1603b4161	48.2317	CCGGTATGGTCCGGTTCAAATACTGATTTCGGCAAAGGGAGTAATCTATCCCCGACCCGGATACCTTCGAGCTGgACCGTGTAAGCGACCCGGTCAAAATAGGGCAACGGCGTCGAAATTTGGATCAATGGCGTGTAATTTAACGGCGCT	VaccDscaff1:15970370-15970221|VaccDscaff5:14952165-14952016|VaccDscaff8:26676497-26676646|VaccDscaff10:25031293-25031442
s1603p4343	scaffold01603:4343	A:G	1	s1603b4161	48.2317	CAACGGCGTCGAAATTTGGATCAATGGCGTGTAATTTAACGGCGCTAACCACGTGAAATTCGAGTCACCGAATAaTAACAGACCCGTGAAGTCATAACCCGAAATGCAATATGAGAATTTCGGAAAACCCATTTGGGAAACGAAAGAAAG	VaccDscaff1:15970266-15970117|VaccDscaff5:14952061-14951912|VaccDscaff8:26676601-26676750|VaccDscaff10:25031397-25031546
s1603p4356	scaffold01603:4356	G:A	1	s1603b4161	48.2317	ATTTGGATCAATGGCGTGTAATTTAACGGCGCTAACCACGTGAAATTCGAGTCACCGAATAATAACAGACCCGTgAAGTCATAACCCGAAATGCAATATGAGAATTTCGGAAAACCCATTTGGGAAACGAAAGAAAGCGATCCACGGTTC	VaccDscaff1:15970253-15970104|VaccDscaff5:14952048-14951899|VaccDscaff8:26676614-26676763|VaccDscaff10:25031410-25031559
s1603p6665	scaffold01603:6665	A:C	1	s1603b4161	48.2317	AGTTAAATAAGTAAAAATGAAAGATAATTTTAGAAAGTAGAGTTAAAAATTGATGTGAAATGTGCAAAGCGAAGaAAGTTGATGTGAAATAAGACTGATGTCTTTTTAACAAGTTATATTTACGAAGCAACACATTTAAAAAAGGGACGG	VaccDscaff1:15967547-15967403|VaccDscaff5:14949744-14949592|VaccDscaff8:26679116-26679261|VaccDscaff10:25033725-25033877
s1603p6687	scaffold01603:6687	G:A	1	s1603b4161	48.2317	GATAATTTTAGAAAGTAGAGTTAAAAATTGATGTGAAATGTGCAAAGCGAAGAAAGTTGATGTGAAATAAGACTgATGTCTTTTTAACAAGTTATATTTACGAAGCAACACATTTAAAAAAGGGACGGAAGGAGTACTACTTTGGCAGGT	VaccDscaff1:15967527-15967376|VaccDscaff5:14949722-14949570|VaccDscaff8:26679139-26679290|VaccDscaff10:25033747-25033899
s0886p6506	scaffold00886:6506	T:A	1	s0886b6506	49.0325	CCCACAACCACTTAATTTGGGCAACAAGTTTACTTGGAGGCCAAGTCGATTTTCAGCTATAAAATCCCGATCGGtTTGACGAGAAGAGGGCAATTGAAAAACCATGGCTAATCTCTTCTAAGTTCTACCCACAACCCTATTCATCTCCTA	VaccDscaff1:17498056-17498205|VaccDscaff5:16421893-16422042|VaccDscaff8:24966975-24966828|VaccDscaff10:23329618-23329469
s0886p6509	scaffold00886:6509	G:A	1	s0886b6506	49.0325	ACAACCACTTAATTTGGGCAACAAGTTTACTTGGAGGCCAAGTCGATTTTCAGCTATAAAATCCCGATCGGTTTgACGAGAAGAGGGCAATTGAAAAACCATGGCTAATCTCTTCTAAGTTCTACCCACAACCCTATTCATCTCCTAAAT	VaccDscaff1:17498059-17498208|VaccDscaff5:16421896-16422045|VaccDscaff8:24966972-24966823|VaccDscaff10:23329615-23329466
s0886p6511	scaffold00886:6511	C:G	1	s0886b6506	49.0325	AACCACTTAATTTGGGCAACAAGTTTACTTGGAGGCCAAGTCGATTTTCAGCTATAAAATCCCGATCGGTTTGAcGAGAAGAGGGCAATTGAAAAACCATGGCTAATCTCTTCTAAGTTCTACCCACAACCCTATTCATCTCCTAAATTA	VaccDscaff1:17498061-17498210|VaccDscaff5:16421898-16422047|VaccDscaff8:24966970-24966821|VaccDscaff10:23329604-23329464
s0886p6521	scaffold00886:6521	G:A	1	s0886b6506	49.0325	TTTGGGCAACAAGTTTACTTGGAGGCCAAGTCGATTTTCAGCTATAAAATCCCGATCGGTTTGACGAGAAGAGGgCAATTGAAAAACCATGGCTAATCTCTTCTAAGTTCTACCCACAACCCTATTCATCTCCTAAATTATCTATTACTC	VaccDscaff1:17498071-17498220|VaccDscaff5:16421908-16422057|VaccDscaff8:24966960-24966811|VaccDscaff10:23329603-23329454
s0886p6548	scaffold00886:6548	T:C	1	s0886b6506	49.0325	AAGTCGATTTTCAGCTATAAAATCCCGATCGGTTTGACGAGAAGAGGGCAATTGAAAAACCATGGCTAATCTCTtCTAAGTTCTACCCACAACCCTATTCATCTCCTAAATTATCTATTACTCTCATTCTCATCTCCAGAAATAGCTTTC	VaccDscaff1:17498098-17498247|VaccDscaff5:16421935-16422084|VaccDscaff8:24966933-24966784|VaccDscaff10:23329575-23329427
s0886p6650	scaffold00886:6650	A:G	1	s0886b6506	49.0325	CTCCTAAATTATCTATTACTCTCATTCTCATCTCCAGAAATAGCTTTCAAAGCCTTACCCAAGAAAACCCATTCaAAAAACCAACTCCCCTGTTTTCGGTCCGAAACTGCATCCTAGCTATTCCAAATTCCCGTAGCTCCAAAAACCAAG	VaccDscaff1:17498200-17498349|VaccDscaff5:16422037-16422186|VaccDscaff8:24966831-24966682|VaccDscaff10:23329474-23329325
s0886p6712	scaffold00886:6712	C:T	1	s0886b6506	49.0325	GAAAACCCATTCAAAAAACCAACTCCCCTGTTTTCGGTCCGAAACTGCATCCTAGCTATTCCAAATTCCCGTAGcTCCAAAAACCAAGCATCCTCGCCACTATATCATAGCAAAGTCAGAAGCCCGAAGAAGGTCAAAGCCGGAAGCAAA	VaccDscaff1:17498262-17498411|VaccDscaff5:16422099-16422248|VaccDscaff8:24966769-24966620|VaccDscaff10:23329412-23329263
s0886p6717	scaffold00886:6717	A:G	1	s0886b6506	49.0325	CCCATTCAAAAAACCAACTCCCCTGTTTTCGGTCCGAAACTGCATCCTAGCTATTCCAAATTCCCGTAGCTCCAaAAACCAAGCATCCTCGCCACTATATCATAGCAAAGTCAGAAGCCCGAAGAAGGTCAAAGCCGGAAGCAAAGGAGT	VaccDscaff1:17498267-17498416|VaccDscaff5:16422104-16422253|VaccDscaff8:24966764-24966615|VaccDscaff10:23329407-23329258
s0886p6730	scaffold00886:6730	C:A	1	s0886b6506	49.0325	CCAACTCCCCTGTTTTCGGTCCGAAACTGCATCCTAGCTATTCCAAATTCCCGTAGCTCCAAAAACCAAGCATCcTCGCCACTATATCATAGCAAAGTCAGAAGCCCGAAGAAGGTCAAAGCCGGAAGCAAAGGAGTTCCAGAGGTTTTT	VaccDscaff1:17498280-17498429|VaccDscaff5:16422117-16422266|VaccDscaff8:24966751-24966602|VaccDscaff10:23329394-23329245
s0886p6767	scaffold00886:6767	A:G	1	s0886b6506	49.0325	CTATTCCAAATTCCCGTAGCTCCAAAAACCAAGCATCCTCGCCACTATATCATAGCAAAGTCAGAAGCCCGAAGaAGGTCAAAGCCGGAAGCAAAGGAGTTCCAGAGGTTTTTCAATCCGAGAGGTTCAAGCCGGAGGTATAATCCCGTT	VaccDscaff1:17498317-17498463|VaccDscaff5:16422154-16422303|VaccDscaff8:24966714-24966565|VaccDscaff10:23329357-23329208
s0886p6779	scaffold00886:6779	G:A	1	s0886b6506	49.0325	CCCGTAGCTCCAAAAACCAAGCATCCTCGCCACTATATCATAGCAAAGTCAGAAGCCCGAAGAAGGTCAAAGCCgGAAGCAAAGGAGTTCCAGAGGTTTTTCAATCCGAGAGGTTCAAGCCGGAGGTATAATCCCGTTTCGCCAAACTTC	VaccDscaff1:17498329-17498478|VaccDscaff5:16422166-16422315|VaccDscaff8:24966702-24966553|VaccDscaff10:23329345-23329196
s0886p6780	scaffold00886:6780	G:A	1	s0886b6506	49.0325	CCGTAGCTCCAAAAACCAAGCATCCTCGCCACTATATCATAGCAAAGTCAGAAGCCCGAAGAAGGTCAAAGCCGgAAGCAAAGGAGTTCCAGAGGTTTTTCAATCCGAGAGGTTCAAGCCGGAGGTATAATCCCGTTTCGCCAAACTTCT	VaccDscaff1:17498330-17498478|VaccDscaff5:16422167-16422316|VaccDscaff8:24966701-24966552|VaccDscaff10:23329344-23329195
s0886p6825	scaffold00886:6825	C:T	1	s0886b6506	49.0325	AGTCAGAAGCCCGAAGAAGGTCAAAGCCGGAAGCAAAGGAGTTCCAGAGGTTTTTCAATCCGAGAGGTTCAAGCcGGAGGTATAATCCCGTTTCGCCAAACTTCTTAGTTTTGGTACCTTGAGGGGAGGGGTACCAAGTGTGGAATGATC	VaccDscaff1:17498375-17498523|VaccDscaff5:16422212-16422361|VaccDscaff8:24966656-24966507|VaccDscaff10:23329299-23329150
s0886p6840	scaffold00886:6840	G:A	1	s0886b6506	49.0325	GAAGGTCAAAGCCGGAAGCAAAGGAGTTCCAGAGGTTTTTCAATCCGAGAGGTTCAAGCCGGAGGTATAATCCCgTTTCGCCAAACTTCTTAGTTTTGGTACCTTGAGGGGAGGGGTACCAAGTGTGGAATGATCTCTTATATCTCCTCT	VaccDscaff1:17498392-17498538|VaccDscaff5:16422227-16422376|VaccDscaff8:24966641-24966492|VaccDscaff10:23329282-23329135
s0886p6855	scaffold00886:6855	T:C	1	s0886b6506	49.0325	AAGCAAAGGAGTTCCAGAGGTTTTTCAATCCGAGAGGTTCAAGCCGGAGGTATAATCCCGTTTCGCCAAACTTCtTAGTTTTGGTACCTTGAGGGGAGGGGTACCAAGTGTGGAATGATCTCTTATATCTCCTCTGTACTTGGTATGCCC	VaccDscaff1:17498405-17498553|VaccDscaff5:16422242-16422391|VaccDscaff8:24966626-24966477|VaccDscaff10:23329269-23329120
s0886p6859	scaffold00886:6859	T:C	1	s0886b6506	49.0325	AAAGGAGTTCCAGAGGTTTTTCAATCCGAGAGGTTCAAGCCGGAGGTATAATCCCGTTTCGCCAAACTTCTTAGtTTTGGTACCTTGAGGGGAGGGGTACCAAGTGTGGAATGATCTCTTATATCTCCTCTGTACTTGGTATGCCCATGT	VaccDscaff1:17498409-17498557|VaccDscaff5:16422246-16422395|VaccDscaff8:24966622-24966473|VaccDscaff10:23329265-23329116
s0886p6873	scaffold00886:6873	G:A	1	s0886b6506	49.0325	GGTTTTTCAATCCGAGAGGTTCAAGCCGGAGGTATAATCCCGTTTCGCCAAACTTCTTAGTTTTGGTACCTTGAgGGGAGGGGTACCAAGTGTGGAATGATCTCTTATATCTCCTCTGTACTTGGTATGCCCATGTTACATCAAAATTGG	VaccDscaff1:17498423-17498571|VaccDscaff5:16422260-16422409|VaccDscaff8:24966608-24966459|VaccDscaff10:23329251-23329102
s0886p6874	scaffold00886:6874	G:C	1	s0886b6506	49.0325	GTTTTTCAATCCGAGAGGTTCAAGCCGGAGGTATAATCCCGTTTCGCCAAACTTCTTAGTTTTGGTACCTTGAGgGGAGGGGTACCAAGTGTGGAATGATCTCTTATATCTCCTCTGTACTTGGTATGCCCATGTTACATCAAAATTGGT	VaccDscaff1:17498424-17498572|VaccDscaff5:16422261-16422410|VaccDscaff8:24966607-24966458|VaccDscaff10:23329250-23329101
s0886p6917	scaffold00886:6917	T:C	1	s0886b6506	49.0325	TCGCCAAACTTCTTAGTTTTGGTACCTTGAGGGGAGGGGTACCAAGTGTGGAATGATCTCTTATATCTCCTCTGtACTTGGTATGCCCATGTTACATCAAAATTGGTTTGATTCGATACCTCCCGATTGCGTCGTACGGTGAAAACATCG	VaccDscaff13:26691747-26691896|VaccDscaff5:16422304-16422453|VaccDscaff8:24966564-24966415|VaccDscaff10:23329207-23329058
s0886p6936	scaffold00886:6936	A:G	1	s0886b6506	49.0325	TGGTACCTTGAGGGGAGGGGTACCAAGTGTGGAATGATCTCTTATATCTCCTCTGTACTTGGTATGCCCATGTTaCATCAAAATTGGTTTGATTCGATACCTCCCGATTGCGTCGTACGGTGAAAACATCGCCTTGTACGGAGTAATCCA	VaccDscaff13:26691766-26691913|VaccDscaff5:16422323-16422472|VaccDscaff8:24966545-24966396|VaccDscaff10:23329188-23329039
s0886p6961	scaffold00886:6961	C:T	1	s0886b6506	49.0325	AGTGTGGAATGATCTCTTATATCTCCTCTGTACTTGGTATGCCCATGTTACATCAAAATTGGTTTGATTCGATAcCTCCCGATTGCGTCGTACGGTGAAAACATCGCCTTGTACGGAGTAATCCATTGAGGAGGAACATTTTCTACTTAA	VaccDscaff13:26691791-26691940|VaccDscaff5:16422348-16422497|VaccDscaff8:24966520-24966371|VaccDscaff10:23329163-23329016
s0886p6962	scaffold00886:6962	C:T	1	s0886b6506	49.0325	GTGTGGAATGATCTCTTATATCTCCTCTGTACTTGGTATGCCCATGTTACATCAAAATTGGTTTGATTCGATACcTCCCGATTGCGTCGTACGGTGAAAACATCGCCTTGTACGGAGTAATCCATTGAGGAGGAACATTTTCTACTTAAA	VaccDscaff13:26691792-26691941|VaccDscaff5:16422349-16422498|VaccDscaff8:24966519-24966370|VaccDscaff41:15597750-15597899
s0886p6964	scaffold00886:6964	C:T	1	s0886b6506	49.0325	GTGGAATGATCTCTTATATCTCCTCTGTACTTGGTATGCCCATGTTACATCAAAATTGGTTTGATTCGATACCTcCCGATTGCGTCGTACGGTGAAAACATCGCCTTGTACGGAGTAATCCATTGAGGAGGAACATTTTCTACTTAAAGA	VaccDscaff13:26691794-26691941|VaccDscaff5:16422351-16422500|VaccDscaff8:24966517-24966368|VaccDscaff10:23329160-23329011
s0886p6975	scaffold00886:6975	C:T	1	s0886b6506	49.0325	TCTTATATCTCCTCTGTACTTGGTATGCCCATGTTACATCAAAATTGGTTTGATTCGATACCTCCCGATTGCGTcGTACGGTGAAAACATCGCCTTGTACGGAGTAATCCATTGAGGAGGAACATTTTCTACTTAAAGATATCATTTTCT	VaccDscaff1:17498524-17498673|VaccDscaff5:16422362-16422511|VaccDscaff8:24966506-24966357|VaccDscaff10:23329149-23329000
s0886p14828	scaffold00886:14828	C:G	1	s0886b6506	49.0325	AATACTACTATACTTTTAAATTCTCATTTTGCCTCGTAATAATCTTTTTCAAAATAGAGATTATGTTTTTTGACcGCACTATTCATTTCGCATCGTAGCTATCTATACGAGATTTTTTACTTGTATTTTTTGTTAATAGATCAGCTAGAA	VaccDscaff1:17508889-17509038|VaccDscaff5:16430656-16430805|VaccDscaff8:24958217-24958068|VaccDscaff10:23319606-23319457
s0886p14913	scaffold00886:14913	T:C	1	s0886b6506	49.0325	TTTCGCATCGTAGCTATCTATACGAGATTTTTTACTTGTATTTTTTGTTAATAGATCAGCTAGAAGAGTTAAGGtAATTGTTGAATACCCATAGATGATTGTTTGTGAACCATAAATAAAAAATAAAAATAAAAAAACTGACTTATCGTA	VaccDscaff1:17508974-17509073|VaccDscaff5:16430741-16430890|VaccDscaff8:24958132-24957983|VaccDscaff10:23319521-23319385
s0824p23235	scaffold00824:23235	G:A	1	s0824b23235	49.0326	TGCAGGCTAGATCCTGCCAGTGTGGGGTGTGACATTTTGGGGCTGGTTATGGAGTTGAAATGTGGTAGGTTTCGgGATGGTTTCATGAGCGGATTCAGTTTTTTAACAGCTGAAACAGGAGCTGTTTTTATAGTAGGTTTTGAGGCAGTT	VaccDscaff1:15812902-15812753|VaccDscaff5:14510713-14510564|VaccDscaff8:27126454-27126600|VaccDscaff10:25228244-25228393
s0824p23264	scaffold00824:23264	T:C	1	s0824b23235	49.0326	TGACATTTTGGGGCTGGTTATGGAGTTGAAATGTGGTAGGTTTCGGGATGGTTTCATGAGCGGATTCAGTTTTTtAACAGCTGAAACAGGAGCTGTTTTTATAGTAGGTTTTGAGGCAGTTTAAGGGTTGATTTGGGACTATTTTTGGGA	VaccDscaff1:15812872-15812724|VaccDscaff5:14510684-14510535|VaccDscaff8:27126480-27126629|VaccDscaff10:25228273-25228422
s0824p46823	scaffold00824:46823	T:C	1	s0824b23235	49.0326	AGCCAAAAGGGACAAAGCTAGAGTGATCTTCCCACCTTATGATGCAAAGGTCCTCGTTGCCTTGTCCCAACAGCtTTTTTGTATAGTACTTTGCTCAATACTCTGGGATTCAAGAGGTGGCTCATACAGATTCTAGAGGTGGCCCCCACC	VaccDscaff1:15792899-15792750|VaccDscaff5:14482221-14482077|VaccDscaff8:27150578-27150728|VaccDscaff10:25257875-25258024
s0824p46854	scaffold00824:46854	G:A	1	s0824b23235	49.0326	CCACCTTATGATGCAAAGGTCCTCGTTGCCTTGTCCCAACAGCTTTTTTGTATAGTACTTTGCTCAATACTCTGgGATTCAAGAGGTGGCTCATACAGATTCTAGAGGTGGCCCCCACCATGTAGACTGAGGTTGTGCTCTGATATCATC	VaccDscaff1:15792868-15792719|VaccDscaff5:14482198-14482047|VaccDscaff8:27150609-27150759|VaccDscaff10:25257906-25258055
s0504p15800	scaffold00504:15800	C:A	1	s0504b15800	49.0327	ATCGACTTCGAATGCTTGAGGGAAATTGGTTATCAAATTCTGTTTGAGAGACGATGGATAGCTAGCTGCTGGGGcGTGCATTCTTTGTGGTAGGTCTAGTACAATTGAGGTTCTTTTGCTCTGCTTGTTTATCGGATGCCAGTTTTCCTC	VaccDscaff1:17000937-17001086|VaccDscaff5:15854640-15854789|NoHit|VaccDscaff10:24041345-24041196
s0504p15865	scaffold00504:15865	C:T	1	s0504b15800	49.0327	CTGCTGGGGCGTGCATTCTTTGTGGTAGGTCTAGTACAATTGAGGTTCTTTTGCTCTGCTTGTTTATCGGATGCcAGTTTTCCTCTTTTGGAAGTATAGCTGGTAGTCTAAGGCTAAGACACTATCCCCGCCAAAGCTTTATGCCTGAAC	VaccDscaff1:17001002-17001150|VaccDscaff5:15854705-15854853|NoHit|VaccDscaff10:24041280-24041131
s0504p15881	scaffold00504:15881	G:A	1	s0504b15800	49.0327	TCTTTGTGGTAGGTCTAGTACAATTGAGGTTCTTTTGCTCTGCTTGTTTATCGGATGCCAGTTTTCCTCTTTTGgAAGTATAGCTGGTAGTCTAAGGCTAAGACACTATCCCCGCCAAAGCTTTATGCCTGAACCAAGAAAGGAAAACCT	VaccDscaff1:17001021-17001166|VaccDscaff5:15854724-15854869|NoHit|VaccDscaff10:24041261-24041115
s0504p15905	scaffold00504:15905	T:C	1	s0504b15800	49.0327	TGAGGTTCTTTTGCTCTGCTTGTTTATCGGATGCCAGTTTTCCTCTTTTGGAAGTATAGCTGGTAGTCTAAGGCtAAGACACTATCCCCGCCAAAGCTTTATGCCTGAACCAAGAAAGGAAAACCTAGATTAGGGTGGTCATAGATAAGA	VaccDscaff1:17001042-17001190|VaccDscaff5:15854745-15854893|NoHit|VaccDscaff10:24041240-24041094
s0504p15919	scaffold00504:15919	C:T	1	s0504b15800	49.0327	TCTGCTTGTTTATCGGATGCCAGTTTTCCTCTTTTGGAAGTATAGCTGGTAGTCTAAGGCTAAGACACTATCCCcGCCAAAGCTTTATGCCTGAACCAAGAAAGGAAAACCTAGATTAGGGTGGTCATAGATAAGAGGGAAGGAAGTTCA	VaccDscaff1:17001056-17001204|VaccDscaff5:15854759-15854907|NoHit|VaccDscaff10:24041226-24041077
s0504p15921	scaffold00504:15921	C:T	1	s0504b15800	49.0327	TGCTTGTTTATCGGATGCCAGTTTTCCTCTTTTGGAAGTATAGCTGGTAGTCTAAGGCTAAGACACTATCCCCGcCAAAGCTTTATGCCTGAACCAAGAAAGGAAAACCTAGATTAGGGTGGTCATAGATAAGAGGGAAGGAAGTTCATC	VaccDscaff1:17001058-17001206|VaccDscaff5:15854761-15854909|NoHit|VaccDscaff10:24041224-24041075
s0504p15958	scaffold00504:15958	G:T	1	s0504b15800	49.0327	GTATAGCTGGTAGTCTAAGGCTAAGACACTATCCCCGCCAAAGCTTTATGCCTGAACCAAGAAAGGAAAACCTAgATTAGGGTGGTCATAGATAAGAGGGAAGGAAGTTCATCATTATGTTGGTTAAAGTGGCTGTATGGGTTTGAAACT	VaccDscaff1:17001095-17001243|VaccDscaff5:15854798-15854946|NoHit|VaccDscaff10:24041187-24041038
s0504p15978	scaffold00504:15978	A:G	1	s0504b15800	49.0327	CTAAGACACTATCCCCGCCAAAGCTTTATGCCTGAACCAAGAAAGGAAAACCTAGATTAGGGTGGTCATAGATAaGAGGGAAGGAAGTTCATCATTATGTTGGTTAAAGTGGCTGTATGGGTTTGAAACTAATATAGGAAGGTAATATAT	VaccDscaff1:17001115-17001263|VaccDscaff5:15854818-15854966|NoHit|VaccDscaff10:24041167-24041018
s0504p15999	scaffold00504:15999	T:C	1	s0504b15800	49.0327	AGCTTTATGCCTGAACCAAGAAAGGAAAACCTAGATTAGGGTGGTCATAGATAAGAGGGAAGGAAGTTCATCATtATGTTGGTTAAAGTGGCTGTATGGGTTTGAAACTAATATAGGAAGGTAATATATACTAGTTTTCAGTCTAATGAG	VaccDscaff1:17001135-17001284|VaccDscaff5:15854838-15854987|NoHit|VaccDscaff10:24041146-24040997
s0504p92434	scaffold00504:92434	A:G	1	s0504b15800	49.0327	GACGTGCGGACCGAGGTTTACAACCTCGATGCCGGTGGGGTTAAGGATTACCTGTCTGCTGGACTCACTCAATTaCCGTCTCTGTTCTTTTTGTTTTCTTTGTGCTATTTGGGTTTTCTAGGGTTCTGGATCTACATATGTGTGACGAAC	VaccDscaff1:17078280-17078429|VaccDscaff5:15959672-15959821|VaccDscaff8:25412071-25411922|VaccDscaff10:23711081-23710932
s0504p92587	scaffold00504:92587	C:T	1	s0504b15800	49.0327	CGATCTGTGCATAGGATCCATCTGCTTATGTGCGGATTGATTCTTATGAAGGCGTTGAATCTGATCTGCGCTGCcGAGGATAAGCACTACGTCAAAGTCACAGGTACGCTCAATAATTTGTCTGTTTCGCAAAGCGAATGATTTTAATAC	VaccDscaff1:17078433-17078581|VaccDscaff5:15959825-15959974|VaccDscaff8:25411918-25411768|VaccDscaff10:23710928-23710779
s0504p92690	scaffold00504:92690	A:G	1	s0504b15800	49.0327	GTACGCTCAATAATTTGTCTGTTTCGCAAAGCGAATGATTTTAATACAAAAGCTCGACATCAATGGAATGTTTTaATTTGTGAAAGCAGTTCAATTTTCAATCTTTTTGGGTCCGAGTAAGATTCGATTTGGGTATGTAGTTTTCAATTT	VaccDscaff1:17078536-17078655|VaccDscaff5:15959928-15960077|VaccDscaff8:25411815-25411665|VaccDscaff10:23710825-23710707
s0504p96548	scaffold00504:96548	T:C	1	s0504b15800	49.0327	TTCAAAAGACTCTGACACCGGTATGTGAGCTCTGAAAAAGTGTCTACCACATAAATTGTTGTATGTGTACTGGGtGACAACAAGGATAACTGTGGTGTTTTTTTTGGCCCCTTGTTAAAGTTGTCAGGGGATAGTTAGAGGCTGTAACTA	VaccDscaff1:17082425-17082574|VaccDscaff5:15963766-15963915|VaccDscaff8:25407975-25407826|VaccDscaff10:23706950-23706801
s0504p96555	scaffold00504:96555	A:T	1	s0504b15800	49.0327	GACTCTGACACCGGTATGTGAGCTCTGAAAAAGTGTCTACCACATAAATTGTTGTATGTGTACTGGGTGACAACaAGGATAACTGTGGTGTTTTTTTTGGCCCCTTGTTAAAGTTGTCAGGGGATAGTTAGAGGCTGTAACTACTTTGTC	VaccDscaff1:17082432-17082581|VaccDscaff5:15963773-15963922|VaccDscaff8:25407968-25407819|VaccDscaff10:23706943-23706794
s0504p96559	scaffold00504:96559	A:G	1	s0504b15800	49.0327	CTGACACCGGTATGTGAGCTCTGAAAAAGTGTCTACCACATAAATTGTTGTATGTGTACTGGGTGACAACAAGGaTAACTGTGGTGTTTTTTTTGGCCCCTTGTTAAAGTTGTCAGGGGATAGTTAGAGGCTGTAACTACTTTGTCCAAG	VaccDscaff1:17082436-17082585|VaccDscaff5:15963777-15963926|VaccDscaff8:25407964-25407815|VaccDscaff10:23706939-23706790
s0504p96563	scaffold00504:96563	C:T	1	s0504b15800	49.0327	CACCGGTATGTGAGCTCTGAAAAAGTGTCTACCACATAAATTGTTGTATGTGTACTGGGTGACAACAAGGATAAcTGTGGTGTTTTTTTTGGCCCCTTGTTAAAGTTGTCAGGGGATAGTTAGAGGCTGTAACTACTTTGTCCAAGTCCC	VaccDscaff1:17082440-17082589|VaccDscaff5:15963781-15963930|VaccDscaff8:25407960-25407811|VaccDscaff10:23706935-23706786
s0504p96609	scaffold00504:96609	T:A	1	s0504b15800	49.0327	TATGTGTACTGGGTGACAACAAGGATAACTGTGGTGTTTTTTTTGGCCCCTTGTTAAAGTTGTCAGGGGATAGTtAGAGGCTGTAACTACTTTGTCCAAGTCCCTAGTTCCGAGTCTCACATAAGAAGTTAGCCATGATTGGTTGGTATA	VaccDscaff1:17082486-17082635|VaccDscaff5:15963827-15963976|VaccDscaff8:25407914-25407765|VaccDscaff10:23706889-23706738
s0504p96675	scaffold00504:96675	G:A	1	s0504b15800	49.0327	GGGATAGTTAGAGGCTGTAACTACTTTGTCCAAGTCCCTAGTTCCGAGTCTCACATAAGAAGTTAGCCATGATTgGTTGGTATAAAAGTGGAAACAGGACGCATGTACGTAACCTGTTGGCTAGCCTTTTCGAAGGATCTAGAATGTTGC	VaccDscaff1:17082552-17082701|VaccDscaff5:15963893-15964042|VaccDscaff8:25407848-25407699|VaccDscaff10:23706823-23706672
s0504p96800	scaffold00504:96800	A:G	1	s0504b15800	49.0327	CTTTTCGAAGGATCTAGAATGTTGCTTTTTGCTATTTAGAGTAAATATCACATAGAAACCTTGGGCCATATGATaCATTCTTTTCTCGAGTGGCGGTCATTCAGGTGTCTTAGTTCCAAGTTCTAGCTAGGTCCTAACAACTCCTTTCAT	VaccDscaff1:17082677-17082826|VaccDscaff5:15964018-15964167|VaccDscaff8:25407723-25407574|VaccDscaff10:23706696-23706547
s0504p96820	scaffold00504:96820	G:A	1	s0504b15800	49.0327	GTTGCTTTTTGCTATTTAGAGTAAATATCACATAGAAACCTTGGGCCATATGATACATTCTTTTCTCGAGTGGCgGTCATTCAGGTGTCTTAGTTCCAAGTTCTAGCTAGGTCCTAACAACTCCTTTCATTGTTGTGAGGTGAAAAGATT	VaccDscaff1:17082697-17082846|VaccDscaff5:15964038-15964187|VaccDscaff8:25407703-25407554|VaccDscaff10:23706676-23706527
s0504p96854	scaffold00504:96854	A:C	1	s0504b15800	49.0327	GAAACCTTGGGCCATATGATACATTCTTTTCTCGAGTGGCGGTCATTCAGGTGTCTTAGTTCCAAGTTCTAGCTaGGTCCTAACAACTCCTTTCATTGTTGTGAGGTGAAAAGATTTACTATGTAAATTTCCTTAGGTGTTCTTCACGAT	VaccDscaff1:17082731-17082880|VaccDscaff5:15964072-15964221|VaccDscaff8:25407669-25407520|VaccDscaff10:23706642-23706493
s0504p101448	scaffold00504:101448	T:C	1	s0504b15800	49.0327	TGTCATGGATGACGGTTGGTGGATGCATGGACATTTCTTGATATTCGGCATGTGATGCCATATAATATCTTTAAtTCACTTCCGGGGCAAATCACGAGTCCGGTCCCTTTGGTTCGATTTGATATCATCAAATACGGAAGCTAGGCTTAC	NoHit|VaccDscaff5:15968550-15968699|VaccDscaff8:25403361-25403212|VaccDscaff10:23705274-23705126
s0504p101450	scaffold00504:101450	C:G	1	s0504b15800	49.0327	TCATGGATGACGGTTGGTGGATGCATGGACATTTCTTGATATTCGGCATGTGATGCCATATAATATCTTTAATTcACTTCCGGGGCAAATCACGAGTCCGGTCCCTTTGGTTCGATTTGATATCATCAAATACGGAAGCTAGGCTTACTT	NoHit|VaccDscaff5:15968552-15968701|VaccDscaff8:25403359-25403210|VaccDscaff10:23705273-23705124
s0504p101460	scaffold00504:101460	G:C	1	s0504b15800	49.0327	CGGTTGGTGGATGCATGGACATTTCTTGATATTCGGCATGTGATGCCATATAATATCTTTAATTCACTTCCGGGgCAAATCACGAGTCCGGTCCCTTTGGTTCGATTTGATATCATCAAATACGGAAGCTAGGCTTACTTGTTGGACTAT	NoHit|VaccDscaff5:15968562-15968711|VaccDscaff8:25403349-25403200|VaccDscaff10:23705258-23705114
s0504p101474	scaffold00504:101474	C:G	1	s0504b15800	49.0327	ATGGACATTTCTTGATATTCGGCATGTGATGCCATATAATATCTTTAATTCACTTCCGGGGCAAATCACGAGTCcGGTCCCTTTGGTTCGATTTGATATCATCAAATACGGAAGCTAGGCTTACTTGTTGGACTATACGGAATGGGTGGG	NoHit|VaccDscaff5:15968576-15968725|VaccDscaff8:25403335-25403186|VaccDscaff10:23705249-23705100
s0504p101502	scaffold00504:101502	C:T	1	s0504b15800	49.0327	ATGCCATATAATATCTTTAATTCACTTCCGGGGCAAATCACGAGTCCGGTCCCTTTGGTTCGATTTGATATCATcAAATACGGAAGCTAGGCTTACTTGTTGGACTATACGGAATGGGTGGGCTGTCGGTTCGGCTTGCACGCATTAGGC	NoHit|VaccDscaff5:15968604-15968753|VaccDscaff8:25403307-25403158|VaccDscaff10:23705221-23705072
s0504p101595	scaffold00504:101595	A:G	1	s0504b15800	49.0327	TACTTGTTGGACTATACGGAATGGGTGGGCTGTCGGTTCGGCTTGCACGCATTAGGCCCAAAGAGCCCTCAATGaCGTCTGAGCTGTCTGTATCGACATGCCCATATAAAACCTGGTCTGGCCCACTACAAAAAGCACATACGAGATACG	VaccDscaff1:17084234-17084381|VaccDscaff5:15968697-15968846|VaccDscaff8:25403214-25403065|VaccDscaff10:23705128-23704979
s0504p101596	scaffold00504:101596	C:G	1	s0504b15800	49.0327	ACTTGTTGGACTATACGGAATGGGTGGGCTGTCGGTTCGGCTTGCACGCATTAGGCCCAAAGAGCCCTCAATGAcGTCTGAGCTGTCTGTATCGACATGCCCATATAAAACCTGGTCTGGCCCACTACAAAAAGCACATACGAGATACGG	VaccDscaff1:17084234-17084382|VaccDscaff5:15968698-15968847|VaccDscaff8:25403213-25403064|VaccDscaff10:23705127-23704978
s0504p101627	scaffold00504:101627	T:C	1	s0504b15800	49.0327	TCGGTTCGGCTTGCACGCATTAGGCCCAAAGAGCCCTCAATGACGTCTGAGCTGTCTGTATCGACATGCCCATAtAAAACCTGGTCTGGCCCACTACAAAAAGCACATACGAGATACGGCCAAGGCACTGGAAAATATTTTCGTGTTCAC	VaccDscaff1:17084264-17084413|VaccDscaff5:15968729-15968878|VaccDscaff8:25403182-25403033|VaccDscaff10:23705096-23704947
s0504p101634	scaffold00504:101634	T:C	1	s0504b15800	49.0327	GGCTTGCACGCATTAGGCCCAAAGAGCCCTCAATGACGTCTGAGCTGTCTGTATCGACATGCCCATATAAAACCtGGTCTGGCCCACTACAAAAAGCACATACGAGATACGGCCAAGGCACTGGAAAATATTTTCGTGTTCACTAGTGAG	VaccDscaff1:17084271-17084420|VaccDscaff5:15968736-15968885|VaccDscaff8:25403175-25403026|VaccDscaff10:23705089-23704940
s0504p113221	scaffold00504:113221	T:G	1	s0504b15800	49.0327	ATCTCAATTATGCAGTTTGTCAATTTTTCTATGGGATTTGACCTTAGTGTGCAATCTTAAATTATGAGCACTTCtATGGGTGGAATTTTTGTTACCAATGCTGTTAATATCTTGACTGTGAATGTAGAACAGCACTTTCATGAGGGATCG	VaccDscaff1:17096165-17096312|VaccDscaff5:15979866-15980015|VaccDscaff8:25392092-25391943|VaccDscaff10:23689910-23689763
s0504p113340	scaffold00504:113340	G:A	1	s0504b15800	49.0327	GAATGTAGAACAGCACTTTCATGAGGGATCGTCTGTAGCCAAACAGCACACATGGCCCAACAGGGGCGGCTGTAgTTCGGGATTCAAAAAAAAATGTCCTAAAATTTTATTTATTTATTTCACATATAATTTGTTCTTTTAATTTTGTTT	NoHit|VaccDscaff5:15979985-15980134|VaccDscaff8:25391973-25391824|NoHit
s0504p121100	scaffold00504:121100	T:C	1	s0504b15800	49.0327	GTCAAAGCACGTGTTTTTGAACGAAATGGGTTACATTGACACTTTGGACACGTGAGAGTTACGATGATGGTTTAtATGAATATAGAGAACTTGAATGAAATGTAAATTGACACACTAGGATCACCACTTGGTGAGTCGCTAGGAAGGGTT	VaccDscaff1:33060243-33060094|VaccDscaff5:15988718-15988867|VaccDscaff8:25383264-25383115|VaccDscaff10:10292549-10292698
s0504p123016	scaffold00504:123016	C:G	1	s0504b15800	49.0327	GAGGAGAGAAAAAAAATACGTTTGCTTGAATATATGTATGAATATGGAAAGCATTCGGAGAGGTTCATAGGAGAcGAAAATCATGCAGAAACAAAATTTTTAAATTTTCAAAAAAAATATGCATGATGGTGTGCACTGCATTCACCTGTC	VaccDscaff1:17114289-17114430|VaccDscaff5:15990636-15990783|VaccDscaff8:25381345-25381198|VaccDscaff10:23677863-23677718
s0504p123111	scaffold00504:123111	G:A	1	s0504b15800	49.0327	ATTTTTAAATTTTCAAAAAAAATATGCATGATGGTGTGCACTGCATTCACCTGTCACACAAATAAATTGACTTTgCAGCGGTCAATTTGGTGCAGATAATGGGAGGAGCATCGAGCAAGCAACTATCCCATAAACAAATCTACCTATTAT	VaccDscaff1:17114377-17114525|VaccDscaff5:15990730-15990878|VaccDscaff8:25381251-25381103|VaccDscaff10:23677771-23677623
s0504p123389	scaffold00504:123389	C:T	1	s0504b15800	49.0327	TTTTTTAAGAAATGAGCCCAGCCTTCCTAACGATTTGGCCTTTTGACCGGACCGGCCTTGACCCTTATCTCTTTcATATTTCAACCCAATACACTTTCCAAAAAGTGTATTGCAAGAGAGGACCTACACCATTTCAACCAACAAAAGGGA	VaccDscaff1:17114653-17114802|VaccDscaff5:15991007-15991156|VaccDscaff8:25380974-25380825|VaccDscaff10:23677494-23677347
s0504p123403	scaffold00504:123403	A:G	1	s0504b15800	49.0327	AGCCCAGCCTTCCTAACGATTTGGCCTTTTGACCGGACCGGCCTTGACCCTTATCTCTTTCATATTTCAACCCAaTACACTTTCCAAAAAGTGTATTGCAAGAGAGGACCTACACCATTTCAACCAACAAAAGGGAGGGTGATGTTTGCT	VaccDscaff1:17114667-17114816|VaccDscaff5:15991021-15991170|VaccDscaff8:25380960-25380811|VaccDscaff10:23677480-23677333
s0504p123411	scaffold00504:123411	T:A	1	s0504b15800	49.0327	CTTCCTAACGATTTGGCCTTTTGACCGGACCGGCCTTGACCCTTATCTCTTTCATATTTCAACCCAATACACTTtCCAAAAAGTGTATTGCAAGAGAGGACCTACACCATTTCAACCAACAAAAGGGAGGGTGATGTTTGCTCTCTTTTA	VaccDscaff1:17114675-17114822|VaccDscaff5:15991029-15991178|VaccDscaff8:25380952-25380803|VaccDscaff10:23677472-23677325
s0504p125203	scaffold00504:125203	C:G	1	s0504b15800	49.0327	CACATAATTTAAAATTTTACAGTAGTGCTTTTGCTACGCAATAGGTATAGGTGTCTTTCGGACTTGAACCGACAcTTAGTGTTAGCAAGTTTCAGTTTGAAGAACCATAGTGAACGAATCTTGAACTAGGCCCTTGGTTTCAAACTTAAG	VaccDscaff12:14679014-14678867|VaccDscaff5:15992831-15992980|VaccDscaff8:25379159-25379010|VaccDscaff36:6071980-6072130
s0504p125221	scaffold00504:125221	C:T	1	s0504b15800	49.0327	ACAGTAGTGCTTTTGCTACGCAATAGGTATAGGTGTCTTTCGGACTTGAACCGACACTTAGTGTTAGCAAGTTTcAGTTTGAAGAACCATAGTGAACGAATCTTGAACTAGGCCCTTGGTTTCAAACTTAAGACTGCCACACACACAGTA	VaccDscaff12:14678991-14678847|VaccDscaff5:15992849-15992998|VaccDscaff8:25379141-25378992|VaccDscaff10:23675650-23675506
s0504p125290	scaffold00504:125290	C:A	1	s0504b15800	49.0327	AGTTTCAGTTTGAAGAACCATAGTGAACGAATCTTGAACTAGGCCCTTGGTTTCAAACTTAAGACTGCCACACAcACAGTACAGGAAACATTTATGGTTCTGGAACGGTTTTGCACGTTAGACAGTCATGTGCACATATCTCGTTTCTAT	VaccDscaff6:35023160-35023012|VaccDscaff5:15992918-15993067|VaccDscaff8:25379072-25378923|VaccDscaff10:23675586-23675437
s0504p125292	scaffold00504:125292	C:G	1	s0504b15800	49.0327	TTTCAGTTTGAAGAACCATAGTGAACGAATCTTGAACTAGGCCCTTGGTTTCAAACTTAAGACTGCCACACACAcAGTACAGGAAACATTTATGGTTCTGGAACGGTTTTGCACGTTAGACAGTCATGTGCACATATCTCGTTTCTATGA	VaccDscaff6:35023158-35023010|VaccDscaff5:15992920-15993069|VaccDscaff8:25379070-25378921|VaccDscaff10:23675584-23675435
s0504p127207	scaffold00504:127207	G:A	1	s0504b15800	49.0327	ATGTATAAATTATCAAGAAATGCGGTCAAACATTTTGTTCCTTTCAGAATCAAGAGATGTCATATGGCATAACCgTATTTACATGTTGACAATATTTAAACCATCAAAATTCAAGATTACAATTCAAGTTCCATGATGCATAGCACAGTG	NoHit|VaccDscaff5:15994835-15994984|VaccDscaff8:25377155-25377006|NoHit
s0504p127274	scaffold00504:127274	A:G	1	s0504b15800	49.0327	CATAACCGTATTTACATGTTGACAATATTTAAACCATCAAAATTCAAGATTACAATTCAAGTTCCATGATGCATaGCACAGTGAGAAATGCATTAAGAGAACTTGTTATGCATAATATCAAGAGTGGCATATAAACAAAAAAAATTTAAT	VaccDscaff1:17118907-17119047|VaccDscaff5:15994902-15995051|VaccDscaff8:25377088-25376939|VaccDscaff10:23668546-23668397
s0504p127355	scaffold00504:127355	C:T	1	s0504b15800	49.0327	TGAGAAATGCATTAAGAGAACTTGTTATGCATAATATCAAGAGTGGCATATAAACAAAAAAAATTTAATTACTTcATGCAGCCATGAAATTATGATTGATGCTTAAAACCAAGGTGACCAATAAAATTTGGAATAACTACATCACATGAA	VaccDscaff1:17118988-17119137|VaccDscaff5:15994983-15995132|VaccDscaff8:25377007-25376858|VaccDscaff10:23668465-23668316
s0504p127361	scaffold00504:127361	G:A	1	s0504b15800	49.0327	ATGCATTAAGAGAACTTGTTATGCATAATATCAAGAGTGGCATATAAACAAAAAAAATTTAATTACTTCATGCAgCCATGAAATTATGATTGATGCTTAAAACCAAGGTGACCAATAAAATTTGGAATAACTACATCACATGAAGTGCGG	VaccDscaff1:17118994-17119143|VaccDscaff5:15994989-15995138|VaccDscaff8:25377001-25376852|VaccDscaff10:23668459-23668311
s0504p127443	scaffold00504:127443	G:A	1	s0504b15800	49.0327	ATTATGATTGATGCTTAAAACCAAGGTGACCAATAAAATTTGGAATAACTACATCACATGAAGTGCGGCTATCAgATGTCGTACAGATTCCTTGTAACGACAAGTCAATTGAGTTACGAGCATATCAAATAATCATCTCAACAATGAACT	VaccDscaff1:17119076-17119223|VaccDscaff5:15995071-15995220|VaccDscaff8:25376919-25376770|VaccDscaff10:23668377-23668230
s0504p128124	scaffold00504:128124	G:A	1	s0504b15800	49.0327	AGGCCCTTGATTTCAAATTTAAGCCTACCACACACACGGTAAGGGAAACATTTATGGTTTTGGAACCATTTTGCgCGTTAGACGGTTATGCGCACGTATCTCGTTTCTATGAATGTCTTTAGATAATAGCCCAATTTCCCACAGAAGCGA	VaccDscaff1:17116604-17116747|VaccDscaff5:15995752-15995901|VaccDscaff8:25376238-25376089|VaccDscaff10:23675546-23675397
s0504p138901	scaffold00504:138901	A:T	1	s0504b15800	49.0327	AGTGAATGTCCAATTGAGTCAACTCGGCAAGTGATTGCATGATCTATTTTGATTAAAGTTGGAGTCAGAGCAGCaGTTAGTCCTACTTATGTCAAACACAAATCAAGGGCGTTGGCCATAGACTCATGAGTCACACTTGAGTGAGTGAAC	VaccDscaff1:17121773-17121923|VaccDscaff5:16007298-16007447|VaccDscaff8:25364612-25364463|VaccDscaff10:23665173-23665022
s0504p139022	scaffold00504:139022	T:C	1	s0504b15800	49.0327	ACTCATGAGTCACACTTGAGTGAGTGAACTCAATGTTCAACAACTTTAATGTCCTCACTTGATTTACAGTCGCAtGTGATAGCATAATTGTGGACTTTGTTTTCAGTTTGTTGGGTTACTTCTTTTAGTGTAGCAATTAGTTGGGTTGGG	VaccDscaff1:17122865-17122969|VaccDscaff5:16007419-16007568|VaccDscaff8:25364491-25364342|VaccDscaff10:23665050-23664901
s3913p2606	scaffold03913:2606	T:A	1	s3913b2606	49.0328	TTGGTATTTTGAGGGGTATTTTGGTCATTTGGGTTGGTTTAGGTTATTTAAGCATGGTTTGGGATGGTTTATGAtGATTTAGGACAAGTTCAAGCCTCATTTTTAGCCTCAAGGTATTCACGGGAGGTTTTCTCATTGTCGGGAGTGCTT	VaccDscaff17:17799951-17800097|VaccDscaff5:16128555-16128704|VaccDscaff8:25243264-25243115|VaccDscaff33:18311783-18311641
s3968p9994	scaffold03968:9994	A:T	1	s3968b9994	49.0329	ACTCTTCGACTTGATCGCTGAGTTGGTAGTGTGCTTGCAAGGGCTGAAGGTGAAAGATTTTACCGACAAGAAGTaTGAGGATGTTGTTTCTTCCATTAAAGACATGGATGTGTTTGGAATAGATCGAGGTGGCTCTGCGAATACTTGGAC	VaccDscaff1:17384569-17384419|VaccDscaff5:16242475-16242326|VaccDscaff8:25111020-25111169|VaccDscaff10:23450750-23450900
s3968p10010	scaffold03968:10010	T:A	1	s3968b9994	49.0329	GCTGAGTTGGTAGTGTGCTTGCAAGGGCTGAAGGTGAAAGATTTTACCGACAAGAAGTATGAGGATGTTGTTTCtTCCATTAAAGACATGGATGTGTTTGGAATAGATCGAGGTGGCTCTGCGAATACTTGGACAAGGTTCGCTCAACAA	VaccDscaff1:17384553-17384406|VaccDscaff5:16242459-16242310|VaccDscaff8:25111036-25111185|VaccDscaff10:23450768-23450916
s3968p10028	scaffold03968:10028	T:G	1	s3968b9994	49.0329	TTGCAAGGGCTGAAGGTGAAAGATTTTACCGACAAGAAGTATGAGGATGTTGTTTCTTCCATTAAAGACATGGAtGTGTTTGGAATAGATCGAGGTGGCTCTGCGAATACTTGGACAAGGTTCGCTCAACAAAGACATTATTCGCGAGCT	VaccDscaff1:17384535-17384385|VaccDscaff5:16242441-16242292|VaccDscaff8:25111054-25111203|VaccDscaff10:23450784-23450934
s3968p10046	scaffold03968:10046	A:G	1	s3968b9994	49.0329	AAAGATTTTACCGACAAGAAGTATGAGGATGTTGTTTCTTCCATTAAAGACATGGATGTGTTTGGAATAGATCGaGGTGGCTCTGCGAATACTTGGACAAGGTTCGCTCAACAAAGACATTATTCGCGAGCTATTTTAAAATCCATACAA	VaccDscaff7:32469927-32470069|VaccDscaff5:16242423-16242274|VaccDscaff8:25111072-25111221|VaccDscaff10:23450802-23450952
s3968p10055	scaffold03968:10055	T:C	1	s3968b9994	49.0329	ACCGACAAGAAGTATGAGGATGTTGTTTCTTCCATTAAAGACATGGATGTGTTTGGAATAGATCGAGGTGGCTCtGCGAATACTTGGACAAGGTTCGCTCAACAAAGACATTATTCGCGAGCTATTTTAAAATCCATACAAGTGAGGCTC	VaccDscaff7:32469943-32470086|VaccDscaff5:16242414-16242265|VaccDscaff8:25111081-25111230|VaccDscaff10:23450811-23450961
s0764p16735	scaffold00764:16735	A:T	1	s0764b16735	49.8951	GTCGAGACCGGTGTCATCAAACCCGGCATGGTTGTCACTTTTGGCCCAACAGGCCTCACCACTGAAGTGAAGTCaGTGGAAATGCACCACGAGGCCCTTCAGGAGGCCCTACCTGGGGACAACGTTGGTTTCAACGTGAAAAATGTTGCT	VaccDscaff1:17851344-17851195|VaccDscaff5:16813983-16813834|VaccDscaff8:24575509-24575658|VaccDscaff10:22982364-22982513
s0764p16789	scaffold00764:16789	T:G	1	s0764b16735	49.8951	CTCACCACTGAAGTGAAGTCAGTGGAAATGCACCACGAGGCCCTTCAGGAGGCCCTACCTGGGGACAACGTTGGtTTCAACGTGAAAAATGTTGCTGTCAAAGATCTCAAGCGTGGGTTTGTGGCCTCAAATTCCAAGGATGATCCTGCT	VaccDscaff1:17851290-17851141|VaccDscaff5:16813929-16813780|VaccDscaff8:24575563-24575712|VaccDscaff10:22982418-22982567
s0764p16930	scaffold00764:16930	A:G	1	s0764b16735	49.8951	GATCCTGCTAAGGAAGCTGCCAACTTCACTTCTCAAGTTATTATCATGAACCATCCAGGTCAAATTGGAAACGGaTATGCCCCGGTTCTCGATTGCCACACCTCCCACATCGCGGTTAAGTTTTCTGAGATCTTGACCAAGATTGACCGA	VaccDscaff1:17851149-17851000|VaccDscaff5:16813788-16813639|VaccDscaff8:24575704-24575853|VaccDscaff10:22982559-22982708
s0764p16969	scaffold00764:16969	G:A	1	s0764b16735	49.8951	ATTATCATGAACCATCCAGGTCAAATTGGAAACGGATATGCCCCGGTTCTCGATTGCCACACCTCCCACATCGCgGTTAAGTTTTCTGAGATCTTGACCAAGATTGACCGAAGGTCTGGGAAGGAGCTTGAGAAAGAGCCCAAGTTTTTA	VaccDscaff1:17851110-17850961|VaccDscaff5:16813749-16813600|VaccDscaff8:24575743-24575892|VaccDscaff10:22982598-22982747
s0764p24132	scaffold00764:24132	G:C	1	s0764b16735	49.8951	ATGAACTCTACTGGTGCCATGGAAATATAGGATTCGAGTCTTTGTTTGTTGAAGTACAGCCCCAAGTTGCATTAgCCTTTGAGATACATTTATGTTTTTCTTGGTGTGCCTTTCACCTGAACACACTTGGTTTAAATGTTGTGACAGATT	VaccDscaff1:17841943-17841794|VaccDscaff5:16799025-16798876|VaccDscaff8:24585639-24585788|NoHit
s0764p24152	scaffold00764:24152	T:A	1	s0764b16735	49.8951	GGAAATATAGGATTCGAGTCTTTGTTTGTTGAAGTACAGCCCCAAGTTGCATTAGCCTTTGAGATACATTTATGtTTTTCTTGGTGTGCCTTTCACCTGAACACACTTGGTTTAAATGTTGTGACAGATTGGGGAGGAATGGGATGACAG	VaccDscaff1:17841923-17841774|VaccDscaff5:16799005-16798856|VaccDscaff8:24585659-24585808|NoHit
s0764p24249	scaffold00764:24249	T:C	1	s0764b16735	49.8951	TGAACACACTTGGTTTAAATGTTGTGACAGATTGGGGAGGAATGGGATGACAGTCTACAGTCAAAAGAACAGATtGAAGCGAACTTACTGAGCAAGTATGAGGCAGCCATGAGAAGGGAACGAGCACTGGCTTATTCTTTCTCGCACCAG	VaccDscaff1:17841826-17841677|VaccDscaff5:16798908-16798759|VaccDscaff8:24585756-24585905|VaccDscaff10:22991423-22991572
s0764p24270	scaffold00764:24270	G:A	1	s0764b16735	49.8951	TTGTGACAGATTGGGGAGGAATGGGATGACAGTCTACAGTCAAAAGAACAGATTGAAGCGAACTTACTGAGCAAgTATGAGGCAGCCATGAGAAGGGAACGAGCACTGGCTTATTCTTTCTCGCACCAGGTAATCTCTTCACACATCTCC	VaccDscaff1:17841805-17841656|VaccDscaff5:16798887-16798738|VaccDscaff8:24585777-24585926|VaccDscaff10:22991444-22991593
s0764p24359	scaffold00764:24359	A:T	1	s0764b16735	49.8951	GAGAAGGGAACGAGCACTGGCTTATTCTTTCTCGCACCAGGTAATCTCTTCACACATCTCCCATTTTCGGCACCaCCAGCTCCGCTAGAAAGATATGGAAATGGGATAGGGCTTGCAAGGAAACGTAAATGATGAATAAGGACTGCACAT	VaccDscaff1:17841716-17841567|VaccDscaff5:16798798-16798651|VaccDscaff8:24585866-24586015|VaccDscaff10:22991533-22991682
s0764p24368	scaffold00764:24368	G:T	1	s0764b16735	49.8951	ACGAGCACTGGCTTATTCTTTCTCGCACCAGGTAATCTCTTCACACATCTCCCATTTTCGGCACCACCAGCTCCgCTAGAAAGATATGGAAATGGGATAGGGCTTGCAAGGAAACGTAAATGATGAATAAGGACTGCACATGTTTGAAAT	VaccDscaff1:17841707-17841558|VaccDscaff5:16798789-16798648|VaccDscaff8:24585875-24586024|VaccDscaff10:22991542-22991691
s0764p24369	scaffold00764:24369	C:T	1	s0764b16735	49.8951	CGAGCACTGGCTTATTCTTTCTCGCACCAGGTAATCTCTTCACACATCTCCCATTTTCGGCACCACCAGCTCCGcTAGAAAGATATGGAAATGGGATAGGGCTTGCAAGGAAACGTAAATGATGAATAAGGACTGCACATGTTTGAAATA	VaccDscaff1:17841706-17841557|VaccDscaff5:16798788-16798648|VaccDscaff8:24585876-24586025|VaccDscaff10:22991543-22991692
s0764p24388	scaffold00764:24388	G:A	1	s0764b16735	49.8951	TCTCGCACCAGGTAATCTCTTCACACATCTCCCATTTTCGGCACCACCAGCTCCGCTAGAAAGATATGGAAATGgGATAGGGCTTGCAAGGAAACGTAAATGATGAATAAGGACTGCACATGTTTGAAATATTTCTAGTAGCTTGAGTGA	VaccDscaff1:17841687-17841541|VaccDscaff5:16798769-16798614|VaccDscaff8:24585895-24586044|VaccDscaff10:22991562-22991711
s0764p24391	scaffold00764:24391	T:C	1	s0764b16735	49.8951	CGCACCAGGTAATCTCTTCACACATCTCCCATTTTCGGCACCACCAGCTCCGCTAGAAAGATATGGAAATGGGAtAGGGCTTGCAAGGAAACGTAAATGATGAATAAGGACTGCACATGTTTGAAATATTTCTAGTAGCTTGAGTGACAG	VaccDscaff1:17841684-17841535|VaccDscaff5:16798766-16798608|VaccDscaff8:24585898-24586047|VaccDscaff10:22991565-22991714
s0764p24461	scaffold00764:24461	T:C	1	s0764b16735	49.8951	GGGATAGGGCTTGCAAGGAAACGTAAATGATGAATAAGGACTGCACATGTTTGAAATATTTCTAGTAGCTTGAGtGACAGATGCCACTGAGCAGTATAGACATGCCATGTGTCGCAACTGGCAAGTCGTATGGAGCCTTGATTCTGGGTA	VaccDscaff1:17841609-17841450|VaccDscaff5:16798694-16798523|VaccDscaff8:24585968-24586117|VaccDscaff10:22991635-22991784
s0764p24500	scaffold00764:24500	G:T	1	s0764b16735	49.8951	ACTGCACATGTTTGAAATATTTCTAGTAGCTTGAGTGACAGATGCCACTGAGCAGTATAGACATGCCATGTGTCgCAACTGGCAAGTCGTATGGAGCCTTGATTCTGGGTATACTTTGATTGTGTTGCTTGTGATATACTCCCTCTGTCC	VaccDscaff1:17841575-17841424|VaccDscaff5:16798647-16798497|VaccDscaff8:24586007-24586156|VaccDscaff10:22991674-22991811
s0764p24505	scaffold00764:24505	T:A	1	s0764b16735	49.8951	ACATGTTTGAAATATTTCTAGTAGCTTGAGTGACAGATGCCACTGAGCAGTATAGACATGCCATGTGTCGCAACtGGCAAGTCGTATGGAGCCTTGATTCTGGGTATACTTTGATTGTGTTGCTTGTGATATACTCCCTCTGTCCCTTAA	NoHit|NoHit|VaccDscaff8:24586012-24586161|VaccDscaff10:22991679-22991811
s0881p5141	scaffold00881:5141	A:G	1	s0881b5141	51.6199	TAAAGTCCCTTGCTGCAGGGTCCCTTGTATAGGATTTGATCAGAAGTCTTGTCCTGAATGACAAGACCATGAGAaCCAAAAATGAGGACACAATTGTTATCCTTGGAAATTTGTTGAACTAAAAGGAGATTATGTGTAATAGTAGGAGTG	VaccDscaff1:18817417-18817268|VaccDscaff5:23429465-23429614|VaccDscaff8:23360310-23360459|VaccDscaff10:22058667-22058816
s0881p5209	scaffold00881:5209	T:C	1	s0881b5141	51.6199	ATGAGAACCAAAAATGAGGACACAATTGTTATCCTTGGAAATTTGTTGAACTAAAAGGAGATTATGTGTAATAGtAGGAGTGTGTAAGATGTGTGATAGTCTAAAAGAGGCATTAGGTGTAGGTAATAAACCTGATCTAGTATGTGTGAC	VaccDscaff1:18817349-18817200|VaccDscaff5:23429533-23429682|VaccDscaff8:23360378-23360527|VaccDscaff10:22058735-22058884
s0881p5305	scaffold00881:5305	T:C	1	s0881b5141	51.6199	TAGTCTAAAAGAGGCATTAGGTGTAGGTAATAAACCTGATCTAGTATGTGTGACTTGAAGTTGTGAACCATTCCtCACTTGAACACCTCCATGCATTTGAATAGGCTGTGGTTGAGATATGTGTTGCAAATCTAATTACCAGACTGAGCT	VaccDscaff1:18817253-18817104|VaccDscaff5:23429629-23429778|VaccDscaff8:23360474-23360623|VaccDscaff10:22058831-22058980
s0881p5374	scaffold00881:5374	C:T	1	s0881b5141	51.6199	ATTCCTCACTTGAACACCTCCATGCATTTGAATAGGCTGTGGTTGAGATATGTGTTGCAAATCTAATTACCAGAcTGAGCTTGAGGGGCCTGAAAATATCTACCTTGTGAATTAGCAAAGAATCCTGAATTTGGTGCACTAATTCCTTGT	VaccDscaff1:18817184-18817035|VaccDscaff5:23429698-23429847|VaccDscaff8:23360543-23360692|VaccDscaff10:22058900-22059049
s0881p5379	scaffold00881:5379	C:T	1	s0881b5141	51.6199	TCACTTGAACACCTCCATGCATTTGAATAGGCTGTGGTTGAGATATGTGTTGCAAATCTAATTACCAGACTGAGcTTGAGGGGCCTGAAAATATCTACCTTGTGAATTAGCAAAGAATCCTGAATTTGGTGCACTAATTCCTTGTGAAGG	VaccDscaff1:18817178-18817031|VaccDscaff5:23429704-23429852|VaccDscaff8:23360548-23360697|VaccDscaff10:22058906-22059053
s0881p5386	scaffold00881:5386	G:T	1	s0881b5141	51.6199	AACACCTCCATGCATTTGAATAGGCTGTGGTTGAGATATGTGTTGCAAATCTAATTACCAGACTGAGCTTGAGGgGCCTGAAAATATCTACCTTGTGAATTAGCAAAGAATCCTGAATTTGGTGCACTAATTCCTTGTGAAGGAAACAAA	VaccDscaff1:18817172-18817023|VaccDscaff5:23429710-23429859|VaccDscaff8:23360555-23360704|VaccDscaff10:22058912-22059061
s0881p5401	scaffold00881:5401	A:G	1	s0881b5141	51.6199	TTGAATAGGCTGTGGTTGAGATATGTGTTGCAAATCTAATTACCAGACTGAGCTTGAGGGGCCTGAAAATATCTaCCTTGTGAATTAGCAAAGAATCCTGAATTTGGTGCACTAATTCCTTGTGAAGGAAACAAACCAGATTGTACAGCA	VaccDscaff1:18817157-18817008|VaccDscaff5:23429725-23429874|VaccDscaff8:23360570-23360719|VaccDscaff10:22058927-22059076
s0881p5415	scaffold00881:5415	C:T	1	s0881b5141	51.6199	GTTGAGATATGTGTTGCAAATCTAATTACCAGACTGAGCTTGAGGGGCCTGAAAATATCTACCTTGTGAATTAGcAAAGAATCCTGAATTTGGTGCACTAATTCCTTGTGAAGGAAACAAACCAGATTGTACAGCATTAGTAGGATAGCC	VaccDscaff1:18817143-18816994|VaccDscaff5:23429739-23429888|VaccDscaff8:23360584-23360733|VaccDscaff10:22058941-22059090
s0881p5439	scaffold00881:5439	T:C	1	s0881b5141	51.6199	ATTACCAGACTGAGCTTGAGGGGCCTGAAAATATCTACCTTGTGAATTAGCAAAGAATCCTGAATTTGGTGCACtAATTCCTTGTGAAGGAAACAAACCAGATTGTACAGCATTAGTAGGATAGCCTCTCCACTGTGATTGAGGAAAAGA	VaccDscaff1:18817119-18816970|VaccDscaff5:23429763-23429912|VaccDscaff8:23360608-23360757|VaccDscaff10:22058965-22059114
s0881p5454	scaffold00881:5454	G:A	1	s0881b5141	51.6199	TTGAGGGGCCTGAAAATATCTACCTTGTGAATTAGCAAAGAATCCTGAATTTGGTGCACTAATTCCTTGTGAAGgAAACAAACCAGATTGTACAGCATTAGTAGGATAGCCTCTCCACTGTGATTGAGGAAAAGAAGATTGATTCTGAGG	VaccDscaff1:18817104-18816955|VaccDscaff5:23429778-23429927|VaccDscaff8:23360623-23360772|VaccDscaff10:22058980-22059129
s0881p5465	scaffold00881:5465	G:A	1	s0881b5141	51.6199	GAAAATATCTACCTTGTGAATTAGCAAAGAATCCTGAATTTGGTGCACTAATTCCTTGTGAAGGAAACAAACCAgATTGTACAGCATTAGTAGGATAGCCTCTCCACTGTGATTGAGGAAAAGAAGATTGATTCTGAGGAAAGAGAGAAA	VaccDscaff1:18817093-18816943|VaccDscaff5:23429789-23429939|VaccDscaff8:23360634-23360783|VaccDscaff10:22058991-22059141
s0881p22586	scaffold00881:22586	C:T	1	s0881b5141	51.6199	TGTTGCCAAAGGCTACACCCAAACTTATGGTGTTGATTATTCAAAAACATTCTCTCCCGTTGCCAAACTTGGTTcTGTTCGGATTCTTATTTCTTTAGCTACGAATCTTGGTTGGCCATTGTTTCAGCTGGATGTCAAAAATGCATTTCT	VaccDscaff1:18794737-18794588|VaccDscaff5:23453768-23453917|VaccDscaff8:23377296-23377445|VaccDscaff10:22080364-22080513
s0881p30316	scaffold00881:30316	T:C	1	s0881b5141	51.6199	TTTTTTGTTAAGTAAAGAAAGAAGATCAGTTAGTGCTCAAGTGTAACTAATGTAAGTGTCATAACATAGTATTTtGTTGAAGCATACCGCTGTTGAGACATGGGTACGTCCGTCTGAAGGGCCCAATCTAGCCAATCCAAAGTCTGAAAG	VaccDscaff1:18785774-18785625|VaccDscaff5:23463130-23463279|VaccDscaff8:23386271-23386420|VaccDscaff10:22089332-22089481
s0881p33356	scaffold00881:33356	A:T	1	s0881b5141	51.6199	CTGTATGTACTGTGTACCACTTCCCTTTTCTGTAAACTACACGGCTCAAATAATAGTGTGTTGATTTTTGACACaTTTTGATTCATGTATGTTACTTCATTAGACTCTATAGCTGCACAGTTCCTAAAATCAGACAGGCATAGACATGGG	VaccDscaff1:18783068-18782920|VaccDscaff5:23465716-23465865|VaccDscaff8:23388855-23389004|VaccDscaff10:22091916-22092065
s0881p33359	scaffold00881:33359	T:G	1	s0881b5141	51.6199	TATGTACTGTGTACCACTTCCCTTTTCTGTAAACTACACGGCTCAAATAATAGTGTGTTGATTTTTGACACATTtTGATTCATGTATGTTACTTCATTAGACTCTATAGCTGCACAGTTCCTAAAATCAGACAGGCATAGACATGGGCTA	VaccDscaff1:18783065-18782917|VaccDscaff5:23465719-23465868|VaccDscaff8:23388858-23389007|VaccDscaff10:22091919-22092068
s0881p33421	scaffold00881:33421	A:G	1	s0881b5141	51.6199	TTTTGACACATTTTGATTCATGTATGTTACTTCATTAGACTCTATAGCTGCACAGTTCCTAAAATCAGACAGGCaTAGACATGGGCTAAAGAGAAGAATAACATGACAAAGCGCTCCTTAATGACAATTAAGTTTGGAAATGCAACCCAG	VaccDscaff1:18783003-18782855|VaccDscaff5:23465781-23465930|VaccDscaff8:23388920-23389069|VaccDscaff10:22091981-22092130
s0881p33441	scaffold00881:33441	A:T	1	s0881b5141	51.6199	TGTATGTTACTTCATTAGACTCTATAGCTGCACAGTTCCTAAAATCAGACAGGCATAGACATGGGCTAAAGAGAaGAATAACATGACAAAGCGCTCCTTAATGACAATTAAGTTTGGAAATGCAACCCAGCATAAGTGATTATGTACCTA	VaccDscaff1:18782983-18782835|VaccDscaff5:23465801-23465950|VaccDscaff8:23388940-23389089|VaccDscaff10:22092001-22092150
s0881p33540	scaffold00881:33540	G:A	1	s0881b5141	51.6199	AATGACAATTAAGTTTGGAAATGCAACCCAGCATAAGTGATTATGTACCTACTCCATGTTTACTGACGTGATTCgAAATTCTCTAAAGCATGCTGGGGGTATGGAATGCAGAATCCGAAGATCTGGGAGTTGAAAGACCAACTCCTGATT	VaccDscaff1:18782885-18782736|VaccDscaff5:23465900-23466049|VaccDscaff8:23389039-23389188|VaccDscaff10:22092100-22092249
s0881p33601	scaffold00881:33601	G:C	1	s0881b5141	51.6199	ACTGACGTGATTCGAAATTCTCTAAAGCATGCTGGGGGTATGGAATGCAGAATCCGAAGATCTGGGAGTTGAAAgACCAACTCCTGATTACATGCCAGCAAGAATCACACACACTTCAACCCAAATAACATCAATTACCAATTTTTGCCA	VaccDscaff1:18782824-18782675|VaccDscaff5:23465961-23466110|VaccDscaff8:23389100-23389249|VaccDscaff10:22092161-22092310
s0881p33640	scaffold00881:33640	C:A	1	s0881b5141	51.6199	ATGGAATGCAGAATCCGAAGATCTGGGAGTTGAAAGACCAACTCCTGATTACATGCCAGCAAGAATCACACACAcTTCAACCCAAATAACATCAATTACCAATTTTTGCCAATTATGGCAAAAACAAGATGAATTTCCTCCGAATTGTTA	VaccDscaff1:18782785-18782636|VaccDscaff5:23466000-23466149|VaccDscaff8:23389139-23389288|VaccDscaff10:22092200-22092349
s0881p44236	scaffold00881:44236	G:C	1	s0881b5141	51.6199	AGGGAAGCGGCGGCAAGAAGTGCACGTGAAACTGCACAAGCAAGACAAAGGTGGAAGTCTGCAAAAAATGTTGCgAAAAAGGGTGCAAGCGGTTTGCAACAACAATTATCCCGCACATTTTCACGGAAGACAACAACAACAAAACAATCA	VaccDscaff1:18770608-18770456|VaccDscaff5:23478695-23478844|VaccDscaff8:23400959-23401108|VaccDscaff10:22103655-22103804
s0881p44257	scaffold00881:44257	G:A	1	s0881b5141	51.6199	GCACGTGAAACTGCACAAGCAAGACAAAGGTGGAAGTCTGCAAAAAATGTTGCGAAAAAGGGTGCAAGCGGTTTgCAACAACAATTATCCCGCACATTTTCACGGAAGACAACAACAACAAAACAATCAGATCAACTCAAGTTACAGGGT	VaccDscaff1:18770587-18770435|VaccDscaff5:23478716-23478865|VaccDscaff8:23400980-23401129|VaccDscaff10:22103676-22103825
s0881p44337	scaffold00881:44337	C:T	1	s0881b5141	51.6199	ACAATTATCCCGCACATTTTCACGGAAGACAACAACAACAAAACAATCAGATCAACTCAAGTTACAGGGTCATGcTGTATTACCACCAATGGTCCCAAGTAGCTCAAGTCCGTCTCAGCAATCATCTTCTGCTCCAAAGGCAAATAAAAA	VaccDscaff1:18770507-18770355|VaccDscaff5:23478796-23478945|VaccDscaff8:23401060-23401209|VaccDscaff10:22103756-22103905
s0881p44364	scaffold00881:44364	G:A	1	s0881b5141	51.6199	GACAACAACAACAAAACAATCAGATCAACTCAAGTTACAGGGTCATGCTGTATTACCACCAATGGTCCCAAGTAgCTCAAGTCCGTCTCAGCAATCATCTTCTGCTCCAAAGGCAAATAAAAAGGAACCAAGCAATCTCACAAAGATGTT	VaccDscaff1:18770476-18770328|VaccDscaff5:23478823-23478972|VaccDscaff8:23401087-23401236|VaccDscaff10:22103783-22103932
s0881p44372	scaffold00881:44372	C:T	1	s0881b5141	51.6199	CAACAAAACAATCAGATCAACTCAAGTTACAGGGTCATGCTGTATTACCACCAATGGTCCCAAGTAGCTCAAGTcCGTCTCAGCAATCATCTTCTGCTCCAAAGGCAAATAAAAAGGAACCAAGCAATCTCACAAAGATGTTGCATTCGC	VaccDscaff1:18770469-18770320|VaccDscaff5:23478831-23478980|VaccDscaff8:23401095-23401244|VaccDscaff10:22103791-22103940
s0881p44373	scaffold00881:44373	C:T	1	s0881b5141	51.6199	AACAAAACAATCAGATCAACTCAAGTTACAGGGTCATGCTGTATTACCACCAATGGTCCCAAGTAGCTCAAGTCcGTCTCAGCAATCATCTTCTGCTCCAAAGGCAAATAAAAAGGAACCAAGCAATCTCACAAAGATGTTGCATTCGCT	VaccDscaff1:18770468-18770319|VaccDscaff5:23478832-23478981|VaccDscaff8:23401096-23401245|VaccDscaff10:22103792-22103941
s0881p44380	scaffold00881:44380	G:A	1	s0881b5141	51.6199	CAATCAGATCAACTCAAGTTACAGGGTCATGCTGTATTACCACCAATGGTCCCAAGTAGCTCAAGTCCGTCTCAgCAATCATCTTCTGCTCCAAAGGCAAATAAAAAGGAACCAAGCAATCTCACAAAGATGTTGCATTCGCTTGATGAT	VaccDscaff1:18770461-18770312|VaccDscaff5:23478839-23478988|VaccDscaff8:23401103-23401252|VaccDscaff10:22103799-22103948
s0881p44464	scaffold00881:44464	G:T	1	s0881b5141	51.6199	TCTGCTCCAAAGGCAAATAAAAAGGAACCAAGCAATCTCACAAAGATGTTGCATTCGCTTGATGATAACCCGGAgAGTCACGAGGGGTTTAATATGGAGATTGGTGATAAAAATATCAAAAAGCAAATGCCTAAGCAGGCTAAAAAGTTG	VaccDscaff1:18770377-18770228|VaccDscaff5:23478923-23479072|VaccDscaff8:23401187-23401336|VaccDscaff10:22103883-22104032
s0881p44489	scaffold00881:44489	A:G	1	s0881b5141	51.6199	AACCAAGCAATCTCACAAAGATGTTGCATTCGCTTGATGATAACCCGGAGAGTCACGAGGGGTTTAATATGGAGaTTGGTGATAAAAATATCAAAAAGCAAATGCCTAAGCAGGCTAAAAAGTTGCATACAAAGAGCCAAATATTTAAGT	VaccDscaff1:18770352-18770203|VaccDscaff5:23478948-23479097|VaccDscaff8:23401212-23401361|VaccDscaff10:22103908-22104057
s0881p44605	scaffold00881:44605	G:A	1	s0881b5141	51.6199	AAAAAGTTGCATACAAAGAGCCAAATATTTAAGTATGCGTACGGTCAACTTGAGAAGGAGAAAGCTCAGGAGCAgAAGAACAAGAGTTTGACATTCTCAGGAGTAATATCTATGGCAACAGATGATGAAATCAGGACAAGGCTTCCAATT	VaccDscaff1:18770236-18770087|VaccDscaff5:23479064-23479213|VaccDscaff8:23401328-23401477|VaccDscaff10:22104024-22104173
s0881p51827	scaffold00881:51827	C:T	1	s0881b5141	51.6199	CTCTCCCTCTCTCGAAAATATAAGCATTAACTGTGGGCAATAATTCAAGAATGGGGGTGTCCAACTCAGAATATcTACCTTCCCACACGCCAAATACAGCACACAACTTCCTCTGGGGGAATGAATCAGTATTGTATTGGCTTTCAGTGA	VaccDscaff1:18762659-18762511|VaccDscaff5:23485981-23486130|VaccDscaff8:23408225-23408374|VaccDscaff10:22110947-22111096
s0881p51927	scaffold00881:51927	C:T	1	s0881b5141	51.6199	ACACAACTTCCTCTGGGGGAATGAATCAGTATTGTATTGGCTTTCAGTGATTATTTCTCCTCAAATGTACCATAcGGCTTTCGTTTTTGTTGTTGGTTGGGATCGGTCGTGGTGGCACGGGGTTGGTTCTATCTAGTTTGCATGTGTTAT	VaccDscaff1:18762559-18762408|VaccDscaff5:23486081-23486230|VaccDscaff8:23408325-23408474|VaccDscaff10:22111047-22111196
s0881p51939	scaffold00881:51939	T:C	1	s0881b5141	51.6199	CTGGGGGAATGAATCAGTATTGTATTGGCTTTCAGTGATTATTTCTCCTCAAATGTACCATACGGCTTTCGTTTtTGTTGTTGGTTGGGATCGGTCGTGGTGGCACGGGGTTGGTTCTATCTAGTTTGCATGTGTTATCGCTGCATGAAG	VaccDscaff1:18762545-18762396|VaccDscaff5:23486093-23486242|VaccDscaff8:23408337-23408486|VaccDscaff10:22111059-22111208
s0881p51969	scaffold00881:51969	A:G	1	s0881b5141	51.6199	TTCAGTGATTATTTCTCCTCAAATGTACCATACGGCTTTCGTTTTTGTTGTTGGTTGGGATCGGTCGTGGTGGCaCGGGGTTGGTTCTATCTAGTTTGCATGTGTTATCGCTGCATGAAGCGTTCTCTACCTGAGGTGTTCATCACTTGG	VaccDscaff1:18762518-18762366|VaccDscaff5:23486123-23486272|VaccDscaff8:23408367-23408516|VaccDscaff10:22111089-22111238
s0881p52085	scaffold00881:52085	G:T	1	s0881b5141	51.6199	GAAGCGTTCTCTACCTGAGGTGTTCATCACTTGGTTGCTTATCGGTCAATTTCTTTTGAAAACCCCGTCATTAGgGGAACCACTATCAGATGTTCATCTAGGCTTTTGATTTGCATCTCTGACATGGTGTATCCTTTGTTTTTCCGTCGC	VaccDscaff1:18762399-18762250|VaccDscaff5:23486239-23486389|VaccDscaff8:23408483-23408632|VaccDscaff10:22111205-22111354
s0881p52096	scaffold00881:52096	T:G	1	s0881b5141	51.6199	TACCTGAGGTGTTCATCACTTGGTTGCTTATCGGTCAATTTCTTTTGAAAACCCCGTCATTAGGGGAACCACTAtCAGATGTTCATCTAGGCTTTTGATTTGCATCTCTGACATGGTGTATCCTTTGTTTTTCCGTCGCGCTACTTTTTA	VaccDscaff1:18762388-18762239|VaccDscaff5:23486250-23486400|VaccDscaff8:23408494-23408643|VaccDscaff10:22111216-22111365
s0881p52097	scaffold00881:52097	C:T	1	s0881b5141	51.6199	ACCTGAGGTGTTCATCACTTGGTTGCTTATCGGTCAATTTCTTTTGAAAACCCCGTCATTAGGGGAACCACTATcAGATGTTCATCTAGGCTTTTGATTTGCATCTCTGACATGGTGTATCCTTTGTTTTTCCGTCGCGCTACTTTTTAA	VaccDscaff1:18762387-18762238|VaccDscaff5:23486251-23486401|VaccDscaff8:23408495-23408644|VaccDscaff10:22111217-22111366
s0881p52100	scaffold00881:52100	A:T	1	s0881b5141	51.6199	TGAGGTGTTCATCACTTGGTTGCTTATCGGTCAATTTCTTTTGAAAACCCCGTCATTAGGGGAACCACTATCAGaTGTTCATCTAGGCTTTTGATTTGCATCTCTGACATGGTGTATCCTTTGTTTTTCCGTCGCGCTACTTTTTAAATT	VaccDscaff1:18762384-18762235|VaccDscaff5:23486254-23486404|VaccDscaff8:23408498-23408647|VaccDscaff10:22111220-22111369
s0881p52164	scaffold00881:52164	A:G	1	s0881b5141	51.6199	CCACTATCAGATGTTCATCTAGGCTTTTGATTTGCATCTCTGACATGGTGTATCCTTTGTTTTTCCGTCGCGCTaCTTTTTAAATTATTGTCGTGTCGTCGGCGTTAAAAATTTACTCTCCTTTGTTGTAATTGCTGCTCACGGTGGGTT	VaccDscaff1:18762320-18762170|VaccDscaff5:23486319-23486468|VaccDscaff8:23408562-23408711|VaccDscaff10:22111284-22111433
s0881p52192	scaffold00881:52192	C:T	1	s0881b5141	51.6199	GATTTGCATCTCTGACATGGTGTATCCTTTGTTTTTCCGTCGCGCTACTTTTTAAATTATTGTCGTGTCGTCGGcGTTAAAAATTTACTCTCCTTTGTTGTAATTGCTGCTCACGGTGGGTTGTACCTTGTTATTAATGGATTTCTTGCT	VaccDscaff1:18762292-18762142|VaccDscaff5:23486347-23486496|VaccDscaff8:23408590-23408739|VaccDscaff10:22111312-22111461
s0881p52198	scaffold00881:52198	A:G	1	s0881b5141	51.6199	CATCTCTGACATGGTGTATCCTTTGTTTTTCCGTCGCGCTACTTTTTAAATTATTGTCGTGTCGTCGGCGTTAAaAATTTACTCTCCTTTGTTGTAATTGCTGCTCACGGTGGGTTGTACCTTGTTATTAATGGATTTCTTGCTCTTCTA	VaccDscaff1:18762286-18762136|VaccDscaff5:23486353-23486502|VaccDscaff8:23408596-23408745|VaccDscaff10:22111318-22111467
s1500p3081	scaffold01500:3081	C:T	1	s1500b3081	51.62	GCAGCTAGCATCCATTCTTTCCCCTACCTAGAGCGGGATCGGAGCTATTGAATCCAATCTTCCAATTCCTGGATcGAGTATACCAATCATTATATCTTCTCTTATTTGATCATTTGGAATTGGAAGGAAACAAAGCAAAGTTGGATATCC	VaccDscaff1:23258832-23258683|VaccDscaff5:19676723-19676872|VaccDscaff32:17230056-17229955|VaccDscaff24:34276984-34276883
s1500p3168	scaffold01500:3168	C:T	1	s1500b3081	51.62	CATTATATCTTCTCTTATTTGATCATTTGGAATTGGAAGGAAACAAAGCAAAGTTGGATATCCAAATGCATATGcAAAGCAAAGTTTGAATGTGATTTTTTGGAACTTCATTTGGATCTGCAATCTTCAGGAGATGCTATGGATCATTTC	VaccDscaff1:23258745-23258596|VaccDscaff5:19676810-19676959|NoHit|NoHit
s1500p3203	scaffold01500:3203	A:T	1	s1500b3081	51.62	GAAGGAAACAAAGCAAAGTTGGATATCCAAATGCATATGCAAAGCAAAGTTTGAATGTGATTTTTTGGAACTTCaTTTGGATCTGCAATCTTCAGGAGATGCTATGGATCATTTCATAAGACAAATGCTTTTTTGCAGATCTCCATTAAT	VaccDscaff1:23258710-23258561|VaccDscaff5:19676845-19676994|NoHit|NoHit
s1500p3211	scaffold01500:3211	C:T	1	s1500b3081	51.62	CAAAGCAAAGTTGGATATCCAAATGCATATGCAAAGCAAAGTTTGAATGTGATTTTTTGGAACTTCATTTGGATcTGCAATCTTCAGGAGATGCTATGGATCATTTCATAAGACAAATGCTTTTTTGCAGATCTCCATTAATTGTAGAAG	VaccDscaff1:23258702-23258553|VaccDscaff5:19676853-19677002|NoHit|NoHit
s1500p3410	scaffold01500:3410	T:A	1	s1500b3081	51.62	GATTCATGCTTTGATGCTTTGTTGGGCTTTGATGCTGAATTCTTTTTGTTATCATTTTTAGTAGCAAATTTGGTtTGCGATCATTGATGTATCTTTGCGGGTATACTCATATGAGCTGATCTGCTGGTTTTCCTTTTTAGTTCTTGGTTG	VaccDscaff1:23258503-23258354|VaccDscaff5:19677052-19677201|NoHit|VaccDscaff39:23091650-23091505
s1500p3458	scaffold01500:3458	G:A	1	s1500b3081	51.62	TTATCATTTTTAGTAGCAAATTTGGTTTGCGATCATTGATGTATCTTTGCGGGTATACTCATATGAGCTGATCTgCTGGTTTTCCTTTTTAGTTCTTGGTTGGTTCCTTGCCAACCGTGCTTGTGGGGTTGGAGAGGCATATCATTGTCG	VaccDscaff1:23258455-23258306|VaccDscaff5:19677100-19677249|NoHit|VaccDscaff39:23091607-23091457
s1500p3469	scaffold01500:3469	T:A	1	s1500b3081	51.62	AGTAGCAAATTTGGTTTGCGATCATTGATGTATCTTTGCGGGTATACTCATATGAGCTGATCTGCTGGTTTTCCtTTTTAGTTCTTGGTTGGTTCCTTGCCAACCGTGCTTGTGGGGTTGGAGAGGCATATCATTGTCGAGAGGTTGGGA	VaccDscaff1:23258444-23258295|VaccDscaff5:19677111-19677260|NoHit|VaccDscaff39:23091596-23091447
s1500p9420	scaffold01500:9420	C:T	1	s1500b3081	51.62	TAGTTAACAAAACAGACATAAGATAGGAAGTATTATAAAAGTTTCAAAAAAGAGAAATGAGATTAGGTACTGCCcGGAATAAGGAGTTTGCGCTCCTTCTTCAGCCTTTTCTTTCTGGAGCTACTGGATTCAGTAAACCCCTGGCCTCCG	VaccDscaff1:23251416-23251270|VaccDscaff5:19684185-19684334|NoHit|NoHit
s1500p9638	scaffold01500:9638	G:A	1	s1500b3081	51.62	CAAGATGGGTTCTATTACCTCTTCATCATTAATTATGAACTCCTCATCCACGTTCTCTGTGTCATCAGATGAGAgCAGGCCTTGGGTTTGAGGATCAAGCAGTTTAGAGATGGATAGGGATGGTTGTGGTTGATGGACATGAGGGGAGGA	VaccDscaff1:23251201-23251052|VaccDscaff5:19684403-19684552|NoHit|NoHit
s1500p9661	scaffold01500:9661	A:G	1	s1500b3081	51.62	CATCATTAATTATGAACTCCTCATCCACGTTCTCTGTGTCATCAGATGAGAGCAGGCCTTGGGTTTGAGGATCAaGCAGTTTAGAGATGGATAGGGATGGTTGTGGTTGATGGACATGAGGGGAGGAGGAGGTTGAAGTTTTGTTGTTAA	VaccDscaff1:23251178-23251029|VaccDscaff5:19684426-19684575|NoHit|NoHit
s1500p25857	scaffold01500:25857	C:T	1	s1500b3081	51.62	GATTAATCTCAGTCCCTCCCACAACCCTTTCCATCATTTGCATGAGGTGAGGTGACCCCAAGAACAAAACGCTGcTGAGGGAAATTGACTATTTGACCTTGGGGTGGTAAGTCCCGTCGTGGCAAGTCAATTAATCACTACGACAACCCT	VaccDscaff1:23233299-23233150|VaccDscaff5:19702320-19702469|NoHit|NoHit
s1500p28567	scaffold01500:28567	A:G	1	s1500b3081	51.62	AAAAGGGGTCTTAGACAAGGAGACCCGCTATCTCCCTACCTTTTTTTGCTTGTGATGGAGGGGTTTTCTGCTACaCTGCATCATAGGATTAATCACCTCAACTTCACTTTCCATCCTACATGTGCTGAGCTACAAATATCTCATGTAATT	VaccDscaff1:23215081-23214932|VaccDscaff5:19705097-19705246|NoHit|NoHit
s1500p28614	scaffold01500:28614	G:A	1	s1500b3081	51.62	GCTTGTGATGGAGGGGTTTTCTGCTACACTGCATCATAGGATTAATCACCTCAACTTCACTTTCCATCCTACATgTGCTGAGCTACAAATATCTCATGTAATTTTTGCAGATGATCCTTTTATTTTGTGTGGAGCTAATAGCACTTCTTT	VaccDscaff1:23215029-23214885|VaccDscaff5:19705144-19705293|NoHit|NoHit
s1500p28639	scaffold01500:28639	A:T	1	s1500b3081	51.62	ACACTGCATCATAGGATTAATCACCTCAACTTCACTTTCCATCCTACATGTGCTGAGCTACAAATATCTCATGTaATTTTTGCAGATGATCCTTTTATTTTGTGTGGAGCTAATAGCACTTCTTTCCAGCTGGTGTGCAAGTTTCTCGAT	VaccDscaff1:23215009-23214860|VaccDscaff5:19705172-19705318|NoHit|NoHit
s1500p28647	scaffold01500:28647	C:T	1	s1500b3081	51.62	TCATAGGATTAATCACCTCAACTTCACTTTCCATCCTACATGTGCTGAGCTACAAATATCTCATGTAATTTTTGcAGATGATCCTTTTATTTTGTGTGGAGCTAATAGCACTTCTTTCCAGCTGGTGTGCAAGTTTCTCGATGATTTCGA	VaccDscaff1:23215001-23214852|VaccDscaff5:19705177-19705326|NoHit|NoHit
s1500p28684	scaffold01500:28684	T:C	1	s1500b3081	51.62	ACATGTGCTGAGCTACAAATATCTCATGTAATTTTTGCAGATGATCCTTTTATTTTGTGTGGAGCTAATAGCACtTCTTTCCAGCTGGTGTGCAAGTTTCTCGATGATTTCGACCTTTACTCTGGATTAAGGCCTAATCTGGACAAGAGT	VaccDscaff1:23214964-23214815|VaccDscaff5:19705214-19705363|NoHit|NoHit
s1500p28748	scaffold01500:28748	C:T	1	s1500b3081	51.62	CTAATAGCACTTCTTTCCAGCTGGTGTGCAAGTTTCTCGATGATTTCGACCTTTACTCTGGATTAAGGCCTAATcTGGACAAGAGTATCATTTTCTTTGCTGGGGTTCAAGCTGAAGTTCAGACATGCCTTCATGATATTCTGGCCATTC	VaccDscaff1:23214900-23214751|VaccDscaff5:19705278-19705427|NoHit|NoHit
s1500p28761	scaffold01500:28761	T:C	1	s1500b3081	51.62	TTTCCAGCTGGTGTGCAAGTTTCTCGATGATTTCGACCTTTACTCTGGATTAAGGCCTAATCTGGACAAGAGTAtCATTTTCTTTGCTGGGGTTCAAGCTGAAGTTCAGACATGCCTTCATGATATTCTGGCCATTCCAGCTGGGATATT	VaccDscaff1:23214887-23214738|VaccDscaff5:19705291-19705440|NoHit|NoHit
s1500p28829	scaffold01500:28829	G:A	1	s1500b3081	51.62	AGAGTATCATTTTCTTTGCTGGGGTTCAAGCTGAAGTTCAGACATGCCTTCATGATATTCTGGCCATTCCAGCTgGGATATTGCCGGTGAGATATCTTGGTGTCCCTTTCATCACTACTAGATTGCACTTAGCTAATTGCAATCATCTTA	VaccDscaff1:23214819-23214670|VaccDscaff5:19705359-19705508|NoHit|NoHit
s1500p28839	scaffold01500:28839	C:T	1	s1500b3081	51.62	TTTCTTTGCTGGGGTTCAAGCTGAAGTTCAGACATGCCTTCATGATATTCTGGCCATTCCAGCTGGGATATTGCcGGTGAGATATCTTGGTGTCCCTTTCATCACTACTAGATTGCACTTAGCTAATTGCAATCATCTTATTGAAAAAAT	VaccDscaff1:23214809-23214660|VaccDscaff5:19705369-19705518|NoHit|NoHit
s1500p37515	scaffold01500:37515	T:G	1	s1500b3081	51.62	CGAGTCCCCAAAATCGTTCAGTATCCAGAAGTTTTACCACTAAATAACACAACTACACCTGACTCGAAAACTATtAGGGACAAAAGTTCTCTGGATCATTGCTCAAAACTTGTTAAGCGAACCATCTAAAACCAATTAAGCAACCTTAAA	VaccDscaff1:23196261-23196112|VaccDscaff5:19722117-19722266|NoHit|NoHit
s1500p37543	scaffold01500:37543	T:C	1	s1500b3081	51.62	AAGTTTTACCACTAAATAACACAACTACACCTGACTCGAAAACTATTAGGGACAAAAGTTCTCTGGATCATTGCtCAAAACTTGTTAAGCGAACCATCTAAAACCAATTAAGCAACCTTAAACCTCTAGTTAGAGAACAGGTGGACAAAC	VaccDscaff1:23196233-23196084|VaccDscaff5:19722145-19722294|NoHit|NoHit
s1500p37650	scaffold01500:37650	C:T	1	s1500b3081	51.62	TTAAGCAACCTTAAACCTCTAGTTAGAGAACAGGTGGACAAACATATCAGGCATAAAGAGCATGAATTATCTCCcAATTTGGATGTGCTTCAGCTAAGAAATGGGAAGTTTCCAATCCACTGCACTATACAGAAGGGATTTAGGTTTATT	VaccDscaff1:23196126-23195977|VaccDscaff5:19722252-19722401|NoHit|NoHit
s1500p37742	scaffold01500:37742	T:C	1	s1500b3081	51.62	GCTAAGAAATGGGAAGTTTCCAATCCACTGCACTATACAGAAGGGATTTAGGTTTATTGGACAACCCTAGTAAAtAGTTTAACAAAGGACAAAAGCCAGCAAACTAACCAGTGGAGCCTTCCCCACGAAGTCATTATTTGTGTGCAAAGA	VaccDscaff1:23196034-23195885|VaccDscaff5:19722344-19722493|NoHit|NoHit
s1500p37778	scaffold01500:37778	G:A	1	s1500b3081	51.62	ACAGAAGGGATTTAGGTTTATTGGACAACCCTAGTAAATAGTTTAACAAAGGACAAAAGCCAGCAAACTAACCAgTGGAGCCTTCCCCACGAAGTCATTATTTGTGTGCAAAGACAACCACCCCAAAGATTTCCTCCAAATTGATCACTA	VaccDscaff1:23195998-23195854|VaccDscaff5:19722380-19722529|VaccDscaff14:38691717-38691836|VaccDscaff41:27826522-27826641
s2508p16135	scaffold02508:16135	C:T	1	s2508b16135	52.0511	TTTACGACCATGGCAATATTCATCGGTCTTGTGCTCAAACTCCTCAACAGATTCGAGTCGTCAAACGCAAGTTGcGGCATATGTTAAGAGGTCACCCCGTGCCTTTTATTTCAACAGCAAGAAACCTAATTCTTTTGGAGTGAGGTTTTT	VaccDscaff1:20486335-20486484|VaccDscaff5:21898861-21898712|VaccDscaff8:21689373-21689224|VaccDscaff10:20355326-20355178
s2508p16236	scaffold02508:16236	G:A	1	s2508b16135	52.0511	CCTTTTATTTCAACAGCAAGAAACCTAATTCTTTTGGAGTGAGGTTTTTCTTACTACAGGGTATCTTACCAACTgTATGCCTTCTACGGTTCTAGGGGGTCAAATTCCACATAATTTATTGTTTCCTGGTCATCCTCATATTCTCTACCT	VaccDscaff1:20486436-20486585|VaccDscaff5:21898760-21898611|VaccDscaff8:21689272-21689123|VaccDscaff10:20355225-20355076
s2508p16318	scaffold02508:16318	C:T	1	s2508b16135	52.0511	TCTACGGTTCTAGGGGGTCAAATTCCACATAATTTATTGTTTCCTGGTCATCCTCATATTCTCTACCTCTTATAcTGTTTTGGTGTACATTTTACGTTCAAGCTTTCGATCCTGAACAGGATAAAGTTGAACCCCAATCCATCAAATGTG	VaccDscaff1:20486518-20486664|VaccDscaff5:21898678-21898529|VaccDscaff8:21689190-21689041|VaccDscaff10:20355141-20354994
s2508p16345	scaffold02508:16345	G:T	1	s2508b16135	52.0511	CATAATTTATTGTTTCCTGGTCATCCTCATATTCTCTACCTCTTATACTGTTTTGGTGTACATTTTACGTTCAAgCTTTCGATCCTGAACAGGATAAAGTTGAACCCCAATCCATCAAATGTGTGTTTCCCGGGTATTCTCGTACTCAAA	VaccDscaff1:20486545-20486691|VaccDscaff5:21898651-21898502|VaccDscaff8:21689163-21689014|VaccDscaff10:20355116-20354967
s2508p16350	scaffold02508:16350	C:T	1	s2508b16135	52.0511	TTTATTGTTTCCTGGTCATCCTCATATTCTCTACCTCTTATACTGTTTTGGTGTACATTTTACGTTCAAGCTTTcGATCCTGAACAGGATAAAGTTGAACCCCAATCCATCAAATGTGTGTTTCCCGGGTATTCTCGTACTCAAAAGGGC	VaccDscaff1:20486550-20486696|VaccDscaff5:21898646-21898497|VaccDscaff8:21689158-21689009|VaccDscaff10:20355111-20354962
s2508p16394	scaffold02508:16394	T:C	1	s2508b16135	52.0511	GTTTTGGTGTACATTTTACGTTCAAGCTTTCGATCCTGAACAGGATAAAGTTGAACCCCAATCCATCAAATGTGtGTTTCCCGGGTATTCTCGTACTCAAAAGGGCTATAAGTGCTACTCTCCTTTCCTTTGGGGTCAGTTAATGTGTGT	VaccDscaff1:20486594-20486740|VaccDscaff5:21898602-21898453|VaccDscaff8:21689114-21688965|VaccDscaff10:20355067-20354918
s2508p24188	scaffold02508:24188	C:T	1	s2508b16135	52.0511	TGTATTTGGATGCTTATGTTGCGTGGCCAGTGCTTTCAGTTCTTCACATTTCGTTGTACCTTCATTTTCTTTCTcGTCTACCCCATAGGGGCTTTTCCTTTTGTTTGCAGGAGAAGTGTTTTGTTTTAGCTTAGCTAGAGTGTTTGATCA	VaccDscaff1:20492124-20492236|VaccDscaff5:21887707-21887558|VaccDscaff8:21678765-21678616|VaccDscaff10:20349801-20349652
s2508p24227	scaffold02508:24227	A:G	1	s2508b16135	52.0511	TTCTTCACATTTCGTTGTACCTTCATTTTCTTTCTCGTCTACCCCATAGGGGCTTTTCCTTTTGTTTGCAGGAGaAGTGTTTTGTTTTAGCTTAGCTAGAGTGTTTGATCATTCTCGCAATATGCTTTTTTTTGGTTAATACCTTAACTT	VaccDscaff1:20492163-20492294|VaccDscaff5:21887668-21887520|VaccDscaff8:21678726-21678578|VaccDscaff10:20349762-20349614
s2508p24257	scaffold02508:24257	T:C	1	s2508b16135	52.0511	TTTCTCGTCTACCCCATAGGGGCTTTTCCTTTTGTTTGCAGGAGAAGTGTTTTGTTTTAGCTTAGCTAGAGTGTtTGATCATTCTCGCAATATGCTTTTTTTTGGTTAATACCTTAACTTATCCAAAAAAGGATGTGGACACTGAGATCG	VaccDscaff1:20492193-20492322|VaccDscaff5:21887638-21887490|VaccDscaff8:21678696-21678548|VaccDscaff10:20349732-20349583
s2508p24306	scaffold02508:24306	C:A	1	s2508b16135	52.0511	TTTTGTTTTAGCTTAGCTAGAGTGTTTGATCATTCTCGCAATATGCTTTTTTTTGGTTAATACCTTAACTTATCcAAAAAAGGATGTGGACACTGAGATCGATACAGCTATAGGACCCAACAGTACCCCATAAAAACGGGGACACAAAAA	NoHit|VaccDscaff5:21887589-21887441|VaccDscaff8:21678647-21678499|VaccDscaff10:20349683-20349550
s2508p24331	scaffold02508:24331	C:T	1	s2508b16135	52.0511	TTGATCATTCTCGCAATATGCTTTTTTTTGGTTAATACCTTAACTTATCCAAAAAAGGATGTGGACACTGAGATcGATACAGCTATAGGACCCAACAGTACCCCATAAAAACGGGGACACAAAAATGGTGGGGAACATGACAAAAATATT	VaccDscaff1:20492251-20492396|VaccDscaff5:21887564-21887416|VaccDscaff8:21678622-21678474|VaccDscaff10:20349658-20349550
s2508p24359	scaffold02508:24359	C:T	1	s2508b16135	52.0511	TGGTTAATACCTTAACTTATCCAAAAAAGGATGTGGACACTGAGATCGATACAGCTATAGGACCCAACAGTACCcCATAAAAACGGGGACACAAAAATGGTGGGGAACATGACAAAAATATTAAGGTAATAATTATAGGATTGATCACCC	VaccDscaff1:20492278-20492424|VaccDscaff5:21887537-21887388|VaccDscaff8:21678595-21678446|NoHit
s2508p24403	scaffold02508:24403	T:A	1	s2508b16135	52.0511	ATCGATACAGCTATAGGACCCAACAGTACCCCATAAAAACGGGGACACAAAAATGGTGGGGAACATGACAAAAAtATTAAGGTAATAATTATAGGATTGATCACCCGGACACCCCCTCCAAGTTTCTAGTGTTACTCGGACACCCTCTTC	VaccDscaff1:20492324-20492468|VaccDscaff5:21887493-21887344|VaccDscaff8:21678551-21678402|NoHit
s1872p6996	scaffold01872:6996	C:T	1	s1872b6996	52.4822	ACTGAACTAAGAGAGATTTCATAGAAAAGCACTTTATAAAGATCTATGGAGGGAAACTATTCGCATTATGCGTGcGGTGTAATTTGACCTTGAATTGGGTCACAACGTATGGAGGTTAAATCCTCTGTGCCGATTTTTCTGTGTGGTTGA	VaccDscaff1:17985003-17985152|VaccDscaff5:16951042-16951191|VaccDscaff8:24459180-24459031|VaccDscaff10:22860132-22859983
s1872p7089	scaffold01872:7089	T:C	1	s1872b6996	52.4822	ATTGGGTCACAACGTATGGAGGTTAAATCCTCTGTGCCGATTTTTCTGTGTGGTTGATTACTTAGATTGCATGGtTGTTTTTGAAATACTGAAATTATAAGACACGATCTAACGGCTCAAAACACATGGGTCCACGGGAAAAGGGGGAAT	VaccDscaff1:17985096-17985245|VaccDscaff5:16951135-16951284|VaccDscaff8:24459087-24458938|VaccDscaff10:22860039-22859890
s1872p12559	scaffold01872:12559	C:A	1	s1872b6996	52.4822	GCTTTGTTGAGTTGTTTGGACTCACAGTTGCTGGAAAATTTACTAGAAATTAATGATGTCATATAATTTGATGAcCAGGAAAATGTGATCAAGGATCCTCAAGGGTTCAACCCAGGTCTGATAGTCCTGCTCCTTGTTGGCGGCCTACTA	VaccDscaff1:17991233-17991382|VaccDscaff5:16957656-16957805|VaccDscaff8:24453376-24453227|VaccDscaff10:22854318-22854169
s1872p12583	scaffold01872:12583	T:G	1	s1872b6996	52.4822	CAGTTGCTGGAAAATTTACTAGAAATTAATGATGTCATATAATTTGATGACCAGGAAAATGTGATCAAGGATCCtCAAGGGTTCAACCCAGGTCTGATAGTCCTGCTCCTTGTTGGCGGCCTACTATTGACGTTCCTCGTTGGAAATTAT	VaccDscaff1:17991257-17991406|VaccDscaff5:16957680-16957829|VaccDscaff8:24453352-24453203|VaccDscaff10:22854294-22854145
s1872p12757	scaffold01872:12757	C:T	1	s1872b6996	52.4822	ACCCTTCCTCCAAAGAAAAAGAAGCCAGTCTCGAAGAAGAAGATGAAGAAGGAGAGGCTGAAGCAAGGTGTTTCcGCACCCGGAGAATAGGTATTGTCAGGCAAATTTGTAATGCTTCTGCTCATCTAGGCTGAGTTGTTGTGTTCAAAT	VaccDscaff1:17991431-17991580|VaccDscaff5:16957854-16958003|VaccDscaff8:24453178-24453029|VaccDscaff10:22854120-22853971
s1872p12763	scaffold01872:12763	C:G	1	s1872b6996	52.4822	CCTCCAAAGAAAAAGAAGCCAGTCTCGAAGAAGAAGATGAAGAAGGAGAGGCTGAAGCAAGGTGTTTCCGCACCcGGAGAATAGGTATTGTCAGGCAAATTTGTAATGCTTCTGCTCATCTAGGCTGAGTTGTTGTGTTCAAATGTCATC	VaccDscaff1:17991437-17991586|VaccDscaff5:16957860-16958009|VaccDscaff8:24453172-24453023|VaccDscaff10:22854114-22853965
s1872p12773	scaffold01872:12773	G:A	1	s1872b6996	52.4822	AAAAGAAGCCAGTCTCGAAGAAGAAGATGAAGAAGGAGAGGCTGAAGCAAGGTGTTTCCGCACCCGGAGAATAGgTATTGTCAGGCAAATTTGTAATGCTTCTGCTCATCTAGGCTGAGTTGTTGTGTTCAAATGTCATCCTTCTCGTTT	VaccDscaff1:17991447-17991595|VaccDscaff5:16957870-16958018|VaccDscaff8:24453162-24453013|VaccDscaff10:22854104-22853956
s1872p12848	scaffold01872:12848	T:C	1	s1872b6996	52.4822	TATTGTCAGGCAAATTTGTAATGCTTCTGCTCATCTAGGCTGAGTTGTTGTGTTCAAATGTCATCCTTCTCGTTtGGTACCTTTTGTTGAGAGATGTTTGCATTTTTCTTTTGATGTTTTTCTCTTCTCTCATCATACTGGATGGAAATT	VaccDscaff1:17991522-17991671|VaccDscaff5:16957945-16958094|VaccDscaff8:24453087-24452938|VaccDscaff10:22854029-22853880
s1872p12855	scaffold01872:12855	T:C	1	s1872b6996	52.4822	AGGCAAATTTGTAATGCTTCTGCTCATCTAGGCTGAGTTGTTGTGTTCAAATGTCATCCTTCTCGTTTGGTACCtTTTGTTGAGAGATGTTTGCATTTTTCTTTTGATGTTTTTCTCTTCTCTCATCATACTGGATGGAAATTTAGCTAC	VaccDscaff1:17991529-17991678|VaccDscaff5:16957952-16958101|VaccDscaff8:24453080-24452931|VaccDscaff10:22854020-22853873
s1872p36817	scaffold01872:36817	G:A	1	s1872b6996	52.4822	GATGACATCACTTTTTAGTGGGATGTCATCACCATTTGATGGGACCTATACTATTTCAACCAATAGGAAGAATGgTATTATTCACCCTCTTTTAAGGTGGGTGAACAAAATTGTACTCCTGCCGAGGGATTTAAAATAGTACTTTATATA	NoHit|VaccDscaff5:16986695-16986844|VaccDscaff8:24431934-24431785|VaccDscaff10:22823456-22823308
s1872p36820	scaffold01872:36820	T:A	1	s1872b6996	52.4822	GACATCACTTTTTAGTGGGATGTCATCACCATTTGATGGGACCTATACTATTTCAACCAATAGGAAGAATGGTAtTATTCACCCTCTTTTAAGGTGGGTGAACAAAATTGTACTCCTGCCGAGGGATTTAAAATAGTACTTTATATAGTG	NoHit|VaccDscaff5:16986698-16986847|VaccDscaff8:24431929-24431782|VaccDscaff10:22823453-22823307
s1872p36856	scaffold01872:36856	T:C	1	s1872b6996	52.4822	TGGGACCTATACTATTTCAACCAATAGGAAGAATGGTATTATTCACCCTCTTTTAAGGTGGGTGAACAAAATTGtACTCCTGCCGAGGGATTTAAAATAGTACTTTATATAGTGTGACCTAACTTAAGCTCCAAGTAAACTCGTGGTAAT	VaccDscaff1:18020793-18020911|VaccDscaff5:16986734-16986883|VaccDscaff8:24431895-24431747|VaccDscaff10:23833981-23834126
s1872p36862	scaffold01872:36862	T:C	1	s1872b6996	52.4822	CTATACTATTTCAACCAATAGGAAGAATGGTATTATTCACCCTCTTTTAAGGTGGGTGAACAAAATTGTACTCCtGCCGAGGGATTTAAAATAGTACTTTATATAGTGTGACCTAACTTAAGCTCCAAGTAAACTCGTGGTAATAACATG	VaccDscaff1:18020793-18020918|VaccDscaff5:16986740-16986889|VaccDscaff8:24431889-24431740|VaccDscaff10:23833984-23834133
s1872p36912	scaffold01872:36912	C:T	1	s1872b6996	52.4822	GGTGGGTGAACAAAATTGTACTCCTGCCGAGGGATTTAAAATAGTACTTTATATAGTGTGACCTAACTTAAGCTcCAAGTAAACTCGTGGTAATAACATGTCCTAACCACTTCGTGAATTGGCGTCATGCATGATGCTTGAGTGTCAAGT	VaccDscaff1:18020822-18020968|VaccDscaff5:16986790-16986939|VaccDscaff8:24431839-24431690|VaccDscaff10:23834034-23834182
s1872p36923	scaffold01872:36923	C:T	1	s1872b6996	52.4822	AAAATTGTACTCCTGCCGAGGGATTTAAAATAGTACTTTATATAGTGTGACCTAACTTAAGCTCCAAGTAAACTcGTGGTAATAACATGTCCTAACCACTTCGTGAATTGGCGTCATGCATGATGCTTGAGTGTCAAGTGACGGCCACAT	VaccDscaff1:18020830-18020977|VaccDscaff5:16986801-16986950|VaccDscaff8:24431828-24431679|VaccDscaff10:23834045-23834194
s1872p36927	scaffold01872:36927	G:C	1	s1872b6996	52.4822	TTGTACTCCTGCCGAGGGATTTAAAATAGTACTTTATATAGTGTGACCTAACTTAAGCTCCAAGTAAACTCGTGgTAATAACATGTCCTAACCACTTCGTGAATTGGCGTCATGCATGATGCTTGAGTGTCAAGTGACGGCCACATGACC	VaccDscaff1:18020834-18020983|VaccDscaff5:16986805-16986954|VaccDscaff8:24431824-24431675|VaccDscaff10:23834049-23834198
s1872p36931	scaffold01872:36931	T:G	1	s1872b6996	52.4822	ACTCCTGCCGAGGGATTTAAAATAGTACTTTATATAGTGTGACCTAACTTAAGCTCCAAGTAAACTCGTGGTAAtAACATGTCCTAACCACTTCGTGAATTGGCGTCATGCATGATGCTTGAGTGTCAAGTGACGGCCACATGACCAAAC	VaccDscaff1:18020838-18020987|VaccDscaff5:16986809-16986958|VaccDscaff8:24431820-24431671|VaccDscaff10:23834053-23834202
s1872p36951	scaffold01872:36951	G:T	1	s1872b6996	52.4822	AATAGTACTTTATATAGTGTGACCTAACTTAAGCTCCAAGTAAACTCGTGGTAATAACATGTCCTAACCACTTCgTGAATTGGCGTCATGCATGATGCTTGAGTGTCAAGTGACGGCCACATGACCAAACTAGACCTCTAGATCTCATCT	VaccDscaff1:18020858-18021005|VaccDscaff5:16986829-16986978|VaccDscaff8:24431800-24431651|VaccDscaff10:23834073-23834222
s1872p36972	scaffold01872:36972	T:C	1	s1872b6996	52.4822	ACCTAACTTAAGCTCCAAGTAAACTCGTGGTAATAACATGTCCTAACCACTTCGTGAATTGGCGTCATGCATGAtGCTTGAGTGTCAAGTGACGGCCACATGACCAAACTAGACCTCTAGATCTCATCTAATCCGTCGTCCAGCCCATCG	VaccDscaff1:18020879-18021028|VaccDscaff5:16986850-16986999|VaccDscaff8:24431779-24431630|VaccDscaff10:23834094-23834243
s1872p36975	scaffold01872:36975	T:C	1	s1872b6996	52.4822	TAACTTAAGCTCCAAGTAAACTCGTGGTAATAACATGTCCTAACCACTTCGTGAATTGGCGTCATGCATGATGCtTGAGTGTCAAGTGACGGCCACATGACCAAACTAGACCTCTAGATCTCATCTAATCCGTCGTCCAGCCCATCGTAT	NoHit|VaccDscaff5:16986853-16987002|VaccDscaff8:24431776-24431627|VaccDscaff10:23834097-23834246
s1872p36976	scaffold01872:36976	T:A	1	s1872b6996	52.4822	AACTTAAGCTCCAAGTAAACTCGTGGTAATAACATGTCCTAACCACTTCGTGAATTGGCGTCATGCATGATGCTtGAGTGTCAAGTGACGGCCACATGACCAAACTAGACCTCTAGATCTCATCTAATCCGTCGTCCAGCCCATCGTATA	NoHit|VaccDscaff5:16986854-16987003|VaccDscaff8:24431775-24431626|VaccDscaff10:23834098-23834247
s1872p36991	scaffold01872:36991	G:C	1	s1872b6996	52.4822	TAAACTCGTGGTAATAACATGTCCTAACCACTTCGTGAATTGGCGTCATGCATGATGCTTGAGTGTCAAGTGACgGCCACATGACCAAACTAGACCTCTAGATCTCATCTAATCCGTCGTCCAGCCCATCGTATATAGTTGAACCCAAGC	NoHit|VaccDscaff5:16986869-16987018|VaccDscaff8:24431760-24431611|VaccDscaff10:23834113-23834262
s2103p720	scaffold02103:720	C:T	1	s2103b720	52.4823	GACCTTGACTCTTCGATCTCTGTGAAACCCATCTGGGTTTTGACCGTCTGAATAGTAGAGATAGAACCGCACCTcGTGAACTCGCATAGTATGGGTCTTGATTGGGGTAGCCAGCGGAACCCCTTGTACTTTGGTCGATCGACAGCTCCA	VaccDscaff1:22485857-22485731|NoHit|NoHit|NoHit
s2103p728	scaffold02103:728	C:T	1	s2103b720	52.4823	CTCTTCGATCTCTGTGAAACCCATCTGGGTTTTGACCGTCTGAATAGTAGAGATAGAACCGCACCTCGTGAACTcGCATAGTATGGGTCTTGATTGGGGTAGCCAGCGGAACCCCTTGTACTTTGGTCGATCGACAGCTCCATAGAACCA	VaccDscaff1:22485849-22485689|NoHit|NoHit|NoHit
s1706p10260	scaffold01706:10260	G:A	1	s1706b10260	52.9135	GGCCCACACGGGGTGGATCCCAACAAAGTGGAGGGTTGATTTGGATGACAGGACAACAAAACTTTAGTTGGTGAgGAAAACAATAGAAACTTCACATGGTGCTTCACAACCTTCTCAGTCATGTGGTGCTTCGTGGATTGTCCAGCCACA	VaccDscaff1:18672145-18671991|NoHit|VaccDscaff8:23533126-23533275|NoHit
s1706p10274	scaffold01706:10274	A:C	1	s1706b10260	52.9135	GGATCCCAACAAAGTGGAGGGTTGATTTGGATGACAGGACAACAAAACTTTAGTTGGTGAGGAAAACAATAGAAaCTTCACATGGTGCTTCACAACCTTCTCAGTCATGTGGTGCTTCGTGGATTGTCCAGCCACAAGTTCCATTGCAGG	VaccDscaff1:18672131-18671977|NoHit|VaccDscaff8:23533140-23533289|NoHit
s1706p10280	scaffold01706:10280	C:T	1	s1706b10260	52.9135	CAACAAAGTGGAGGGTTGATTTGGATGACAGGACAACAAAACTTTAGTTGGTGAGGAAAACAATAGAAACTTCAcATGGTGCTTCACAACCTTCTCAGTCATGTGGTGCTTCGTGGATTGTCCAGCCACAAGTTCCATTGCAGGATCCAT	VaccDscaff1:18672125-18671971|NoHit|VaccDscaff8:23533146-23533295|NoHit
s1706p10382	scaffold01706:10382	G:C	1	s1706b10260	52.9135	GTGGTGCTTCGTGGATTGTCCAGCCACAAGTTCCATTGCAGGATCCATCACCAAATTTCTCACAGCCACAACAAgGGAAGGATGGTTTTAACGAGGGAGATGAATTGAATGGTGAAACTGAAGTTGGAATAAGAGGTATCTCCATCATCA	VaccDscaff1:18672018-18671869|VaccDscaff5:23568925-23569073|VaccDscaff8:23533248-23533397|NoHit
s1706p10425	scaffold01706:10425	C:T	1	s1706b10260	52.9135	TCCATCACCAAATTTCTCACAGCCACAACAAGGGAAGGATGGTTTTAACGAGGGAGATGAATTGAATGGTGAAAcTGAAGTTGGAATAAGAGGTATCTCCATCATCAAACATTTTTACATTATTGAATTGACTTTTTAACTTTTAATTTG	VaccDscaff1:18671975-18671826|VaccDscaff5:23568967-23569116|VaccDscaff8:23533291-23533440|NoHit
s1706p12434	scaffold01706:12434	T:A	1	s1706b10260	52.9135	GTACTCGTGATCAAGCTTCCCCTAAACACATCAGATATCATCTTTTGCAAGTCATGAAATACAACCACATGGTAtGGGTGTTCACTTTCCATTTGATTGATATTTAAAGTTTAGTACATAGAAGTGAATGTGACTTGTGAGTCGAGTTAG	VaccDscaff1:18670002-18669854|VaccDscaff5:23570984-23571133|VaccDscaff8:23535306-23535455|VaccDscaff10:22298699-22298847
s1706p21184	scaffold01706:21184	C:A	1	s1706b10260	52.9135	ACACTCAAACCCATCAAGATCCAACCTCATATTTGTAATCTACGCGAAGTTTGGAGTCCGGTTTGCTTTGGAATcACTTGGGAAAGCTTTCTTTTGGTTGGATTTTGAAGCAAAAGCTTGGGTTTTCATCTTCTTCACATTTGAAGCTCG	VaccDscaff6:14915865-14916013|VaccDscaff5:23578820-23578968|VaccDscaff8:23552792-23552941|VaccDscaff42:2866311-2866459
s1706p21243	scaffold01706:21243	T:A	1	s1706b10260	52.9135	GGTTTGCTTTGGAATCACTTGGGAAAGCTTTCTTTTGGTTGGATTTTGAAGCAAAAGCTTGGGTTTTCATCTTCtTCACATTTGAAGCTCGTCCATTGAGGTGGGGATCCGATTTCTACTCTTTCTAATGGTATATTGTTGATTTGTTGC	VaccDscaff1:18662054-18661905|VaccDscaff5:23578879-23579028|VaccDscaff8:23552851-23553000|VaccDscaff42:2866370-2866519
s1706p22761	scaffold01706:22761	G:A	1	s1706b10260	52.9135	ACTTTTCAATGGGAAGTTGTTTGACTTTAAATCTATCCTACGGGGATATTATTTATAATTTGGTTATTAAAATCgAGGGTGTGACAACTTGCATCCACAAGATCGATGGACTAAGACATATCTTCCTCCAGCTTCCTTTACACTTTCTAA	VaccDscaff1:18660535-18660386|VaccDscaff5:23582541-23582690|VaccDscaff8:23554370-23554519|NoHit
s0407p128661	scaffold00407:128661	G:A	1	s0407b128661	53.3448	ACTGTCCAGCACTATAAATTTTGCCTTGTTGCCAAAGGCTACACTCAGACTTATGGTGTTGATTACTCAAAGACgTTCTCTCTCGTTGCCAAATTTGGTTCTGTTTGGATCCTTATTTCTCTTGCTACGAATCTTGGTTGGCTATTGTAT	VaccDscaff1:21935018-21934869|VaccDscaff5:20582327-20582476|VaccDscaff40:14052816-14052956|VaccDscaff41:12806267-12806407
s0407p128701	scaffold00407:128701	A:G	1	s0407b128661	53.3448	ACACTCAGACTTATGGTGTTGATTACTCAAAGACGTTCTCTCTCGTTGCCAAATTTGGTTCTGTTTGGATCCTTaTTTCTCTTGCTACGAATCTTGGTTGGCTATTGTATTAGCTGGATGTCAAAAATGCCTTCCTCCATGGTGATCTCC	VaccDscaff1:21934978-21934829|VaccDscaff5:20582367-20582516|VaccDscaff40:20990028-20989879|VaccDscaff41:9521286-9521137
s0407p128737	scaffold00407:128737	T:C	1	s0407b128661	53.3448	TCTCTCTCGTTGCCAAATTTGGTTCTGTTTGGATCCTTATTTCTCTTGCTACGAATCTTGGTTGGCTATTGTATtAGCTGGATGTCAAAAATGCCTTCCTCCATGGTGATCTCCAGGAGGAAGTCTACATAGAGCAACCACCTGGGTTTG	VaccDscaff1:21934942-21934793|VaccDscaff5:20582403-20582552|VaccDscaff38:15202331-15202190|VaccDscaff25:8136770-8136621
s0407p128796	scaffold00407:128796	G:C	1	s0407b128661	53.3448	GGTTGGCTATTGTATTAGCTGGATGTCAAAAATGCCTTCCTCCATGGTGATCTCCAGGAGGAAGTCTACATAGAgCAACCACCTGGGTTTGTTGCTCAGGGGGAGCGTAATCAGGTATGTCAACTTCGCAAAGCTCTCTATTGGCTTAAG	VaccDscaff1:21934883-21934734|VaccDscaff5:20582462-20582611|VaccDscaff35:14940820-14940954|VaccDscaff25:11208533-11208384
s0407p133918	scaffold00407:133918	A:T	1	s0407b128661	53.3448	TTTAAAACCTTGATTCTGCTTAGTACCGAGGATGATGCTTGAGCGAATAAGAACCCGTACTATGTTTTCCGATTaGTTTGAATCTGGAAAGGGAAGATGGGATACCGACCTAATCTTTTGCAATTATTGGCACAAAATGGTTGCCCGCAT	VaccDscaff1:21929498-21929349|VaccDscaff5:20587520-20587669|NoHit|VaccDscaff48:4192569-4192420
s0407p133931	scaffold00407:133931	A:C	1	s0407b128661	53.3448	TTCTGCTTAGTACCGAGGATGATGCTTGAGCGAATAAGAACCCGTACTATGTTTTCCGATTAGTTTGAATCTGGaAAGGGAAGATGGGATACCGACCTAATCTTTTGCAATTATTGGCACAAAATGGTTGCCCGCATGTTTGAACCCACA	VaccDscaff1:21929485-21929336|VaccDscaff5:20587533-20587682|NoHit|VaccDscaff48:4192556-4192407
s0407p134047	scaffold00407:134047	C:G	1	s0407b128661	53.3448	GCACAAAATGGTTGCCCGCATGTTTGAACCCACAATCTCAAGTTTACGCAATCAGAAGCTCACTCGTTCAACCAcAATCAGTGGCCCTCTGTTGAGGATGATACTTGCAGAAATGTATACCATGTGTTGTTCCTGTAGTTGTTAGATTCA	VaccDscaff1:21929369-21929220|VaccDscaff5:20587649-20587798|NoHit|VaccDscaff48:4192440-4192285
s0407p134053	scaffold00407:134053	G:A	1	s0407b128661	53.3448	AATGGTTGCCCGCATGTTTGAACCCACAATCTCAAGTTTACGCAATCAGAAGCTCACTCGTTCAACCACAATCAgTGGCCCTCTGTTGAGGATGATACTTGCAGAAATGTATACCATGTGTTGTTCCTGTAGTTGTTAGATTCATATTCT	VaccDscaff1:21929363-21929214|VaccDscaff5:20587655-20587804|NoHit|VaccDscaff48:4192434-4192279
s0407p134063	scaffold00407:134063	G:A	1	s0407b128661	53.3448	CGCATGTTTGAACCCACAATCTCAAGTTTACGCAATCAGAAGCTCACTCGTTCAACCACAATCAGTGGCCCTCTgTTGAGGATGATACTTGCAGAAATGTATACCATGTGTTGTTCCTGTAGTTGTTAGATTCATATTCTTGCCTTTATT	VaccDscaff1:21929353-21929204|VaccDscaff5:20587665-20587814|NoHit|VaccDscaff48:4192424-4192269
s0407p134098	scaffold00407:134098	G:T	1	s0407b128661	53.3448	TCAGAAGCTCACTCGTTCAACCACAATCAGTGGCCCTCTGTTGAGGATGATACTTGCAGAAATGTATACCATGTgTTGTTCCTGTAGTTGTTAGATTCATATTCTTGCCTTTATTTTGAGCCATCTTAAGAATATTGACCACAAGCCTCC	VaccDscaff1:21929318-21929169|VaccDscaff5:20587700-20587849|VaccDscaff14:1768112-1767988|VaccDscaff48:4192389-4192234
s0407p134131	scaffold00407:134131	C:T	1	s0407b128661	53.3448	CCCTCTGTTGAGGATGATACTTGCAGAAATGTATACCATGTGTTGTTCCTGTAGTTGTTAGATTCATATTCTTGcCTTTATTTTGAGCCATCTTAAGAATATTGACCACAAGCCTCCTAGTCAAAACGGTATCCTAGATAGGTCTGCTGG	VaccDscaff1:21929285-21929136|VaccDscaff5:20587733-20587882|VaccDscaff14:1768104-1767955|VaccDscaff48:4192350-4192201
s0407p149875	scaffold00407:149875	T:C	1	s0407b128661	53.3448	TGGCTTGCAAATTGCATGTTCATTACTCCCCATGTGGACATATAATGAACAGCATTTTTGGCAGCCTAAACAACtCGTTCATTACGCCCCTTGTGGCCATATAATGGGTGGTGCTTTACAGCTAAAAAAAATTCCTCTTTACAGCCATTA	VaccDscaff1:21909135-21908986|VaccDscaff5:20634926-20635075|VaccDscaff8:8106254-8106350|VaccDscaff47:14280973-14281120
s0407p149909	scaffold00407:149909	T:C	1	s0407b128661	53.3448	TGGACATATAATGAACAGCATTTTTGGCAGCCTAAACAACTCGTTCATTACGCCCCTTGTGGCCATATAATGGGtGGTGCTTTACAGCTAAAAAAAATTCCTCTTTACAGCCATTATTATGACTTTGTGGACTCAAAATTTGCGTTTTAA	VaccDscaff1:21909101-21908952|VaccDscaff5:20634960-20635109|NoHit|NoHit
s0407p149988	scaffold00407:149988	G:A	1	s0407b128661	53.3448	CTTTACAGCTAAAAAAAATTCCTCTTTACAGCCATTATTATGACTTTGTGGACTCAAAATTTGCGTTTTAACACgGCCCTTATGGCCTCAAACTTAGTGAAATTTGTTTGAAAAATCAAGCCACTAACGGCTTCAAACTTTTCAGCAATT	VaccDscaff1:21909022-21908873|VaccDscaff5:20635039-20635200|NoHit|NoHit
s0407p150010	scaffold00407:150010	G:C	1	s0407b128661	53.3448	TCTTTACAGCCATTATTATGACTTTGTGGACTCAAAATTTGCGTTTTAACACGGCCCTTATGGCCTCAAACTTAgTGAAATTTGTTTGAAAAATCAAGCCACTAACGGCTTCAAACTTTTCAGCAATTTAAATGGTACAAAACCTCAGTG	VaccDscaff1:21909000-21908851|VaccDscaff5:20635061-20635222|NoHit|NoHit
s0407p150123	scaffold00407:150123	G:A	1	s0407b128661	53.3448	AACTTTTCAGCAATTTAAATGGTACAAAACCTCAGTGTTGAAATGGCTAAAGAGGCAGTAAAAATATAGCAAACgTAAGTGCTGTATTTTGATCCTTCATTTGCCGGCTATGGACATATAAATGCACTTTGTTGAAAACAGGTGCACAAA	VaccDscaff1:21908887-21908738|VaccDscaff5:20635186-20635335|NoHit|NoHit
s0407p150156	scaffold00407:150156	C:T	1	s0407b128661	53.3448	AGTGTTGAAATGGCTAAAGAGGCAGTAAAAATATAGCAAACGTAAGTGCTGTATTTTGATCCTTCATTTGCCGGcTATGGACATATAAATGCACTTTGTTGAAAACAGGTGCACAAAGCCTAGTAATGTATGGATGGTTTGTTCATATTC	VaccDscaff1:21908854-21908705|VaccDscaff5:20635219-20635368|NoHit|NoHit
s0407p157494	scaffold00407:157494	C:T	1	s0407b128661	53.3448	GGTACAATTTTTGCCCTCTGCAAAGATTGTTTCGCTCATTGTTTTAGGAGGGTGAAGCTTGGAATTCTTTTGTTcTGATTTAGCTTTTGCATGAAGCTGGAAACGTAGTCTGCCTGCATTTTAGATTTAAGGTAGAAATTAAGCATTTAT	VaccDscaff1:21901157-21901007|VaccDscaff28:29218024-29218174|VaccDscaff35:2086163-2086013|NoHit
s0407p157564	scaffold00407:157564	A:G	1	s0407b128661	53.3448	TGTTCTGATTTAGCTTTTGCATGAAGCTGGAAACGTAGTCTGCCTGCATTTTAGATTTAAGGTAGAAATTAAGCaTTTATTTTACATCATCTATCATATCAAAAAATGAAATGAAATGGAGTAATATTTTGTACCATTAAGGTTGCATCG	VaccDscaff1:21901086-21900937|VaccDscaff28:29218095-29218244|VaccDscaff35:2086092-2085943|NoHit
s0407p157584	scaffold00407:157584	C:T	1	s0407b128661	53.3448	ATGAAGCTGGAAACGTAGTCTGCCTGCATTTTAGATTTAAGGTAGAAATTAAGCATTTATTTTACATCATCTATcATATCAAAAAATGAAATGAAATGGAGTAATATTTTGTACCATTAAGGTTGCATCGTTGAGGAAAAGGTCTTGGCT	VaccDscaff1:21901066-21900917|VaccDscaff28:29218115-29218264|VaccDscaff35:2086072-2085923|NoHit
s0407p157703	scaffold00407:157703	C:T	1	s0407b128661	53.3448	AGGTTGCATCGTTGAGGAAAAGGTCTTGGCTGTTTTTTCTTGGTTTCATGGAGTTGTAATGTTTCCAATCCCCAcGTTGTATGTCTAATACCAGACGAGTCCAATGGTATGGATTATTTTCTGTGGCAGCTATACCTCCTGAAGAGTTCA	VaccDscaff1:21900947-21900798|VaccDscaff28:29218234-29218383|VaccDscaff29:21157289-21157438|NoHit
s0407p157828	scaffold00407:157828	G:A	1	s0407b128661	53.3448	GCAGCTATACCTCCTGAAGAGTTCATTGGAAAAACCAAGTACTCGAAAATATCCAAGTTGTCATTAACTTCTCTgAGCTTGTCATCAAGAAATTTTTCCCTGATTTGATTCTTATCATCTTTCAGCAGGCTCTATCAAAGAGAAACGATT	VaccDscaff1:21900822-21900673|VaccDscaff28:29218359-29218508|VaccDscaff29:21157414-21157563|VaccDscaff36:14423355-14423215
s0407p157887	scaffold00407:157887	A:G	1	s0407b128661	53.3448	GTCATTAACTTCTCTGAGCTTGTCATCAAGAAATTTTTCCCTGATTTGATTCTTATCATCTTTCAGCAGGCTCTaTCAAAGAGAAACGATTGCACAAATTACAAGAGACCAGAAATGTTTTGCCTGAGATATGAGTATCTCTTCCTAAAT	VaccDscaff1:21900763-21900614|VaccDscaff28:29218418-29218567|VaccDscaff35:2085769-2085620|NoHit
s1190p10159	scaffold01190:10159	T:C	1	s1190b10159	53.7763	CCCAATGACCTTTGCTAAATCAGCCCCCTCAAATCCTTTGTACTTAAATCTCCTTGTACCGGTGTTCCGGTGGAtTTTTGGCTATTCGATCACCGAAAACCTTCTGATCGAAAAAATGCACCGCAACACCGGTACATGAAAATTTGGGTA	VaccDscaff17:12309707-12309856|VaccDscaff27:8517391-8517541|VaccDscaff34:22968225-22968077|VaccDscaff45:8275153-8275302
s1190p10277	scaffold01190:10277	T:G	1	s1190b10159	53.7763	CACCGCAACACCGGTACATGAAAATTTGGGTATAGTGGAGCAAAGATTTGAGTCTTATATGTGCATGAAAATTGtCTGGTGCAGGTACATAGTATCTGATTGTGATTCAGTAGATGTGTTTTATAATACCCAACACTACACAAAAACACC	VaccDscaff17:12309825-12309974|VaccDscaff27:8517513-8517659|VaccDscaff34:22968108-22967959|VaccDscaff45:8275271-8275420
s1190p21223	scaffold01190:21223	A:G	1	s1190b10159	53.7763	AGGAATCCAAATGTCGTGGACTAGCATCCATAGAGTGAATTTCATTCCCCTCCCCCCCTTTGGCATTTGATTATaTCTTTATCAATTCCTTTGCTGATTAGGAAGAAAAAACACACTCAAGGATGTTGGTGTTGTGTTGTCAACAAGTGC	VaccDscaff17:12321001-12321150|VaccDscaff27:8529258-8529407|VaccDscaff34:22956598-22956449|VaccDscaff45:8286320-8286469
s1190p32332	scaffold01190:32332	T:C	1	s1190b10159	53.7763	TGAGGCCGTAGCTAGCTTCTGAATCCGCAGAGATCATTTTGATGTGAACCGTGCATTGTCATTCCAAACAGAGAtGACAAAAAAATTTGTGAGATATGATTCTTAACTTAGTTCTTCTATCGCTTGCCATCTTTTTTTCATTACCTTGAA	VaccDscaff17:12332111-12332260|VaccDscaff27:8540379-8540528|VaccDscaff34:22945453-22945304|VaccDscaff45:8297448-8297597
s1190p37157	scaffold01190:37157	A:G	1	s1190b10159	53.7763	CCATTTGTATTTTGGGATTCATTGTTTTATTGGGTATGCCCTTTTGGGCTAGGCTTTTAGGTATTTTGGGCTTGaCCCACTGGTTGTTTTTTGGGCTTTGATCCAACACTGCTTTAATTTCTTCAACTTTTGTTGGAGTCCCGAGTCCCT	VaccDscaff17:12337934-12338084|VaccDscaff27:8546197-8546339|VaccDscaff34:22939767-22939640|VaccDscaff45:8303128-8303254
s1190p49354	scaffold01190:49354	G:A	1	s1190b10159	53.7763	AATCTTAGGTGACACTCCAAACATGTGTCCCCATATAAGAACTACGAGAAGAAACACCTTCAGAACCCCCATTAgTACTCTCTAGTCTCTACGCTCTCCGATAAGTGAGTAAGGTTGTACGAAAAATAGATTATTGCAACGAATACCATG	VaccDscaff17:12351775-12351924|VaccDscaff27:8558383-8558532|VaccDscaff34:22927746-22927597|VaccDscaff45:8314834-8314983
s1190p49379	scaffold01190:49379	G:T	1	s1190b10159	53.7763	TGTCCCCATATAAGAACTACGAGAAGAAACACCTTCAGAACCCCCATTAGTACTCTCTAGTCTCTACGCTCTCCgATAAGTGAGTAAGGTTGTACGAAAAATAGATTATTGCAACGAATACCATGAACGCTTATTTTGACAATGACGTTC	VaccDscaff17:12351800-12351949|VaccDscaff27:8558408-8558557|VaccDscaff34:22927721-22927572|VaccDscaff45:8314859-8315008
s1190p49381	scaffold01190:49381	T:G	1	s1190b10159	53.7763	TCCCCATATAAGAACTACGAGAAGAAACACCTTCAGAACCCCCATTAGTACTCTCTAGTCTCTACGCTCTCCGAtAAGTGAGTAAGGTTGTACGAAAAATAGATTATTGCAACGAATACCATGAACGCTTATTTTGACAATGACGTTCTG	VaccDscaff17:12351802-12351951|VaccDscaff27:8558410-8558559|VaccDscaff34:22927719-22927570|VaccDscaff45:8314861-8315010
s1190p49399	scaffold01190:49399	C:G	1	s1190b10159	53.7763	GAGAAGAAACACCTTCAGAACCCCCATTAGTACTCTCTAGTCTCTACGCTCTCCGATAAGTGAGTAAGGTTGTAcGAAAAATAGATTATTGCAACGAATACCATGAACGCTTATTTTGACAATGACGTTCTGACGGTGGAATGGTGGATG	VaccDscaff17:12351820-12351969|VaccDscaff27:8558428-8558577|VaccDscaff34:22927701-22927552|VaccDscaff45:8314879-8315028
s1190p49433	scaffold01190:49433	G:C	1	s1190b10159	53.7763	CTCTAGTCTCTACGCTCTCCGATAAGTGAGTAAGGTTGTACGAAAAATAGATTATTGCAACGAATACCATGAACgCTTATTTTGACAATGACGTTCTGACGGTGGAATGGTGGATGACTGAGGATGAAGCCATGACCTAGTATATTTGGA	VaccDscaff17:12351854-12352003|VaccDscaff27:8558462-8558611|VaccDscaff34:22927667-22927518|VaccDscaff45:8314913-8315062
s1190p49638	scaffold01190:49638	T:G	1	s1190b10159	53.7763	ATGCCCCTGGGGTTCCTCTCCAATCACTGGCAGTTGGTTTTGAGTTGGATACTTTATTATGGTATCACAACTAGtCTTTTAGAGGATTGGGGCAAGGCACTCATTAGTGATTAGTGATGATTGATTCCACCTTAGTTGTACTCAACAGTG	VaccDscaff17:12352059-12352208|VaccDscaff27:8558667-8558816|VaccDscaff34:22927462-22927313|VaccDscaff45:8315118-8315267
s1190p49708	scaffold01190:49708	A:C	1	s1190b10159	53.7763	CTAGTCTTTTAGAGGATTGGGGCAAGGCACTCATTAGTGATTAGTGATGATTGATTCCACCTTAGTTGTACTCAaCAGTGCAACTTGTTCAATTATTATGGAGATGAAATATTGTTTACCTCTCCACATGCTAGTTCAGGGCATAGTTGC	VaccDscaff17:12352129-12352278|VaccDscaff27:8558737-8558886|VaccDscaff34:22927392-22927243|VaccDscaff45:8315188-8315337
s1190p49733	scaffold01190:49733	G:A	1	s1190b10159	53.7763	GGCACTCATTAGTGATTAGTGATGATTGATTCCACCTTAGTTGTACTCAACAGTGCAACTTGTTCAATTATTATgGAGATGAAATATTGTTTACCTCTCCACATGCTAGTTCAGGGCATAGTTGCATGAAGCGGGAGCATGAGCGGAAGT	VaccDscaff17:12352154-12352303|VaccDscaff27:8558762-8558911|VaccDscaff34:22927367-22927218|VaccDscaff45:8315213-8315362
s1190p49771	scaffold01190:49771	A:G	1	s1190b10159	53.7763	AGTTGTACTCAACAGTGCAACTTGTTCAATTATTATGGAGATGAAATATTGTTTACCTCTCCACATGCTAGTTCaGGGCATAGTTGCATGAAGCGGGAGCATGAGCGGAAGTGAGGGGCTGAGGGCAAATAGAAGATCTAAGATTACGAG	VaccDscaff17:12352192-12352341|VaccDscaff27:8558800-8558949|VaccDscaff34:22927329-22927180|VaccDscaff45:8315251-8315400
s2730p6679	scaffold02730:6679	C:T	1	s2730b6679	54.2076	GTTAGTTATAGTTAGCGAGGTTTGAACACAGTCAAATGCATGTGGTGCCTACAACTGAACTACCACTCCAGTTGcGATACTTGGGACTTATACGAACTGGACGAGAAGTATGGAAGAACAGTTCACTCCCCTTGCGATACTTGGGACTTG	VaccDscaff2:15644583-15644435|VaccDscaff3:30961030-30961179|NoHit|NoHit
s2730p6933	scaffold02730:6933	C:A	1	s2730b6679	54.2076	TGGACAGACAGACAGTATACCCATTCTTAGCCACATATTGACCTCTTTTGTAGCGGGTAAAAATCATTTCTGAAcCTAGATGGAAATGTTTCTTTTCAAAGTAGAGAGGACTAAAATCAATTTACTTCATTTGCATGTGCTTTTTTTAGA	VaccDscaff2:15644331-15644182|VaccDscaff3:30961284-30961433|NoHit|NoHit
s2730p7072	scaffold02730:7072	A:G	1	s2730b6679	54.2076	CTTTTTTTAGAAACAGAAACTAAAGTTGGAAAAGGCATTTTAATTTTGCTGAAATTTGTGAGGAAACTTACTGCaTGCTCATGTGATTGGGCATCAAGTTGTTGAGCAATATCTTCAAGGTTTTTCTCATTCGGCTGCGGCTGCCCCGAT	VaccDscaff2:15644192-15644043|VaccDscaff3:30961423-30961572|NoHit|NoHit
s2730p7106	scaffold02730:7106	A:G	1	s2730b6679	54.2076	GCATTTTAATTTTGCTGAAATTTGTGAGGAAACTTACTGCATGCTCATGTGATTGGGCATCAAGTTGTTGAGCAaTATCTTCAAGGTTTTTCTCATTCGGCTGCGGCTGCCCCGATGTAGATGTGTCATCTTCCTCGAAGTTAGCATTTC	VaccDscaff2:15644158-15644009|VaccDscaff3:30961457-30961606|NoHit|NoHit
s2730p9587	scaffold02730:9587	G:A	1	s2730b6679	54.2076	CATGAAAATGAAATGGAACACAATACACAGCCTCAGAGGCCACCAAAACTCAACAGACTAGATACTCTCAAGAGgCAAATTACTAGACCTAGACTTTATGACATCGAAAAAGCTCCCACAAGACACTGTCATAAACGTTAATTGTCAAAA	VaccDscaff2:15641942-15641799|VaccDscaff3:30963797-30963943|NoHit|VaccDscaff31:10583061-10582951
s2730p9602	scaffold02730:9602	T:A	1	s2730b6679	54.2076	GAACACAATACACAGCCTCAGAGGCCACCAAAACTCAACAGACTAGATACTCTCAAGAGGCAAATTACTAGACCtAGACTTTATGACATCGAAAAAGCTCCCACAAGACACTGTCATAAACGTTAATTGTCAAAAGTCTAATTTGAACAG	VaccDscaff2:15641927-15641784|VaccDscaff3:30963812-30963961|NoHit|VaccDscaff31:10583061-10582932
s2730p9616	scaffold02730:9616	T:G	1	s2730b6679	54.2076	GCCTCAGAGGCCACCAAAACTCAACAGACTAGATACTCTCAAGAGGCAAATTACTAGACCTAGACTTTATGACAtCGAAAAAGCTCCCACAAGACACTGTCATAAACGTTAATTGTCAAAAGTCTAATTTGAACAGGGCACAACCAAGGA	VaccDscaff1:24714797-24714654|VaccDscaff3:30963826-30963975|NoHit|VaccDscaff31:10583061-10582918
s1250p530	scaffold01250:530	C:T	1	s1250b530	55.0699	ACTTTCTATATATCTGCTTCCATCCAATCAAAGACGTCCACACCATAGAGAATCAGGCTTAGCAAAAACGAGACcAGGGACCATGAACCCCCTCCATACTGCACCTCCCAAATCAAGAGTCTTCACTTTGAATCTCTCAAGCTTCTACGA	VaccDscaff1:20184803-20184932|VaccDscaff5:22239823-22239674|VaccDscaff8:22055738-22055589|VaccDscaff10:20773146-20772997
s1250p602	scaffold01250:602	A:G	1	s1250b530	55.0699	ACCAGGGACCATGAACCCCCTCCATACTGCACCTCCCAAATCAAGAGTCTTCACTTTGAATCTCTCAAGCTTCTaCGATAACTCCTCCACCGACTCCGAAATGCTCCTCGTCAACACCGGTTCCCCCTTCGTATGGCTAAACTTTTAAGC	VaccDscaff1:20184861-20185004|VaccDscaff5:22239748-22239602|VaccDscaff8:22055666-22055517|VaccDscaff10:20773071-20772925
s1250p656	scaffold01250:656	T:C	1	s1250b530	55.0699	TTTGAATCTCTCAAGCTTCTACGATAACTCCTCCACCGACTCCGAAATGCTCCTCGTCAACACCGGTTCCCCCTtCGTATGGCTAAACTTTTAAGCATGATCGTCCGATTCTTTTTTGGGAAGTTTATTGCACAAGTCAGAAAGGGCCTT	VaccDscaff1:20184909-20185058|VaccDscaff5:22239697-22239548|VaccDscaff8:22055612-22055476|VaccDscaff10:20773020-20772871
s1250p673	scaffold01250:673	T:G	1	s1250b530	55.0699	TCTACGATAACTCCTCCACCGACTCCGAAATGCTCCTCGTCAACACCGGTTCCCCCTTCGTATGGCTAAACTTTtAAGCATGATCGTCCGATTCTTTTTTGGGAAGTTTATTGCACAAGTCAGAAAGGGCCTTAACTCATGACTGTTTCA	VaccDscaff1:20184926-20185075|VaccDscaff5:22239680-22239531|VaccDscaff8:22055595-22055476|VaccDscaff10:20773003-20772854
s1250p687	scaffold01250:687	C:T	1	s1250b530	55.0699	TCCACCGACTCCGAAATGCTCCTCGTCAACACCGGTTCCCCCTTCGTATGGCTAAACTTTTAAGCATGATCGTCcGATTCTTTTTTGGGAAGTTTATTGCACAAGTCAGAAAGGGCCTTAACTCATGACTGTTTCAGCCTTTCACCAATA	VaccDscaff1:20184940-20185089|VaccDscaff5:22239666-22239517|VaccDscaff8:22055581-22055476|VaccDscaff10:20772989-20772840
s1250p759	scaffold01250:759	A:G	1	s1250b530	55.0699	TCCGATTCTTTTTTGGGAAGTTTATTGCACAAGTCAGAAAGGGCCTTAACTCATGACTGTTTCAGCCTTTCACCaATAAACTGCTCAATCCGCTCCTCTTTCTATCTCTGAAAAGAATTTTCGGAGCACGATTTCCCTATTCCGCGTGTT	VaccDscaff1:20185015-20185161|VaccDscaff5:22239594-22239445|VaccDscaff8:22043291-22043170|VaccDscaff10:20772917-20772768
s1250p773	scaffold01250:773	T:G	1	s1250b530	55.0699	GGGAAGTTTATTGCACAAGTCAGAAAGGGCCTTAACTCATGACTGTTTCAGCCTTTCACCAATAAACTGCTCAAtCCGCTCCTCTTTCTATCTCTGAAAAGAATTTTCGGAGCACGATTTCCCTATTCCGCGTGTTGAGTTCTTCCATGC	VaccDscaff1:20185026-20185175|VaccDscaff5:22239580-22239431|VaccDscaff8:22043291-22043156|VaccDscaff10:20772903-20772754
s1250p776	scaffold01250:776	G:A	1	s1250b530	55.0699	AAGTTTATTGCACAAGTCAGAAAGGGCCTTAACTCATGACTGTTTCAGCCTTTCACCAATAAACTGCTCAATCCgCTCCTCTTTCTATCTCTGAAAAGAATTTTCGGAGCACGATTTCCCTATTCCGCGTGTTGAGTTCTTCCATGCACT	VaccDscaff1:20185029-20185178|VaccDscaff5:22239577-22239428|VaccDscaff8:22043291-22043153|VaccDscaff10:20772900-20772751
s1250p808	scaffold01250:808	G:A	1	s1250b530	55.0699	CTCATGACTGTTTCAGCCTTTCACCAATAAACTGCTCAATCCGCTCCTCTTTCTATCTCTGAAAAGAATTTTCGgAGCACGATTTCCCTATTCCGCGTGTTGAGTTCTTCCATGCACTCGAGCAAGATCATAAGCAGCTCGTCCACCGCC	VaccDscaff1:20185061-20185210|VaccDscaff5:22239545-22239396|VaccDscaff8:22043270-22043121|VaccDscaff10:20772868-20772719
s0872p6928	scaffold00872:6928	C:T	1	s0872b6928	55.07	GCCACAAATGCATGTCGTAACTTGCCGGAATGAATGAAACAAAGAAATTGACACTCGGACATGTTTCGATCCGCcGACGCCCCTCGCTCAGGCGATATCGAGCGATTTTGGGCTTGGGCATCCCTGGACCTCGAACTTTTCCCTAAAACC	VaccDscaff1:18327167-18327022|VaccDscaff3:31434620-31434475|VaccDscaff8:23864714-23864861|VaccDscaff42:19375294-19375438
s0872p7003	scaffold00872:7003	C:T	1	s0872b6928	55.07	GACGCCCCTCGCTCAGGCGATATCGAGCGATTTTGGGCTTGGGCATCCCTGGACCTCGAACTTTTCCCTAAAACcCACCAAATAACTCCATAATATCCTTGTGAATCTTTGGCATGGCTTGCTGGAGCCGTTGATGCCAGAAAAGCGATG	VaccDscaff1:18327092-18326945|VaccDscaff37:15690521-15690669|VaccDscaff8:23864789-23864938|VaccDscaff41:2006504-2006627
s0872p16551	scaffold00872:16551	G:A	1	s0872b6928	55.07	CACAGATTGACTTGATTCTTCAAAAGAAACCCTTGTTGGTTTGATTTGATCATTGCATGATCACTTCTGGCTTTgAAAGTTGTTCTTAAGAGGAGGGCTGATTTGGAGACGTTGACCATGTGGAGGATCCTGTTTCATCAGCTTTTCCTT	VaccDscaff1:18317314-18317168|VaccDscaff37:11168810-11168661|VaccDscaff8:23874689-23874838|VaccDscaff39:19477236-19477385
s0872p16609	scaffold00872:16609	T:G	1	s0872b6928	55.07	GATCACTTCTGGCTTTGAAAGTTGTTCTTAAGAGGAGGGCTGATTTGGAGACGTTGACCATGTGGAGGATCCTGtTTCATCAGCTTTTCCTTTTCCCTTAGGGTCTTCCTTCTTTTCCCACTCGCACTGATCCTTAAGATGCTGCGGGGT	VaccDscaff1:18317259-18317110|VaccDscaff37:11168752-11168603|VaccDscaff8:23874747-23874896|VaccDscaff33:17433987-17433838
s0872p16637	scaffold00872:16637	G:A	1	s0872b6928	55.07	TAAGAGGAGGGCTGATTTGGAGACGTTGACCATGTGGAGGATCCTGTTTCATCAGCTTTTCCTTTTCCCTTAGGgTCTTCCTTCTTTTCCCACTCGCACTGATCCTTAAGATGCTGCGGGGTCATGCCACCATTATTGAGAAGGCAATCT	VaccDscaff1:18317231-18317082|VaccDscaff3:31420690-31420541|VaccDscaff8:23874775-23874924|VaccDscaff33:15948418-15948567
s0872p25304	scaffold00872:25304	A:G	1	s0872b6928	55.07	GGGGAAAACGGAGAGGGAAGTAGCAAATGAGCAGAATCGAACTTGTGCAGGAAATTGTAAATTAACTGTTTCAGaAATTTACGAAGCAATAGGGGCTCATGCTTGGAATATTACCTTTTTATTTCTAAGTTGGAATAAATTTTCATAAAG	VaccDscaff1:18305531-18305383|VaccDscaff5:17310296-17310146|VaccDscaff8:23884349-23884498|VaccDscaff10:22567824-22567973
s0872p25379	scaffold00872:25379	G:A	1	s0872b6928	55.07	AATTTACGAAGCAATAGGGGCTCATGCTTGGAATATTACCTTTTTATTTCTAAGTTGGAATAAATTTTCATAAAgGTGTACAATAATATGGTAAAATATGAGACAAAAACAAATACAACGATTAAAATTCGTAAAAATACAAGAAATCTC	VaccDscaff1:18305456-18305307|VaccDscaff5:17310221-17310071|VaccDscaff8:23884424-23884573|VaccDscaff10:22567899-22568048
s0872p30285	scaffold00872:30285	C:G	1	s0872b6928	55.07	CAAACCAAGGTCAATGTGAAGGCCAAGTGCAGTGTGAACAAGCATTCTCGAGCTCGATTAGAAACTGAGCTAAGcTCAAACTTGGGGTCTTGCAGCTATTCTGAGTTGCATGATCAGAGTTCCGTGGGTTCCACCTGTCACTGGGGCTAA	VaccDscaff1:18300202-18300053|VaccDscaff5:17301475-17301326|VaccDscaff8:23889642-23889791|VaccDscaff10:22572958-22573107
s0872p30292	scaffold00872:30292	T:C	1	s0872b6928	55.07	AGGTCAATGTGAAGGCCAAGTGCAGTGTGAACAAGCATTCTCGAGCTCGATTAGAAACTGAGCTAAGCTCAAACtTGGGGTCTTGCAGCTATTCTGAGTTGCATGATCAGAGTTCCGTGGGTTCCACCTGTCACTGGGGCTAATTGTTGG	VaccDscaff1:18300195-18300046|VaccDscaff5:17301468-17301319|VaccDscaff8:23889649-23889798|VaccDscaff10:22572965-22573114
s0872p30494	scaffold00872:30494	G:T	1	s0872b6928	55.07	TATAGATTGGCCAATTGAAGATGCAATAACTTACTATAGAACAGGTCGTCATGGAACCCTTACTTTGAGCACTTgTGTCCAACTTGACGACCAAGTTTATGTCCTGCTTCTATGGTTGAGCATGAAGAAGGAAATCTTATAGGGAGGGTT	VaccDscaff1:18299993-18299843|VaccDscaff5:17301266-17301117|VaccDscaff8:23889851-23890000|VaccDscaff10:22573167-22573316
s0872p30540	scaffold00872:30540	C:T	1	s0872b6928	55.07	CGTCATGGAACCCTTACTTTGAGCACTTGTGTCCAACTTGACGACCAAGTTTATGTCCTGCTTCTATGGTTGAGcATGAAGAAGGAAATCTTATAGGGAGGGTTAGGGAGGATTTCAGGCATCAGTTACTTCAATTCCCATTTTTCAAAC	VaccDscaff1:18299947-18299797|VaccDscaff5:17301218-17301071|VaccDscaff8:23889897-23890046|VaccDscaff10:22573213-22573362
s0872p42740	scaffold00872:42740	A:C	1	s0872b6928	55.07	TTGAAGACAACAAAGAAACTACGAAAATGCCTGAATTTCTAGTTCTATTGGCAAATTGTCGCTCTCTGGTCCAAaACCATGTAATTTGGGTTGGGTTATTAGGTCCTGTTCTTTATGTAAATGCCTTGAAAAGAGTGCTAAAAAGGATAA	VaccDscaff1:18292242-18292095|VaccDscaff5:17267719-17267572|VaccDscaff8:23909225-23909374|NoHit
s0872p73807	scaffold00872:73807	T:A	1	s0872b6928	55.07	ATGAAATCATAGGGTCCTATCAAGTTGCGCTACAACCCTGTTGTGTGAATACATTACAAGGTCCCCTCCTCCGGtTTGGAACGGGTTTTCTATGTTCATTTATGCACGTAGGCGAGAATTCATGGTATTTTCTCTTGATTCTAAAGATCT	VaccDscaff1:18260461-18260314|VaccDscaff5:17237419-17237272|VaccDscaff8:23956191-23956340|VaccDscaff10:22593510-22593655
s0872p73814	scaffold00872:73814	C:T	1	s0872b6928	55.07	CATAGGGTCCTATCAAGTTGCGCTACAACCCTGTTGTGTGAATACATTACAAGGTCCCCTCCTCCGGTTTGGAAcGGGTTTTCTATGTTCATTTATGCACGTAGGCGAGAATTCATGGTATTTTCTCTTGATTCTAAAGATCTTTTCCTG	VaccDscaff1:18260456-18260307|VaccDscaff5:17237412-17237265|VaccDscaff8:23956198-23956347|VaccDscaff10:22593515-22593664
s0872p73851	scaffold00872:73851	T:C	1	s0872b6928	55.07	GTGAATACATTACAAGGTCCCCTCCTCCGGTTTGGAACGGGTTTTCTATGTTCATTTATGCACGTAGGCGAGAAtTCATGGTATTTTCTCTTGATTCTAAAGATCTTTTCCTGCATGATTTTGACACTTGTGATGATAATGTTTCAGTGG	VaccDscaff1:18260419-18260270|VaccDscaff5:17237377-17237228|VaccDscaff8:23956235-23956384|VaccDscaff10:22593552-22593701
s0872p73865	scaffold00872:73865	T:A	1	s0872b6928	55.07	AGGTCCCCTCCTCCGGTTTGGAACGGGTTTTCTATGTTCATTTATGCACGTAGGCGAGAATTCATGGTATTTTCtCTTGATTCTAAAGATCTTTTCCTGCATGATTTTGACACTTGTGATGATAATGTTTCAGTGGATTTTCTGGGTTGG	VaccDscaff1:18260405-18260256|VaccDscaff5:17237363-17237214|VaccDscaff8:23956249-23956398|VaccDscaff10:22593566-22593715
s0872p73901	scaffold00872:73901	C:A	1	s0872b6928	55.07	TTCATTTATGCACGTAGGCGAGAATTCATGGTATTTTCTCTTGATTCTAAAGATCTTTTCCTGCATGATTTTGAcACTTGTGATGATAATGTTTCAGTGGATTTTCTGGGTTGGACCATTCATCGGTGCCGCCATTGCCGCCTTCTACCA	VaccDscaff1:18260369-18260220|VaccDscaff5:17237327-17237178|VaccDscaff8:23956285-23956434|VaccDscaff10:22593602-22593751
s0872p74061	scaffold00872:74061	C:A	1	s0872b6928	55.07	CTCAGAGCAGCAGCGGTCAAAGCTTTTGGATCTTTCAAAAGCACTGCTTATAACTAAGAGTCATGGGAGTTCTTcGAGCTTCAAGTCTGTGTTCTCAGAGGGGATTTTGGGAATATTGGGTAAAGTTGTAAATAAGTATTGGTGTGGAGG	VaccDscaff1:18260209-18260063|VaccDscaff5:17237167-17237019|VaccDscaff8:23956445-23956594|VaccDscaff10:22593762-22593910
s0872p74064	scaffold00872:74064	G:A	1	s0872b6928	55.07	AGAGCAGCAGCGGTCAAAGCTTTTGGATCTTTCAAAAGCACTGCTTATAACTAAGAGTCATGGGAGTTCTTCGAgCTTCAAGTCTGTGTTCTCAGAGGGGATTTTGGGAATATTGGGTAAAGTTGTAAATAAGTATTGGTGTGGAGGATA	VaccDscaff1:18260206-18260058|VaccDscaff5:17237164-17237016|VaccDscaff8:23956448-23956597|VaccDscaff10:22593765-22593913
s0872p74135	scaffold00872:74135	G:A	1	s0872b6928	55.07	CGAGCTTCAAGTCTGTGTTCTCAGAGGGGATTTTGGGAATATTGGGTAAAGTTGTAAATAAGTATTGGTGTGGAgGATAGTGTGGTCAATTTGGTTGCTTTGTGTGATCTTGGCACTTGTTTTTAACCGTGCCAATTGTGTTGTCATCTG	VaccDscaff1:18260131-18259989|VaccDscaff5:17237089-17236947|VaccDscaff8:23956519-23956668|VaccDscaff10:22593840-22593982
s0872p85266	scaffold00872:85266	G:A	1	s0872b6928	55.07	GTGCTCTTNNNNNNNNNNNNNNNNNNNNTCTTTAATAAGTTGAATTGACAAAGTTAGACACTTAAAAAGGGACAgATTGATATAGTATCAAAGAGATGATTTTGTGAACTTCTGTATGTTTTTCTTTCACAAAATTAAAGCAATGAGTTT	VaccDscaff1:18247870-18247749|VaccDscaff5:17223701-17223580|VaccDscaff8:23990240-23990361|VaccDscaff10:22614079-22614200
s0872p106795	scaffold00872:106795	T:A	1	s0872b6928	55.07	GACCCAAAAGTATATTTTTCATTGATCAAAAACACTTCTATCCAAAATATATCCTGTAAAAAAGAAAGAATTATtGTTATTTTTTGGAATTCAATAAAACACATGTAGGAGAATAAAAAATTTATTTCCCTTTACTTCAAATTCGCTTTG	VaccDscaff1:18229519-18229369|VaccDscaff5:17198164-17198014|VaccDscaff8:24013787-24013937|VaccDscaff10:22644457-22644578
s0872p106864	scaffold00872:106864	C:T	1	s0872b6928	55.07	ATTATTGTTATTTTTTGGAATTCAATAAAACACATGTAGGAGAATAAAAAATTTATTTCCCTTTACTTCAAATTcGCTTTGTTTGAGAATAAATTTTAATAGAACATTTCTAATAACTGAACGGAACCTAAAGATAATAATGAAAGAAAC	VaccDscaff1:18229449-18229300|VaccDscaff5:17198088-17197945|VaccDscaff8:24013857-24014006|VaccDscaff10:22644499-22644646
s0872p106874	scaffold00872:106874	G:T	1	s0872b6928	55.07	TTTTTTGGAATTCAATAAAACACATGTAGGAGAATAAAAAATTTATTTCCCTTTACTTCAAATTCGCTTTGTTTgAGAATAAATTTTAATAGAACATTTCTAATAACTGAACGGAACCTAAAGATAATAATGAAAGAAACGTTTTGACAA	VaccDscaff1:18229439-18229290|VaccDscaff5:17198084-17197935|VaccDscaff8:24013867-24014016|VaccDscaff10:22644509-22644657
s0872p106970	scaffold00872:106970	G:C	1	s0872b6928	55.07	TTTCTAATAACTGAACGGAACCTAAAGATAATAATGAAAGAAACGTTTTGACAAGTGCACACAGTCATGGAAAGgATACGTACCTAAACTGTAGCGGCCGGGTCAAGAAGGGCCAACGGGGCTCAGTTCTCTCCCCAAGAAGGGTGGGGG	VaccDscaff1:18229343-18229194|VaccDscaff5:17197988-17197839|VaccDscaff8:24013963-24014112|VaccDscaff10:22644604-22644753
s0872p106983	scaffold00872:106983	A:C	1	s0872b6928	55.07	AACGGAACCTAAAGATAATAATGAAAGAAACGTTTTGACAAGTGCACACAGTCATGGAAAGGATACGTACCTAAaCTGTAGCGGCCGGGTCAAGAAGGGCCAACGGGGCTCAGTTCTCTCCCCAAGAAGGGTGGGGGATCACCTCCTCGA	VaccDscaff1:18229330-18229181|VaccDscaff5:17197975-17197826|VaccDscaff8:24013976-24014125|VaccDscaff10:22644617-22644763
s0872p106993	scaffold00872:106993	C:T	1	s0872b6928	55.07	AAAGATAATAATGAAAGAAACGTTTTGACAAGTGCACACAGTCATGGAAAGGATACGTACCTAAACTGTAGCGGcCGGGTCAAGAAGGGCCAACGGGGCTCAGTTCTCTCCCCAAGAAGGGTGGGGGATCACCTCCTCGAAACCAGCAAA	VaccDscaff1:18229320-18229171|VaccDscaff5:17197965-17197816|VaccDscaff8:24013986-24014135|VaccDscaff10:22644627-22644776
s0872p107077	scaffold00872:107077	C:T	1	s0872b6928	55.07	AAGGGCCAACGGGGCTCAGTTCTCTCCCCAAGAAGGGTGGGGGATCACCTCCTCGAAACCAGCAAAAGCGAATGcAGATCGAATCGTCTCACTCTCGCCGAACCGTACATGCCCTCGGCTTACAGGTGCTTGGTGTAGATCTGCACGAAT	VaccDscaff1:18229236-18229087|VaccDscaff5:17197881-17197732|VaccDscaff8:24014070-24014219|VaccDscaff10:22644711-22644860
s0872p117765	scaffold00872:117765	C:T	1	s0872b6928	55.07	GATGGAGTAATGCTTTTTGTGGTGTGATACTCAAGGGAGAAGGCAGGGTGATTTTTAACTTTGAAAAGTTATTTcGGGTAACATATATATAACTTCAAATGTATTGCGCCACAAGGGTTTTATAAAATGTATGTATATTTTGTATAGGCA	VaccDscaff1:18221631-18221482|VaccDscaff5:17187543-17187394|VaccDscaff8:24020434-24020583|VaccDscaff10:22654719-22654868
s0872p118011	scaffold00872:118011	C:T	1	s0872b6928	55.07	ATTGCCATGTCTCTTGTTGTGTCCGTATTCCTATTTTTTTGAGATCACCGTGTTCCTATCCGTGGCCGTGTCTCcAGCCTTGTCCGTATCCGTGCTACATAATCTGGAAATAGAGAGATGGCTGGGATGGTTAAGTTGGTGCCAATGAAG	VaccDscaff1:18221385-18221236|VaccDscaff5:17187297-17187148|VaccDscaff8:24020680-24020829|VaccDscaff10:22654965-22655114
s0872p118027	scaffold00872:118027	C:A	1	s0872b6928	55.07	TTGTGTCCGTATTCCTATTTTTTTGAGATCACCGTGTTCCTATCCGTGGCCGTGTCTCCAGCCTTGTCCGTATCcGTGCTACATAATCTGGAAATAGAGAGATGGCTGGGATGGTTAAGTTGGTGCCAATGAAGATCCTGCAGTTATGTT	VaccDscaff1:18221369-18221220|VaccDscaff5:17187281-17187132|VaccDscaff8:24020696-24020845|VaccDscaff10:22654981-22655130
s0872p118057	scaffold00872:118057	G:A	1	s0872b6928	55.07	ACCGTGTTCCTATCCGTGGCCGTGTCTCCAGCCTTGTCCGTATCCGTGCTACATAATCTGGAAATAGAGAGATGgCTGGGATGGTTAAGTTGGTGCCAATGAAGATCCTGCAGTTATGTTATATGTGCAAAGTTAAAATACCAGAAAAGA	VaccDscaff1:18221339-18221190|VaccDscaff5:17187251-17187102|VaccDscaff8:24020726-24020875|VaccDscaff10:22655011-22655160
s0872p124916	scaffold00872:124916	A:G	1	s0872b6928	55.07	CATAAACCATCGGTTCAACCTAAGTGGTACTGTTTGGCACCAACTCTATTGACATAAGTATTTCCTCCGAACCCaCCGGTTCTGCCATGCACAACTGTTCAGCCTTGCCTGACGGTGAGATGAGTAGTTGATCTGAACCCAGCGGTTCGA	VaccDscaff1:18208275-18208127|VaccDscaff5:17179814-17179664|VaccDscaff8:24029240-24029389|VaccDscaff10:22664910-22665059
s0872p124917	scaffold00872:124917	C:T	1	s0872b6928	55.07	ATAAACCATCGGTTCAACCTAAGTGGTACTGTTTGGCACCAACTCTATTGACATAAGTATTTCCTCCGAACCCAcCGGTTCTGCCATGCACAACTGTTCAGCCTTGCCTGACGGTGAGATGAGTAGTTGATCTGAACCCAGCGGTTCGAC	VaccDscaff1:18208274-18208127|VaccDscaff5:17179813-17179663|VaccDscaff8:24029241-24029390|VaccDscaff10:22664911-22665060
s0872p124942	scaffold00872:124942	A:G	1	s0872b6928	55.07	GTACTGTTTGGCACCAACTCTATTGACATAAGTATTTCCTCCGAACCCACCGGTTCTGCCATGCACAACTGTTCaGCCTTGCCTGACGGTGAGATGAGTAGTTGATCTGAACCCAGCGGTTCGACCATGTGTTACCGCTCAGCCATGTAC	VaccDscaff1:18208249-18208100|VaccDscaff5:17179788-17179638|VaccDscaff8:24029266-24029415|VaccDscaff10:22664936-22665085
s0872p124991	scaffold00872:124991	A:G	1	s0872b6928	55.07	CCGGTTCTGCCATGCACAACTGTTCAGCCTTGCCTGACGGTGAGATGAGTAGTTGATCTGAACCCAGCGGTTCGaCCATGTGTTACCGCTCAGCCATGTACTATGGTTTGGCCATGCCTAACAGTGAGATGAAGAGTTGGTCTGAATCCA	VaccDscaff1:18208199-18208051|VaccDscaff5:17179738-17179589|VaccDscaff8:24029315-24029464|VaccDscaff10:22664985-22665134
s0872p125002	scaffold00872:125002	C:T	1	s0872b6928	55.07	ATGCACAACTGTTCAGCCTTGCCTGACGGTGAGATGAGTAGTTGATCTGAACCCAGCGGTTCGACCATGTGTTAcCGCTCAGCCATGTACTATGGTTTGGCCATGCCTAACAGTGAGATGAAGAGTTGGTCTGAATCCACTGGTTGGGTC	VaccDscaff1:18208189-18208040|VaccDscaff5:17179727-17179578|VaccDscaff8:24029326-24029475|VaccDscaff10:22664996-22665145
s0872p125009	scaffold00872:125009	G:A	1	s0872b6928	55.07	ACTGTTCAGCCTTGCCTGACGGTGAGATGAGTAGTTGATCTGAACCCAGCGGTTCGACCATGTGTTACCGCTCAgCCATGTACTATGGTTTGGCCATGCCTAACAGTGAGATGAAGAGTTGGTCTGAATCCACTGGTTGGGTCATATGTT	VaccDscaff1:18208168-18208036|VaccDscaff5:17179720-17179571|VaccDscaff8:24029333-24029482|VaccDscaff10:22665003-22665152
s0872p125020	scaffold00872:125020	T:C	1	s0872b6928	55.07	TTGCCTGACGGTGAGATGAGTAGTTGATCTGAACCCAGCGGTTCGACCATGTGTTACCGCTCAGCCATGTACTAtGGTTTGGCCATGCCTAACAGTGAGATGAAGAGTTGGTCTGAATCCACTGGTTGGGTCATATGTTAAACTCAGCCA	VaccDscaff1:18208168-18208022|VaccDscaff5:17179709-17179560|VaccDscaff8:24029344-24029493|VaccDscaff10:22665014-22665163
s0872p125025	scaffold00872:125025	T:C	1	s0872b6928	55.07	TGACGGTGAGATGAGTAGTTGATCTGAACCCAGCGGTTCGACCATGTGTTACCGCTCAGCCATGTACTATGGTTtGGCCATGCCTAACAGTGAGATGAAGAGTTGGTCTGAATCCACTGGTTGGGTCATATGTTAAACTCAGCCATGTAC	VaccDscaff1:18208166-18208017|VaccDscaff5:17179704-17179555|VaccDscaff8:24029349-24029498|VaccDscaff10:22665019-22665168
s0872p125072	scaffold00872:125072	T:C	1	s0872b6928	55.07	GTTACCGCTCAGCCATGTACTATGGTTTGGCCATGCCTAACAGTGAGATGAAGAGTTGGTCTGAATCCACTGGTtGGGTCATATGTTAAACTCAGCCATGTACCACAATTCGGCCACGCCTGATAGTGATCTTAGTAAGGCTATTGATCC	VaccDscaff1:18208119-18207972|VaccDscaff5:17179657-17179508|VaccDscaff8:24029396-24029545|VaccDscaff10:22665066-22665215
s0872p125082	scaffold00872:125082	G:T	1	s0872b6928	55.07	AGCCATGTACTATGGTTTGGCCATGCCTAACAGTGAGATGAAGAGTTGGTCTGAATCCACTGGTTGGGTCATATgTTAAACTCAGCCATGTACCACAATTCGGCCACGCCTGATAGTGATCTTAGTAAGGCTATTGATCCATTAGGTCCT	VaccDscaff1:18208107-18207962|VaccDscaff5:17179646-17179498|VaccDscaff8:24029406-24029555|VaccDscaff10:22665077-22665225
s0872p125091	scaffold00872:125091	A:G	1	s0872b6928	55.07	CTATGGTTTGGCCATGCCTAACAGTGAGATGAAGAGTTGGTCTGAATCCACTGGTTGGGTCATATGTTAAACTCaGCCATGTACCACAATTCGGCCACGCCTGATAGTGATCTTAGTAAGGCTATTGATCCATTAGGTCCTTAAGGACTG	VaccDscaff1:18208100-18207951|VaccDscaff5:17179638-17179489|VaccDscaff8:24029415-24029564|VaccDscaff10:22665085-22665234
s0872p125104	scaffold00872:125104	A:G	1	s0872b6928	55.07	ATGCCTAACAGTGAGATGAAGAGTTGGTCTGAATCCACTGGTTGGGTCATATGTTAAACTCAGCCATGTACCACaATTCGGCCACGCCTGATAGTGATCTTAGTAAGGCTATTGATCCATTAGGTCCTTAAGGACTGTATAATTCGGCCC	VaccDscaff1:18208087-18207938|VaccDscaff5:17179625-17179476|VaccDscaff8:24029428-24029577|VaccDscaff10:22665098-22665247
s0872p125105	scaffold00872:125105	A:G	1	s0872b6928	55.07	TGCCTAACAGTGAGATGAAGAGTTGGTCTGAATCCACTGGTTGGGTCATATGTTAAACTCAGCCATGTACCACAaTTCGGCCACGCCTGATAGTGATCTTAGTAAGGCTATTGATCCATTAGGTCCTTAAGGACTGTATAATTCGGCCCA	VaccDscaff1:18208086-18207937|VaccDscaff5:17179624-17179475|VaccDscaff8:24029429-24029578|VaccDscaff10:22665099-22665248
s0872p125121	scaffold00872:125121	T:C	1	s0872b6928	55.07	GAAGAGTTGGTCTGAATCCACTGGTTGGGTCATATGTTAAACTCAGCCATGTACCACAATTCGGCCACGCCTGAtAGTGATCTTAGTAAGGCTATTGATCCATTAGGTCCTTAAGGACTGTATAATTCGGCCCACTACAATAGCCCACCA	VaccDscaff1:18208070-18207921|VaccDscaff5:17179608-17179472|VaccDscaff8:24029445-24029594|VaccDscaff10:22665115-22665264
s0848p11631	scaffold00848:11631	G:A	1	s0848b11631	55.0701	TGCAACTTTAGGTAGAAGTAGCATACCAGCAGCAGGAAATGTAACAGGAAAATAGTAAAAACAGCAGCAACATAgGTAGTAAAGGCTACCACAACAAGTAGCAGAAGTATGACAGCATATTTCGATCCAGAAAGCAGCATCTTTTAGGCA	VaccDscaff1:20310456-20310604|VaccDscaff9:6140750-6140619|VaccDscaff8:21892893-21892744|VaccDscaff10:20596743-20596593
s0848p11684	scaffold00848:11684	C:T	1	s0848b11631	55.0701	AGTAAAAACAGCAGCAACATAGGTAGTAAAGGCTACCACAACAAGTAGCAGAAGTATGACAGCATATTTCGATCcAGAAAGCAGCATCTTTTAGGCAGAAATAGTATAATAGTAGCAGCAAATGCAGCAGAAAATAGTAAAACAGCAGCA	VaccDscaff1:20310509-20310659|VaccDscaff5:22082265-22082115|VaccDscaff8:21892840-21892691|VaccDscaff10:20596690-20596540
s0848p11705	scaffold00848:11705	C:A	1	s0848b11631	55.0701	GGTAGTAAAGGCTACCACAACAAGTAGCAGAAGTATGACAGCATATTTCGATCCAGAAAGCAGCATCTTTTAGGcAGAAATAGTATAATAGTAGCAGCAAATGCAGCAGAAAATAGTAAAACAGCAGCAGCAAAGGTAGCAAAGTCTACC	VaccDscaff1:20310531-20310680|VaccDscaff5:22082244-22082094|VaccDscaff8:21892819-21892670|VaccDscaff10:20596669-20596519
s0848p11734	scaffold00848:11734	C:T	1	s0848b11631	55.0701	GAAGTATGACAGCATATTTCGATCCAGAAAGCAGCATCTTTTAGGCAGAAATAGTATAATAGTAGCAGCAAATGcAGCAGAAAATAGTAAAACAGCAGCAGCAAAGGTAGCAAAGTCTACCATAAAAAACAACAGACCACCTACCTAGCA	VaccDscaff1:20310559-20310709|VaccDscaff5:22082215-22082065|VaccDscaff8:21892790-21892641|VaccDscaff10:20596640-20596490
s0848p11785	scaffold00848:11785	A:G	1	s0848b11631	55.0701	TAGTATAATAGTAGCAGCAAATGCAGCAGAAAATAGTAAAACAGCAGCAGCAAAGGTAGCAAAGTCTACCATAAaAAACAACAGACCACCTACCTAGCACAATTTCATAGAAATACTTCAAGATACTAGAAATTAAAGTAGTCATATCGT	VaccDscaff1:20310611-20310760|VaccDscaff5:22082163-22082014|VaccDscaff8:21892739-21892590|VaccDscaff10:20596588-20596439
s0848p11811	scaffold00848:11811	A:G	1	s0848b11631	55.0701	CAGAAAATAGTAAAACAGCAGCAGCAAAGGTAGCAAAGTCTACCATAAAAAACAACAGACCACCTACCTAGCACaATTTCATAGAAATACTTCAAGATACTAGAAATTAAAGTAGTCATATCGTCGCTAGCTAGAATTCTCAAATCTTTT	VaccDscaff1:20310637-20310786|VaccDscaff5:22082137-22081988|VaccDscaff8:21892713-21892564|VaccDscaff10:20596562-20596413
s0848p11916	scaffold00848:11916	G:A	1	s0848b11631	55.0701	ATTAAAGTAGTCATATCGTCGCTAGCTAGAATTCTCAAATCTTTTCTTATTCCAAGATTTCCATAAAAATGCCCgATGATGACAGTAATTAAAATGTTCCAACGCCGGCTATCACGGCTATCACGAGACTATAGAATTGTCCCTGACATT	VaccDscaff1:20310742-20310882|VaccDscaff5:22082032-22081918|VaccDscaff8:21892608-21892459|VaccDscaff10:20596457-20596317
s0848p39289	scaffold00848:39289	A:G	1	s0848b11631	55.0701	ACCATGGTGGTGTTCGTATTAGTGAGGCTTCTTCTGTTGCTAGGCGTCTGCGTAGGGGAAGAGGTCGTGTTGGGaTAAGACGTTCTTCCATTCAAAGGTTTTTTCTGCGTAATCAGATTATACGCTTCTCATACTAACAATTATCTTGGA	VaccDscaff1:20331392-20331541|VaccDscaff43:16133345-16133196|VaccDscaff8:21863552-21863403|VaccDscaff10:20542604-20542455
s0848p39349	scaffold00848:39349	T:G	1	s0848b11631	55.0701	GAGGTCGTGTTGGGATAAGACGTTCTTCCATTCAAAGGTTTTTTCTGCGTAATCAGATTATACGCTTCTCATACtAACAATTATCTTGGAATTGACTTTTCTTGTGAAAATATTCAGAGTGAACCGTTTGGAGAGAGAACTAGCAGTGTG	VaccDscaff1:20331452-20331601|VaccDscaff5:22043056-22042906|VaccDscaff8:21863492-21863343|VaccDscaff10:20542544-20542395
s0848p39412	scaffold00848:39412	A:T	1	s0848b11631	55.0701	GCTTCTCATACTAACAATTATCTTGGAATTGACTTTTCTTGTGAAAATATTCAGAGTGAACCGTTTGGAGAGAGaACTAGCAGTGTGCCTTTGAGAGACCAATCCCCTATTTCAATCATGTTGAGAGTTGTTCCTGACTTTTCTGACTTC	VaccDscaff1:20331515-20331664|VaccDscaff5:22042992-22042843|VaccDscaff8:21863429-21863280|VaccDscaff10:20542479-20542332
s0848p39458	scaffold00848:39458	T:C	1	s0848b11631	55.0701	ATATTCAGAGTGAACCGTTTGGAGAGAGAACTAGCAGTGTGCCTTTGAGAGACCAATCCCCTATTTCAATCATGtTGAGAGTTGTTCCTGACTTTTCTGACTTCATCACCCTTAATGATGATGAATCCCTCGTCTTTCTTGATCCTCTCG	VaccDscaff1:20331561-20331710|VaccDscaff5:22042946-22042797|VaccDscaff8:21863383-21863234|VaccDscaff10:20542435-20542287
s0848p39460	scaffold00848:39460	G:A	1	s0848b11631	55.0701	ATTCAGAGTGAACCGTTTGGAGAGAGAACTAGCAGTGTGCCTTTGAGAGACCAATCCCCTATTTCAATCATGTTgAGAGTTGTTCCTGACTTTTCTGACTTCATCACCCTTAATGATGATGAATCCCTCGTCTTTCTTGATCCTCTCGGT	VaccDscaff1:20331563-20331712|VaccDscaff5:22042944-22042795|VaccDscaff8:21863381-21863232|VaccDscaff10:20542433-20542287
s0848p39470	scaffold00848:39470	C:T	1	s0848b11631	55.0701	AACCGTTTGGAGAGAGAACTAGCAGTGTGCCTTTGAGAGACCAATCCCCTATTTCAATCATGTTGAGAGTTGTTcCTGACTTTTCTGACTTCATCACCCTTAATGATGATGAATCCCTCGTCTTTCTTGATCCTCTCGGTGCTTTTTCTT	VaccDscaff1:20331573-20331722|VaccDscaff5:22042934-22042785|VaccDscaff8:21863371-21863222|VaccDscaff10:20542423-20542274
s0848p39520	scaffold00848:39520	T:G	1	s0848b11631	55.0701	ATTTCAATCATGTTGAGAGTTGTTCCTGACTTTTCTGACTTCATCACCCTTAATGATGATGAATCCCTCGTCTTtCTTGATCCTCTCGGTGCTTTTTCTTCTGCTCGTCCTCCTTCTCCTCCTCCTCCCCCTCCAGAGCAAAGAGAATCT	VaccDscaff1:20331623-20331772|VaccDscaff5:22042884-22042735|VaccDscaff8:21863321-21863172|VaccDscaff10:20542373-20542224
s0848p39558	scaffold00848:39558	C:T	1	s0848b11631	55.0701	CTTCATCACCCTTAATGATGATGAATCCCTCGTCTTTCTTGATCCTCTCGGTGCTTTTTCTTCTGCTCGTCCTCcTTCTCCTCCTCCTCCCCCTCCAGAGCAAAGAGAATCTGATGTTGCTCTGGATAAGAGGCCCAGGGAAGAGTCTGT	NoHit|VaccDscaff5:22042846-22042697|VaccDscaff8:21863283-21863134|VaccDscaff10:20542335-20542186
s0848p39588	scaffold00848:39588	G:A	1	s0848b11631	55.0701	CGTCTTTCTTGATCCTCTCGGTGCTTTTTCTTCTGCTCGTCCTCCTTCTCCTCCTCCTCCCCCTCCAGAGCAAAgAGAATCTGATGTTGCTCTGGATAAGAGGCCCAGGGAAGAGTCTGTTCCTGATCCCAATCCTCAGCAGCAGCGTCA	VaccDscaff1:20331691-20331827|VaccDscaff5:22042815-22042665|VaccDscaff8:21863253-21863104|VaccDscaff10:20542304-20542154
s0848p39607	scaffold00848:39607	G:A	1	s0848b11631	55.0701	GGTGCTTTTTCTTCTGCTCGTCCTCCTTCTCCTCCTCCTCCCCCTCCAGAGCAAAGAGAATCTGATGTTGCTCTgGATAAGAGGCCCAGGGAAGAGTCTGTTCCTGATCCCAATCCTCAGCAGCAGCGTCATACCACCAGGAGTGCTTCT	VaccDscaff1:20331710-20331862|VaccDscaff5:22042791-22042645|VaccDscaff8:21863234-21863085|VaccDscaff10:20542285-20542134
s0848p39660	scaffold00848:39660	G:A	1	s0848b11631	55.0701	AAGAGAATCTGATGTTGCTCTGGATAAGAGGCCCAGGGAAGAGTCTGTTCCTGATCCCAATCCTCAGCAGCAGCgTCATACCACCAGGAGTGCTTCTGCCCAGCCATCTCCCCAACCATCTGAACTCGAGCCTGAGTTGGATGTGTGGAA	VaccDscaff1:20331766-20331915|VaccDscaff5:22042744-22042592|VaccDscaff8:21863181-21863032|VaccDscaff10:20542233-20542081
s0848p59890	scaffold00848:59890	A:G	1	s0848b11631	55.0701	TACCAGCAGCAGAAGCAGCAGCAGGAGGAGCAGTCAGAACATCAACAGCAACAAGAACAAGAAGAAGCAGAAGAaCGGCCATCCACTGCGCTTCCGTTGTTTGTACCTGATCAACTCACCAGCAAACTCAGTGACATGTCAGCATTAAAC	VaccDscaff1:20365543-20365692|VaccDscaff5:22021543-22021409|VaccDscaff8:21841443-21841294|VaccDscaff10:20488708-20488574
s0848p60036	scaffold00848:60036	T:C	1	s0848b11631	55.0701	AAACAACTCGGTTGATCATTCAACCACATCTTCCACCAGATTTTCCAGTAACCCCACCCGGCCCCCTTCTCTCTtTCTCTCTCTCCAGTATATTTGTGACATTTTATTTGGTATTCTGTTGCTGATTTCTTTTTTAAAATAAAAACATGT	VaccDscaff1:20365689-20365853|VaccDscaff5:22021412-22021261|VaccDscaff8:21841297-21841147|VaccDscaff10:20488577-20488428
s0848p60048	scaffold00848:60048	A:T	1	s0848b11631	55.0701	TGATCATTCAACCACATCTTCCACCAGATTTTCCAGTAACCCCACCCGGCCCCCTTCTCTCTTTCTCTCTCTCCaGTATATTTGTGACATTTTATTTGGTATTCTGTTGCTGATTTCTTTTTTAAAATAAAAACATGTTAGTACGTTTTG	VaccDscaff1:20365701-20365865|VaccDscaff5:22021400-22021248|VaccDscaff8:21841285-21841135|VaccDscaff10:20488565-20488415
s0848p62169	scaffold00848:62169	G:A	1	s0848b11631	55.0701	CAAGCATATTATTAGAGTTCTGTAAATTGCTTTGGAATAGTTTGGTTTGGACTATGTTATGAAAACCATGACTTgCACACCCCAGGGTTGCCCTAGCGGTTAGGGCGAGTGCCTGACTTTGGGAGTAATCCCCTTGGTCAGGAGTTCGAT	VaccDscaff1:20367760-20367906|VaccDscaff5:22019570-22019421|VaccDscaff8:21839099-21838950|NoHit
s0848p62176	scaffold00848:62176	C:T	1	s0848b11631	55.0701	ATTATTAGAGTTCTGTAAATTGCTTTGGAATAGTTTGGTTTGGACTATGTTATGAAAACCATGACTTGCACACCcCAGGGTTGCCCTAGCGGTTAGGGCGAGTGCCTGACTTTGGGAGTAATCCCCTTGGTCAGGAGTTCGATTCCCCGC	VaccDscaff1:20367767-20367916|VaccDscaff5:22019563-22019414|VaccDscaff8:21839092-21838943|VaccDscaff48:7703300-7703401
s0848p62188	scaffold00848:62188	T:C	1	s0848b11631	55.0701	CTGTAAATTGCTTTGGAATAGTTTGGTTTGGACTATGTTATGAAAACCATGACTTGCACACCCCAGGGTTGCCCtAGCGGTTAGGGCGAGTGCCTGACTTTGGGAGTAATCCCCTTGGTCAGGAGTTCGATTCCCCGCAGGGTGAGTACC	VaccDscaff1:20367779-20367928|VaccDscaff5:22019551-22019402|VaccDscaff8:21839080-21838931|VaccDscaff48:7703300-7703413
s0848p62242	scaffold00848:62242	G:A	1	s0848b11631	55.0701	TGCACACCCCAGGGTTGCCCTAGCGGTTAGGGCGAGTGCCTGACTTTGGGAGTAATCCCCTTGGTCAGGAGTTCgATTCCCCGCAGGGTGAGTACCTGTGCTAAGTGGGGGCTATGGCTAGTGTGAGTTGCGCCAGCTTCCTCCGAGGTT	VaccDscaff1:20367835-20367982|VaccDscaff5:22019495-22019348|VaccDscaff8:21839024-21838877|VaccDscaff48:7703319-7703468
s0848p62287	scaffold00848:62287	A:G	1	s0848b11631	55.0701	TTGGGAGTAATCCCCTTGGTCAGGAGTTCGATTCCCCGCAGGGTGAGTACCTGTGCTAAGTGGGGGCTATGGCTaGTGTGAGTTGCGCCAGCTTCCTCCGAGGTTTGGGTTGTGCAGTTCCAATTAGTGGCCTGCTGTAGTGACTTTGAG	VaccDscaff1:20367878-20368027|VaccDscaff5:22019452-22019303|VaccDscaff8:21838981-21838832|VaccDscaff36:25861176-25861314
s0848p62306	scaffold00848:62306	T:C	1	s0848b11631	55.0701	TCAGGAGTTCGATTCCCCGCAGGGTGAGTACCTGTGCTAAGTGGGGGCTATGGCTAGTGTGAGTTGCGCCAGCTtCCTCCGAGGTTTGGGTTGTGCAGTTCCAATTAGTGGCCTGCTGTAGTGACTTTGAGAGAAAAACAAACTAACAAG	VaccDscaff1:20367897-20368044|VaccDscaff5:22019433-22019284|VaccDscaff8:21838962-21838813|VaccDscaff10:20486670-20486533
s0848p62398	scaffold00848:62398	C:T	1	s0848b11631	55.0701	GTGCAGTTCCAATTAGTGGCCTGCTGTAGTGACTTTGAGAGAAAAACAAACTAACAAGCAATCAAACAAGGACAcAAATTTTTGTGGTTCCGCTCAAGCACAAAGATGAAACATACCTGACGAGGGAAGAGTGAGAGAGTATTAGCTATG	VaccDscaff1:20367989-20368138|VaccDscaff5:22019341-22019193|VaccDscaff8:21838870-21838721|VaccDscaff10:20486590-20486442
s0848p62467	scaffold00848:62467	A:C	1	s0848b11631	55.0701	GGACACAAATTTTTGTGGTTCCGCTCAAGCACAAAGATGAAACATACCTGACGAGGGAAGAGTGAGAGAGTATTaGCTATGGACGAAGATAAATTAAGACTTGGCTATATTTGTTACTCTCAATGAAGAACCAACAATATTCAGGGACAA	VaccDscaff1:20368066-20368207|VaccDscaff5:22019157-22019006|VaccDscaff8:21838801-21838652|NoHit
s0848p62468	scaffold00848:62468	G:A	1	s0848b11631	55.0701	GACACAAATTTTTGTGGTTCCGCTCAAGCACAAAGATGAAACATACCTGACGAGGGAAGAGTGAGAGAGTATTAgCTATGGACGAAGATAAATTAAGACTTGGCTATATTTGTTACTCTCAATGAAGAACCAACAATATTCAGGGACAAA	VaccDscaff1:20368066-20368208|VaccDscaff5:22019156-22019005|VaccDscaff8:21838800-21838651|NoHit
s0848p62494	scaffold00848:62494	T:C	1	s0848b11631	55.0701	AGCACAAAGATGAAACATACCTGACGAGGGAAGAGTGAGAGAGTATTAGCTATGGACGAAGATAAATTAAGACTtGGCTATATTTGTTACTCTCAATGAAGAACCAACAATATTCAGGGACAAATCTGTGGTGGAACCCGAAAGGGAGCA	VaccDscaff1:20368085-20368234|VaccDscaff5:22019128-22018979|VaccDscaff8:21838774-21838625|VaccDscaff10:20486324-20486200
s0848p62503	scaffold00848:62503	T:C	1	s0848b11631	55.0701	ATGAAACATACCTGACGAGGGAAGAGTGAGAGAGTATTAGCTATGGACGAAGATAAATTAAGACTTGGCTATATtTGTTACTCTCAATGAAGAACCAACAATATTCAGGGACAAATCTGTGGTGGAACCCGAAAGGGAGCACAAATCATA	VaccDscaff1:20368094-20368243|VaccDscaff5:22019119-22018970|VaccDscaff8:21838765-21838616|VaccDscaff10:20486324-20486191
s0848p62545	scaffold00848:62545	C:T	1	s0848b11631	55.0701	ATGGACGAAGATAAATTAAGACTTGGCTATATTTGTTACTCTCAATGAAGAACCAACAATATTCAGGGACAAATcTGTGGTGGAACCCGAAAGGGAGCACAAATCATAGTCGAACCCAAAGAGACTCCAATACCCTGATATGAAGCCCAA	VaccDscaff1:20368136-20368285|VaccDscaff5:22019077-22018934|VaccDscaff8:21838723-21838574|VaccDscaff10:20486298-20486155
s0848p62562	scaffold00848:62562	A:G	1	s0848b11631	55.0701	AAGACTTGGCTATATTTGTTACTCTCAATGAAGAACCAACAATATTCAGGGACAAATCTGTGGTGGAACCCGAAaGGGAGCACAAATCATAGTCGAACCCAAAGAGACTCCAATACCCTGATATGAAGCCCAAAGCACAGTAGGCACACG	VaccDscaff1:20368153-20368300|VaccDscaff5:22019060-22018911|VaccDscaff8:21838706-21838557|VaccDscaff10:20486281-20486132
s0848p67207	scaffold00848:67207	G:C	1	s0848b11631	55.0701	AAGAAGACAATACTAATAATGGGAAAACTTTGAAAGCACTAAAATACATACAAAATCTCATACAAGGCTGGTGAgCTGACAAACGTTTTGCTTCATCGTGCCTTAGGCAATCCACAGTTTGTCATATTTTCAGTGGCCACTGGGATATCC	VaccDscaff1:20372646-20372795|VaccDscaff5:22014421-22014272|VaccDscaff8:21834063-21833915|VaccDscaff10:20481470-20481321
s0848p78785	scaffold00848:78785	C:T	1	s0848b11631	55.0701	GTTTGGGATTTCTAATCTTTTCTTTTCTTTTTCAGAGAGCATAAAATAGGAGAATGGGTGGTTTGACGATAACGcCCCTGCATTTAATGGGCAATTTGGATGGAGTAAGTTCTAGGGACCACTTAAATGCACAATGTAAATGTTGGGGAT	VaccDscaff1:20384013-20384162|VaccDscaff5:22005825-22005676|VaccDscaff8:21823217-21823068|VaccDscaff10:20470791-20470642
s0848p78798	scaffold00848:78798	T:C	1	s0848b11631	55.0701	AATCTTTTCTTTTCTTTTTCAGAGAGCATAAAATAGGAGAATGGGTGGTTTGACGATAACGCCCCTGCATTTAAtGGGCAATTTGGATGGAGTAAGTTCTAGGGACCACTTAAATGCACAATGTAAATGTTGGGGATGCAATAGACGCGA	VaccDscaff1:20384026-20384175|VaccDscaff5:22005812-22005663|VaccDscaff8:21823204-21823058|VaccDscaff10:20470778-20470629
s0848p78868	scaffold00848:78868	A:T	1	s0848b11631	55.0701	TTAATGGGCAATTTGGATGGAGTAAGTTCTAGGGACCACTTAAATGCACAATGTAAATGTTGGGGATGCAATAGaCGCGATTTATATATTTGGGACCAAATTGACATTTCCCTAATACTTTGGGGACCATCCGTACAAATAAACCTTTAG	VaccDscaff1:20384096-20384245|VaccDscaff5:22005742-22005593|VaccDscaff8:21823134-21822985|VaccDscaff10:20470708-20470559
s0848p81344	scaffold00848:81344	A:C	1	s0848b11631	55.0701	ATATGACTTTAATCATTGCAACCTGGAAGGTCTAATACAATAGACATGGTTTAACAAACAAATAAAACAAAGAAaGTCATTCTGCATTAAGAAGAATGTAGAAGTGTGAAAATTATTGCAAGCATTAATAGTACAGTTTTGCAACTTCAC	VaccDscaff1:20386216-20386365|NoHit|VaccDscaff8:21821015-21820867|VaccDscaff10:20462758-20462609
s0848p81366	scaffold00848:81366	T:A	1	s0848b11631	55.0701	CTGGAAGGTCTAATACAATAGACATGGTTTAACAAACAAATAAAACAAAGAAAGTCATTCTGCATTAAGAAGAAtGTAGAAGTGTGAAAATTATTGCAAGCATTAATAGTACAGTTTTGCAACTTCACTAGGCGTGATGGGCACTTGCTC	VaccDscaff1:20386241-20386386|NoHit|VaccDscaff8:21820993-21820845|VaccDscaff10:20462736-20462587
s0848p81394	scaffold00848:81394	T:C	1	s0848b11631	55.0701	TTAACAAACAAATAAAACAAAGAAAGTCATTCTGCATTAAGAAGAATGTAGAAGTGTGAAAATTATTGCAAGCAtTAATAGTACAGTTTTGCAACTTCACTAGGCGTGATGGGCACTTGCTCTTGAACCATTAAATAGCAGTGGAACACT	VaccDscaff1:20386266-20386415|NoHit|VaccDscaff8:21820965-21820817|VaccDscaff10:20462708-20462559
s0848p81441	scaffold00848:81441	C:T	1	s0848b11631	55.0701	GTAGAAGTGTGAAAATTATTGCAAGCATTAATAGTACAGTTTTGCAACTTCACTAGGCGTGATGGGCACTTGCTcTTGAACCATTAAATAGCAGTGGAACACTTGCCATTTGGACAACTTTTTCGATGTGGGACAACACTGAAGGCGGTG	VaccDscaff1:20386313-20386462|NoHit|VaccDscaff8:21820919-21820770|VaccDscaff10:20462661-20462512
s0848p81513	scaffold00848:81513	G:A	1	s0848b11631	55.0701	CTCTTGAACCATTAAATAGCAGTGGAACACTTGCCATTTGGACAACTTTTTCGATGTGGGACAACACTGAAGGCgGTGGAATACTAAAAGTGGTGAAGGGTCAACTCATTTATTTGCTTGCTTGTGGTCGTTAGTCCCGCATCGACAAGT	VaccDscaff1:20386388-20386517|VaccDscaff5:22003573-22003473|VaccDscaff8:21820847-21820698|VaccDscaff10:20462589-20462440
s0848p81576	scaffold00848:81576	C:T	1	s0848b11631	55.0701	ACACTGAAGGCGGTGGAATACTAAAAGTGGTGAAGGGTCAACTCATTTATTTGCTTGCTTGTGGTCGTTAGTCCcGCATCGACAAGTTAGGGAACTCACAATATATGGATCCCTTATAAATTAAGAACCCAACACCCATTCTGCCTTCAC	VaccDscaff1:20386448-20386604|VaccDscaff5:22003559-22003410|VaccDscaff8:21820784-21820635|VaccDscaff10:20462526-20462377
s0848p81644	scaffold00848:81644	G:T	1	s0848b11631	55.0701	TAGTCCCGCATCGACAAGTTAGGGAACTCACAATATATGGATCCCTTATAAATTAAGAACCCAACACCCATTCTgCCTTCACGTGTTGCATCAGCACCGCAGCTACCGAGCCTCTCAGCCAAGCTCCAGCTTTGACAAGATTAGGCGAGC	VaccDscaff1:20386523-20386672|VaccDscaff5:22003491-22003342|VaccDscaff8:21820716-21820567|VaccDscaff10:20462458-20462310
s0848p84287	scaffold00848:84287	C:T	1	s0848b11631	55.0701	GCATCCGTGTCATGGTATTGTTCCATTCCTAACATAAAGGAAGTAACTGACATAATAAATTTATAACAAATGTTcAGCACGAACAAAGCAACATTTCAAAGGTACGAATCAATTACAAACAACCCAATTGCAATGTTTTTGCACATGATA	VaccDscaff1:20389181-20389330|VaccDscaff5:22001034-22000885|VaccDscaff8:21818072-21817923|VaccDscaff10:20459821-20459672
s0848p84317	scaffold00848:84317	C:G	1	s0848b11631	55.0701	AACATAAAGGAAGTAACTGACATAATAAATTTATAACAAATGTTCAGCACGAACAAAGCAACATTTCAAAGGTAcGAATCAATTACAAACAACCCAATTGCAATGTTTTTGCACATGATAGCAATTTTCCTCTAAGCATACACAGGGTTG	VaccDscaff1:20389211-20389360|VaccDscaff5:22001004-22000855|VaccDscaff8:21818042-21817893|VaccDscaff10:20459791-20459643
s0848p84431	scaffold00848:84431	C:T	1	s0848b11631	55.0701	ATGATAGCAATTTTCCTCTAAGCATACACAGGGTTGAAGGCAAGGGAGGGCCAAGGATGGCCATGGCTTGCCTTcGAGAACTTAAACAAGCTCATGACATCATTGCCTCGAAGTTAAATCTTCAATTTTGTGAGGTTGAGTTGTAGAAAC	VaccDscaff1:20389325-20389474|VaccDscaff5:22000890-22000751|VaccDscaff8:21817928-21817779|VaccDscaff10:20454846-20454724
s0848p84497	scaffold00848:84497	T:C	1	s0848b11631	55.0701	CTTGCCTTCGAGAACTTAAACAAGCTCATGACATCATTGCCTCGAAGTTAAATCTTCAATTTTGTGAGGTTGAGtTGTAGAAACTCTAGTCCTTTTAATGCGAAGTTGCCATCATTGCGCTAGCATTACAGCTTTCTCAGCAGCATATAA	VaccDscaff1:20389391-20389540|VaccDscaff5:22000824-22000678|VaccDscaff8:21817862-21817713|VaccDscaff10:20454807-20454658
s0848p84511	scaffold00848:84511	G:A	1	s0848b11631	55.0701	CTTAAACAAGCTCATGACATCATTGCCTCGAAGTTAAATCTTCAATTTTGTGAGGTTGAGTTGTAGAAACTCTAgTCCTTTTAATGCGAAGTTGCCATCATTGCGCTAGCATTACAGCTTTCTCAGCAGCATATAACCGACTGTTCATAG	VaccDscaff1:20389405-20389554|VaccDscaff5:22000810-22000664|VaccDscaff8:21817848-21817699|VaccDscaff10:20454793-20454644
s0848p84523	scaffold00848:84523	C:T	1	s0848b11631	55.0701	CATGACATCATTGCCTCGAAGTTAAATCTTCAATTTTGTGAGGTTGAGTTGTAGAAACTCTAGTCCTTTTAATGcGAAGTTGCCATCATTGCGCTAGCATTACAGCTTTCTCAGCAGCATATAACCGACTGTTCATAGCACATGCAGAAA	VaccDscaff1:20389417-20389566|VaccDscaff5:22000798-22000652|VaccDscaff8:21817836-21817687|VaccDscaff10:20454781-20454632
s0848p84534	scaffold00848:84534	T:A	1	s0848b11631	55.0701	TGCCTCGAAGTTAAATCTTCAATTTTGTGAGGTTGAGTTGTAGAAACTCTAGTCCTTTTAATGCGAAGTTGCCAtCATTGCGCTAGCATTACAGCTTTCTCAGCAGCATATAACCGACTGTTCATAGCACATGCAGAAATGCACTTCATA	VaccDscaff1:20389428-20389577|VaccDscaff5:22000787-22000641|VaccDscaff8:21817825-21817676|VaccDscaff10:20454770-20454621
s0848p84570	scaffold00848:84570	T:G	1	s0848b11631	55.0701	GTTGTAGAAACTCTAGTCCTTTTAATGCGAAGTTGCCATCATTGCGCTAGCATTACAGCTTTCTCAGCAGCATAtAACCGACTGTTCATAGCACATGCAGAAATGCACTTCATATTAAACATTATGTAAATAATATGACAAGTTATATAA	VaccDscaff1:20389466-20389614|VaccDscaff5:22000749-22000604|VaccDscaff8:21817789-21817640|VaccDscaff10:20454734-20454585
s0848p84616	scaffold00848:84616	A:G	1	s0848b11631	55.0701	CTAGCATTACAGCTTTCTCAGCAGCATATAACCGACTGTTCATAGCACATGCAGAAATGCACTTCATATTAAACaTTATGTAAATAATATGACAAGTTATATAACCTTGTCCATCAACCAAAAAGCAATTGTCTTGTCACCAACTAGAGC	VaccDscaff1:20389510-20389660|VaccDscaff5:22000708-22000558|VaccDscaff8:21817743-21817594|VaccDscaff10:20454688-20454539
s0848p95192	scaffold00848:95192	C:T	1	s0848b11631	55.0701	ATTTTGGCAAGGTGCGGGATCCCTGTAGGATCAGGACACACACACACACACAAAGCCCTTCCAGTCAGGTATCCcGGTATTTGTTAAAATCCGGACTTGTGTTGTCAGCCATTGGATCTCATCTCTACGGCTGTGATACGAGAAGGGAAT	VaccDscaff1:20401370-20401531|VaccDscaff5:21984933-21984782|VaccDscaff8:21806280-21806129|VaccDscaff10:20442939-20442786
s0848p95289	scaffold00848:95289	G:T	1	s0848b11631	55.0701	TGTGTTGTCAGCCATTGGATCTCATCTCTACGGCTGTGATACGAGAAGGGAATTAAAAGGTACGCTGGTCCATGgGTCATCCAAATCCAGGTTAATACTTATGGGTCATAACCCTCCCCCCTTCACTTGTTACACATTCTAGTCAGAGAA	VaccDscaff1:20401479-20401628|VaccDscaff5:21984834-21984684|VaccDscaff8:21806181-21806032|VaccDscaff10:20442838-20442689
s0848p95350	scaffold00848:95350	A:G	1	s0848b11631	55.0701	ACGCTGGTCCATGGGTCATCCAAATCCAGGTTAATACTTATGGGTCATAACCCTCCCCCCTTCACTTGTTACACaTTCTAGTCAGAGAAGAGAGATGGATTTCGCGATATGGGGAGATGGATCGTTGGGGAGATGGAGTTGCCTTCTTTT	VaccDscaff1:20401540-20401687|VaccDscaff5:21984773-21984625|VaccDscaff8:21806120-21805973|VaccDscaff10:20442777-20442630
s0848p104204	scaffold00848:104204	T:C	1	s0848b11631	55.0701	CCATGCTTGATTTCATAACAATTAAGTTGGCCTAAACAGTGATCATTTCAAGACATGTTTTGTAGAGATGAGAAtATGTTGTAAGAGGGGATTAATGGGCCAATCTTCCATTTAAGCCACCTAAATGATGCAATGCCAAAAATGAAACTT	VaccDscaff1:20411520-20411659|VaccDscaff5:21974741-21974592|VaccDscaff8:21796147-21795998|VaccDscaff10:20432467-20432320
s0848p104218	scaffold00848:104218	G:C	1	s0848b11631	55.0701	ATAACAATTAAGTTGGCCTAAACAGTGATCATTTCAAGACATGTTTTGTAGAGATGAGAATATGTTGTAAGAGGgGATTAATGGGCCAATCTTCCATTTAAGCCACCTAAATGATGCAATGCCAAAAATGAAACTTTTGTACGCTTGGCA	VaccDscaff1:20411524-20411673|VaccDscaff5:21974727-21974578|VaccDscaff8:21796133-21795984|VaccDscaff10:20432453-20432304
s0848p104285	scaffold00848:104285	C:T	1	s0848b11631	55.0701	TAAGAGGGGATTAATGGGCCAATCTTCCATTTAAGCCACCTAAATGATGCAATGCCAAAAATGAAACTTTTGTAcGCTTGGCACGGGAGGTTCAAGACATTTGCAAAGAGTCCGAACATGAGTATAAACTGGCTTGGGGATTGAAACACC	VaccDscaff1:20411591-20411740|VaccDscaff5:21974660-21974511|VaccDscaff8:21796066-21795917|VaccDscaff10:20432386-20432237
s0848p108335	scaffold00848:108335	G:A	1	s0848b11631	55.0701	TCTACTGTTAATACCAGCCGAAATACGGGGTATCTGAAAGTTATTTCAGACCATGATTTGACCAATGGCAACATgGAGCAGGATTCAGAACAGGCAATCAGAATGATCAAAGATGGATCTCCGCCCAACTGCCTGTTCAAAGTTTTAGCG	VaccDscaff1:20414027-20414176|VaccDscaff5:21972225-21972077|VaccDscaff8:21793629-21793481|VaccDscaff10:20429949-20429802
s0682p38108	scaffold00682:38108	G:A	1	s0682b38108	55.0702	ATTCACCAGTAAGGACCTTAAGCCCTCCGAGGTCCCTCTTGTCATCTTCAGCGGTATGGCTGTGTATCCGCTCGgCACAATCACTCTTCCCGTCACTGCTGGTTCGGTAACGCAGCAAGTAGAATTTATTGTCGTCAACTCCTCGAGCCC	VaccDscaff1:22985840-22985691|VaccDscaff5:19959977-19960126|NoHit|NoHit
s0682p38124	scaffold00682:38124	C:T	1	s0682b38108	55.0702	CTTAAGCCCTCCGAGGTCCCTCTTGTCATCTTCAGCGGTATGGCTGTGTATCCGCTCGGCACAATCACTCTTCCcGTCACTGCTGGTTCGGTAACGCAGCAAGTAGAATTTATTGTCGTCAACTCCTCGAGCCCCTACAATATCATACTG	VaccDscaff1:22985824-22985675|VaccDscaff5:19959993-19960142|NoHit|NoHit
s0682p38133	scaffold00682:38133	T:C	1	s0682b38108	55.0702	TCCGAGGTCCCTCTTGTCATCTTCAGCGGTATGGCTGTGTATCCGCTCGGCACAATCACTCTTCCCGTCACTGCtGGTTCGGTAACGCAGCAAGTAGAATTTATTGTCGTCAACTCCTCGAGCCCCTACAATATCATACTGGGAAGAAAC	VaccDscaff1:22985815-22985666|VaccDscaff5:19960002-19960151|NoHit|NoHit
s0682p66446	scaffold00682:66446	G:A	1	s0682b38108	55.0702	CTAACAATGAACCCTAATTAATGCTAACCTTAAATTATACTTCACAAGAGGATGAGTAGAATGGGAGGAAAACAgACTGTAAGAGGTCGCCGGAGAGGGCGGCGACGGCTGCCGGAAAGGAGGCCAGAGACAGTAAGAGAAGCTAGGTTT	VaccDscaff1:22955174-22955024|VaccDscaff5:19993359-19993509|VaccDscaff29:3580190-3580292|VaccDscaff25:20905935-20905833
s0682p66450	scaffold00682:66450	G:A	1	s0682b38108	55.0702	CAATGAACCCTAATTAATGCTAACCTTAAATTATACTTCACAAGAGGATGAGTAGAATGGGAGGAAAACAGACTgTAAGAGGTCGCCGGAGAGGGCGGCGACGGCTGCCGGAAAGGAGGCCAGAGACAGTAAGAGAAGCTAGGTTTACAT	VaccDscaff1:22955164-22955020|VaccDscaff5:19993363-19993513|VaccDscaff29:3580190-3580296|VaccDscaff25:20905935-20905829
s0682p66475	scaffold00682:66475	G:T	1	s0682b38108	55.0702	TTAAATTATACTTCACAAGAGGATGAGTAGAATGGGAGGAAAACAGACTGTAAGAGGTCGCCGGAGAGGGCGGCgACGGCTGCCGGAAAGGAGGCCAGAGACAGTAAGAGAAGCTAGGTTTACATCAGGAAGCTTAATCGCCTAAATCGC	VaccDscaff1:22955144-22954995|VaccDscaff5:19993389-19993538|VaccDscaff29:3580190-3580321|VaccDscaff25:20905935-20905804
s0682p66537	scaffold00682:66537	A:G	1	s0682b38108	55.0702	GGAGAGGGCGGCGACGGCTGCCGGAAAGGAGGCCAGAGACAGTAAGAGAAGCTAGGTTTACATCAGGAAGCTTAaTCGCCTAAATCGCAGCTTAACACACTAGATAATAGGCATTCTAGTATGGCAGGAATACTATCTCTTCGGGTCAAG	VaccDscaff1:22955082-22954933|VaccDscaff5:19993451-19993600|NoHit|NoHit
s0682p66578	scaffold00682:66578	C:T	1	s0682b38108	55.0702	GTAAGAGAAGCTAGGTTTACATCAGGAAGCTTAATCGCCTAAATCGCAGCTTAACACACTAGATAATAGGCATTcTAGTATGGCAGGAATACTATCTCTTCGGGTCAAGTTCCTAAATGATGAAGCCAGGGAATTGGAAATTAGCCATTT	VaccDscaff1:22955041-22954892|VaccDscaff5:19993492-19993641|NoHit|NoHit
s0682p66580	scaffold00682:66580	A:G	1	s0682b38108	55.0702	AAGAGAAGCTAGGTTTACATCAGGAAGCTTAATCGCCTAAATCGCAGCTTAACACACTAGATAATAGGCATTCTaGTATGGCAGGAATACTATCTCTTCGGGTCAAGTTCCTAAATGATGAAGCCAGGGAATTGGAAATTAGCCATTTTG	VaccDscaff1:22955039-22954890|VaccDscaff5:19993494-19993643|NoHit|NoHit
s0682p66621	scaffold00682:66621	T:C	1	s0682b38108	55.0702	TCGCAGCTTAACACACTAGATAATAGGCATTCTAGTATGGCAGGAATACTATCTCTTCGGGTCAAGTTCCTAAAtGATGAAGCCAGGGAATTGGAAATTAGCCATTTTGGAGCACGATAATGGTGGTTTAAAACATTCATGATGGATAAG	VaccDscaff1:22954998-22954849|VaccDscaff5:19993535-19993684|NoHit|NoHit
s0682p66622	scaffold00682:66622	G:A	1	s0682b38108	55.0702	CGCAGCTTAACACACTAGATAATAGGCATTCTAGTATGGCAGGAATACTATCTCTTCGGGTCAAGTTCCTAAATgATGAAGCCAGGGAATTGGAAATTAGCCATTTTGGAGCACGATAATGGTGGTTTAAAACATTCATGATGGATAAGT	VaccDscaff1:22954997-22954848|VaccDscaff5:19993536-19993685|NoHit|NoHit
s0682p69011	scaffold00682:69011	A:G	1	s0682b38108	55.0702	GAAAGTATAAAGCTCACANNNNNNNNNNNNNNNNNNNNCTTTGCAAAAAGTAGAAGGTAGGATGCAAGAGCCAGaTTGTGGCTAAAATTGGTGGAGTCATACATGACCAAATCTCTTATTAACAGCTCGTACTCAAAGCATCAACCACGT	VaccDscaff1:22952560-22952449|VaccDscaff5:19995966-19996077|NoHit|NoHit
s0682p69077	scaffold00682:69077	T:G	1	s0682b38108	55.0702	AGAGCCAGATTGTGGCTAAAATTGGTGGAGTCATACATGACCAAATCTCTTATTAACAGCTCGTACTCAAAGCAtCAACCACGTACAAGCGCAGGAAGGCTCATCTACAACGGACCACCATGATGATCACAATATAACTTTCATAGATAT	VaccDscaff1:22952532-22952383|VaccDscaff5:19995994-19996143|NoHit|NoHit
s0682p69141	scaffold00682:69141	T:A	1	s0682b38108	55.0702	ACTCAAAGCATCAACCACGTACAAGCGCAGGAAGGCTCATCTACAACGGACCACCATGATGATCACAATATAACtTTCATAGATATACATACTATATATGTCTAAAGTTGGAGAGAAAGATCAAGCTACTGCACTGCGGAGGTCTCTTCC	VaccDscaff1:22952468-22952319|VaccDscaff5:19996058-19996207|NoHit|NoHit
s0682p69144	scaffold00682:69144	C:T	1	s0682b38108	55.0702	CAAAGCATCAACCACGTACAAGCGCAGGAAGGCTCATCTACAACGGACCACCATGATGATCACAATATAACTTTcATAGATATACATACTATATATGTCTAAAGTTGGAGAGAAAGATCAAGCTACTGCACTGCGGAGGTCTCTTCCATC	VaccDscaff1:22952465-22952316|VaccDscaff5:19996061-19996210|NoHit|NoHit
s0682p79557	scaffold00682:79557	A:G	1	s0682b38108	55.0702	TAAAAGTTTATACGTGGACAAGTTATAAAATTTACATGATGTACATATAAAAGTGTAAGCATATTAAAGCTTATaTATAATATTCTTAAGAGATATATGTATGTACTTCAGGTTCATGAGCCTAATCGAGCTTAATACTGTCAGATTCAA	VaccDscaff1:22942210-22942061|VaccDscaff5:20007211-20007360|NoHit|NoHit
s0682p79716	scaffold00682:79716	C:T	1	s0682b38108	55.0702	AATTATCAAACGAACCTAAAATTGAGGTTTAGATTTGGCTCATTTAGTACTCGTAGCCGAAATCGCTAATCCAGcAATGGCAGGTAACACTCCCTTCTTTTGGTTCCCGCCCTCCGGACGTACCAACTTCATCTTGACTAGAGTTCATTT	VaccDscaff1:22942051-22941902|VaccDscaff5:20007370-20007519|NoHit|NoHit
s0682p80305	scaffold00682:80305	T:C	1	s0682b38108	55.0702	CTTTTGTTGAGAGCTTATTGAAAATGCTCCACCTAATTTAGAAATAGGCGGCAAAACTTAATTAGCTCTCAGCGtGCGTGTTTGTTTGTTTCGAGGGACCCCAATTTATCCTAAGATCATGTTTGCGTGGTTTTTAATCCTAGGACGTTA	VaccDscaff1:22941454-22941299|VaccDscaff5:20007976-20008124|NoHit|NoHit
s0682p104523	scaffold00682:104523	A:G	1	s0682b38108	55.0702	TTATTTATATTAATCATTTATTAAATGATTTAAATTAATGCTTCCGAAAATCGGGGTGCTACAACTTAGTATTAaAGCCTTAGTTAGGTTCAAACCCTCAGACCTTGGGTAGATCGGGTAGAACACAATTCGAGAGTAATACCTGGGTAG	VaccDscaff1:22903920-22903771|VaccDscaff5:20037832-20037981|VaccDscaff19:14241331-14241476|VaccDscaff24:25981012-25981153
s0682p104605	scaffold00682:104605	C:T	1	s0682b38108	55.0702	GTTAGGTTCAAACCCTCAGACCTTGGGTAGATCGGGTAGAACACAATTCGAGAGTAATACCTGGGTAGTTAATAcTCTTATCTACAACTAATGTTATGCGTTATTATGCTATAAGTCTAGTTAAATTTATCTTGTAGATGGACGCTGACC	VaccDscaff1:22903838-22903689|VaccDscaff5:20037914-20038063|VaccDscaff19:21808351-21808205|VaccDscaff24:25981090-25981236
s0682p104670	scaffold00682:104670	G:T	1	s0682b38108	55.0702	TAGTTAATACTCTTATCTACAACTAATGTTATGCGTTATTATGCTATAAGTCTAGTTAAATTTATCTTGTAGATgGACGCTGACCATGTTGCACAAAGAGAAGCCGAGATAAGGTGTATCAATGTGCTCATGCAACGTTTGGGACCCGGC	VaccDscaff1:22903773-22903627|VaccDscaff5:20037979-20038128|VaccDscaff19:14241474-14241621|VaccDscaff24:25981157-25981301
s0577p69034	scaffold00577:69034	A:G	1	s0577b69034	55.0703	TAAAGTGTGATTGAAGCTTGCTTGAATGTTAAACAGAGGGTATTGAGACTACTTTTGAACAGAAAAAGGTATTTaAAGGGATTTGGGATCAAAACACATTGATTTGAACTAAAAATAACATAAAGGAGAAAAAGCTTCTTTGGGCGCCCA	VaccDscaff1:21653159-21653308|VaccDscaff5:20891883-20891734|NoHit|NoHit
s0577p69056	scaffold00577:69056	C:T	1	s0577b69034	55.0703	TGAATGTTAAACAGAGGGTATTGAGACTACTTTTGAACAGAAAAAGGTATTTAAAGGGATTTGGGATCAAAACAcATTGATTTGAACTAAAAATAACATAAAGGAGAAAAAGCTTCTTTGGGCGCCCAAAGAGTCTTTTGTTGTCGAGCT	VaccDscaff1:21653181-21653332|VaccDscaff5:20891861-20891710|NoHit|NoHit
s0577p72224	scaffold00577:72224	A:G	1	s0577b69034	55.0703	ATAATCTAGAAAATTGGTACCATACTTTTGCTGTTATTGAAGGCCCAAGTATATGTTCAACCTTGGCTATGCTTaGGTATGCTGAAGATTAAACATTTTGCTACTGAGGATGGAGGATGATTTCTAACGGAAACAAGGCTATTTTGTTAT	VaccDscaff1:21656491-21656640|VaccDscaff5:20888732-20888583|NoHit|NoHit
s0577p72337	scaffold00577:72337	G:A	1	s0577b69034	55.0703	AGGATGATTTCTAACGGAAACAAGGCTATTTTGTTATGGTGAAAGCTGATGATCTAAAGTTGTTACTACTTGAAgGCTTGGTTATGCTAGTTTCTAATGTTGCTACTATTGGCTTGTCTGATGCTAATGCTTCCTGGAGTTTAGGCATTG	VaccDscaff1:21656604-21656753|VaccDscaff5:20888619-20888470|NoHit|NoHit
s0577p72388	scaffold00577:72388	A:G	1	s0577b69034	55.0703	ATCTAAAGTTGTTACTACTTGAAGGCTTGGTTATGCTAGTTTCTAATGTTGCTACTATTGGCTTGTCTGATGCTaATGCTTCCTGGAGTTTAGGCATTGATATAGACAATACTTATGCCTTAGAATTTCTCCTCAAAGTCGGGGCTACAA	VaccDscaff1:21656655-21656804|VaccDscaff5:20888568-20888419|NoHit|NoHit
s0577p78220	scaffold00577:78220	A:C	1	s0577b69034	55.0703	TTGAACCCAAGAGGTACATTAGAACTCTCCAGCTATATGCTAGATCTGCACTTGGTACTGGGTACATATTGCGTaCTGGTACTTCGCATGGATACACAACACTTGCCCGAATTTTGCACTCAGTTTTCCCTACCCTATAAGGGGTTTAGA	VaccDscaff1:21667179-21667328|VaccDscaff5:20876574-20876439|NoHit|NoHit
s0577p78237	scaffold00577:78237	A:G	1	s0577b69034	55.0703	ATTAGAACTCTCCAGCTATATGCTAGATCTGCACTTGGTACTGGGTACATATTGCGTACTGGTACTTCGCATGGaTACACAACACTTGCCCGAATTTTGCACTCAGTTTTCCCTACCCTATAAGGGGTTTAGACTCTAGAGGTGTCTAAT	VaccDscaff1:21667196-21667345|VaccDscaff5:20876557-20876439|NoHit|NoHit
s0577p78405	scaffold00577:78405	T:C	1	s0577b69034	55.0703	GAATAGTCCCTATTTTCTTTTACGGAAAAAGATGAAGCTAGCTTGACGAGACTAAGTTTTTGTGCTTAGCAAGTtCTTGGAAGTAAGCTTTGTGTTCTATTCTACTTGCTTCTATTTAGATGACATTACACAAGGTATATAAATAATGTA	VaccDscaff1:21667364-21667509|VaccDscaff5:20876399-20876249|NoHit|NoHit
s0643p24666	scaffold00643:24666	G:A	1	s0643b24666	55.0704	AGCTCGATGAAGGAATTCTTGTGTGTTCATGGTCTCCACACCCTCTCCAACAGCTCTTCGTTCCATTACCTCTTgAAGAACACCAGTTGGCCCTGGAATTCTAGGTCGAAGATGTAGTCCTGAACTACTTTCTTCTTTGCCCTTCCCTTT	VaccDscaff1:20705421-20705272|VaccDscaff5:21712545-21712694|VaccDscaff8:21440452-21440601|VaccDscaff10:20086454-20086603
s0643p32648	scaffold00643:32648	C:T	1	s0643b24666	55.0704	TGCTGGATTTCTATTAATTAGCAAATTTCTGATATCTTGTGTCTTTTATATTGTAGGGAATCATTGCTTCAATGcATATCAATACAGTGGAACCTGGAAACCTTCATGACTGTTCTGAAGTTTATATTTGGCTTTCCTGTGGATGTCACA	VaccDscaff1:20695564-20695415|VaccDscaff5:21724814-21724963|VaccDscaff8:21451742-21451891|VaccDscaff10:20098964-20099113
s0643p32809	scaffold00643:32809	G:C	1	s0643b24666	55.0704	CCTGCCGCTTTTTGAGGTGAAAATTGTACTGGCTCTCGTTTGAGTTGTTCCTTATTGTATTTGTGCTAAATTATgACCTACCACACTCTGGTTTTTAACTTATGACTAACTACGGGTGTTCTTAGTTTGTCATACACTCATAGGCAAGTA	VaccDscaff1:20695403-20695254|VaccDscaff5:21724975-21725124|VaccDscaff8:21451903-21452052|VaccDscaff10:20099125-20099274
s0643p32866	scaffold00643:32866	A:G	1	s0643b24666	55.0704	TATTTGTGCTAAATTATGACCTACCACACTCTGGTTTTTAACTTATGACTAACTACGGGTGTTCTTAGTTTGTCaTACACTCATAGGCAAGTAATGTTTAAGTTTTAACTTTGGTAATAACGATTTCACTTTCAGAATCTGCTGATGGGC	VaccDscaff1:20695346-20695197|VaccDscaff5:21725032-21725181|VaccDscaff8:21451960-21452109|VaccDscaff10:20099182-20099331
s0643p39177	scaffold00643:39177	A:C	1	s0643b24666	55.0704	AAAGCATCCGGATTTGACAGTAGACAGGTTGGTTTGTTTTATGACAAAATGTCTGATACTTTTCTTGAGTGTTAaCTGGAACTCTAATGATCTACCTCTTCCAGTGAGAGGCATCTTGCTGATTCTTTGATAGTTTGGCTTGCCGCTAGC	VaccDscaff1:20688507-20688358|VaccDscaff5:21731900-21732049|VaccDscaff8:21458779-21458928|VaccDscaff10:20106041-20106190
s0643p39355	scaffold00643:39355	A:G	1	s0643b24666	55.0704	CCACAGACGATTGCAGTGGAATTCTAAAAGAGGTAAAGATGAGATGCTTCAACCCTTTTCACTGAGGAAGTCCTaGATATGGTGCATTGCTGCTTAAAACATTTGTGATACCAAACGATCCTGAAAAAATTCCTATTGTTTCTCTAGGGT	VaccDscaff1:20688329-20688180|VaccDscaff5:21732078-21732227|VaccDscaff8:21458957-21459106|VaccDscaff10:20106219-20106368
s0643p39368	scaffold00643:39368	T:G	1	s0643b24666	55.0704	CAGTGGAATTCTAAAAGAGGTAAAGATGAGATGCTTCAACCCTTTTCACTGAGGAAGTCCTAGATATGGTGCATtGCTGCTTAAAACATTTGTGATACCAAACGATCCTGAAAAAATTCCTATTGTTTCTCTAGGGTCTCAGTCGAACAC	VaccDscaff1:20688316-20688167|VaccDscaff5:21732091-21732240|VaccDscaff8:21458970-21459119|VaccDscaff10:20106232-20106381
s0643p53616	scaffold00643:53616	C:T	1	s0643b24666	55.0704	CCTTTCTACATTCTTTTCTATCTGACGTACCTTTTTATGAAGCAAGATAGCCACACTGTTCTACATACTTTGGTcACTTTTCAGTGCCAAAGCCGATCCTGACAACTGTGATAATTCAATTAACCTCAGCTACAGGTTTGAGGTAGCATT	VaccDscaff1:20674346-20674195|VaccDscaff5:21745539-21745690|VaccDscaff8:21474425-21474576|VaccDscaff10:20125732-20125883
s0643p53672	scaffold00643:53672	T:A	1	s0643b24666	55.0704	TGTTCTACATACTTTGGTCACTTTTCAGTGCCAAAGCCGATCCTGACAACTGTGATAATTCAATTAACCTCAGCtACAGGTTTGAGGTAGCATTTAAGAATCCCACAACATGTCATGATTGCGACTTCTCCCATGGCCGCCAGCGTCTGG	VaccDscaff1:20674288-20674142|VaccDscaff5:21745597-21745746|VaccDscaff8:21474483-21474632|VaccDscaff10:20125790-20125939
s0643p53773	scaffold00643:53773	T:G	1	s0643b24666	55.0704	CCCACAACATGTCATGATTGCGACTTCTCCCATGGCCGCCAGCGTCTGGAAAGATCTGAATGGCGTAGAAAGGTtCTTGTTGACCAACCCCTTAAGTAAAGGATTTTGGCAGAGTTTAATTGAGAAAAATGCCAACCAGAAAAATAAAGG	VaccDscaff1:20674184-20674041|VaccDscaff5:21745698-21745847|VaccDscaff8:21474584-21474733|VaccDscaff10:20125891-20126040
s0643p53895	scaffold00643:53895	C:T	1	s0643b24666	55.0704	AGAAAAATGCCAACCAGAAAAATAAAGGTGGAAAAGAAGCCACCGTTGTTATGCGGTTGGAAGAATTGTGGTCCcTTTATTAGCTGAATATGAAGAATTAGAAATTCCTAATCCAACACGATGAGGTGCATATACTGAAGCTTTATGACC	VaccDscaff1:20674068-20673919|VaccDscaff5:21745820-21745969|VaccDscaff8:21474706-21474855|VaccDscaff10:20126013-20126162
s0643p63537	scaffold00643:63537	T:C	1	s0643b24666	55.0704	TCTATCTACATGTAGTCGCCATACTTCTCCTTGGAACATTCTCCAAACTTTGCCTTGTCTTTCTTTTGAAGGTTtCTCAGCTACAGCCAGAGTCCTTTTTATTGTTCCGCTTGACCCAGTTTCAATCGAGCTTTCTATAGCGTCTCCTTC	VaccDscaff21:15167303-15167446|VaccDscaff26:15517881-15518027|VaccDscaff8:21485025-21485171|VaccDscaff33:18586583-18586437
s0643p74555	scaffold00643:74555	G:C	1	s0643b24666	55.0704	ATACTATCATCCATATTTGAAAAGAGTTTTGATTTGGTTGAGAGATGATTGGAAAATTTGGAATACAATCTAGCgCGTATGATATCTTGATGGCCTATAATTTAGACCTCTCGTATCTTGTCACGCCATAAACTTCACCACCTCTTTCTA	VaccDscaff1:20664394-20664246|NoHit|VaccDscaff8:21497010-21497159|NoHit
s0643p74592	scaffold00643:74592	C:T	1	s0643b24666	55.0704	TTGAGAGATGATTGGAAAATTTGGAATACAATCTAGCGCGTATGATATCTTGATGGCCTATAATTTAGACCTCTcGTATCTTGTCACGCCATAAACTTCACCACCTCTTTCTAAAAGAACTCTACTAAAACCGAATCCACAACCGTAATC	VaccDscaff1:20664358-20664209|NoHit|VaccDscaff8:21497047-21497196|NoHit
s0643p74636	scaffold00643:74636	A:C	1	s0643b24666	55.0704	ATATCTTGATGGCCTATAATTTAGACCTCTCGTATCTTGTCACGCCATAAACTTCACCACCTCTTTCTAAAAGAaCTCTACTAAAACCGAATCCACAACCGTAATCCAATGGCGACGGTGAAGGCGTGAAGATGCAGATCTTGTAATGAT	VaccDscaff1:20664314-20664165|NoHit|VaccDscaff8:21497091-21497240|NoHit
s0643p74660	scaffold00643:74660	C:G	1	s0643b24666	55.0704	ACCTCTCGTATCTTGTCACGCCATAAACTTCACCACCTCTTTCTAAAAGAACTCTACTAAAACCGAATCCACAAcCGTAATCCAATGGCGACGGTGAAGGCGTGAAGATGCAGATCTTGTAATGATACTGCACAAATCTTGTAATGATAT	VaccDscaff1:20664290-20664142|NoHit|VaccDscaff8:21497115-21497263|NoHit
s0643p74672	scaffold00643:74672	G:A	1	s0643b24666	55.0704	TTGTCACGCCATAAACTTCACCACCTCTTTCTAAAAGAACTCTACTAAAACCGAATCCACAACCGTAATCCAATgGCGACGGTGAAGGCGTGAAGATGCAGATCTTGTAATGATACTGCACAAATCTTGTAATGATATTGTGGTAGGACC	VaccDscaff1:20664278-20664129|NoHit|VaccDscaff8:21497127-21497276|NoHit
s0643p74677	scaffold00643:74677	C:T	1	s0643b24666	55.0704	ACGCCATAAACTTCACCACCTCTTTCTAAAAGAACTCTACTAAAACCGAATCCACAACCGTAATCCAATGGCGAcGGTGAAGGCGTGAAGATGCAGATCTTGTAATGATACTGCACAAATCTTGTAATGATATTGTGGTAGGACCAGATT	VaccDscaff1:20664273-20664124|NoHit|VaccDscaff8:21497132-21497281|NoHit
s0643p74698	scaffold00643:74698	G:A	1	s0643b24666	55.0704	CTTTCTAAAAGAACTCTACTAAAACCGAATCCACAACCGTAATCCAATGGCGACGGTGAAGGCGTGAAGATGCAgATCTTGTAATGATACTGCACAAATCTTGTAATGATATTGTGGTAGGACCAGATTCAGTAGTAATCCTCCACCCAT	VaccDscaff1:20664252-20664103|NoHit|VaccDscaff8:21497153-21497302|NoHit
s0643p74735	scaffold00643:74735	T:C	1	s0643b24666	55.0704	CGTAATCCAATGGCGACGGTGAAGGCGTGAAGATGCAGATCTTGTAATGATACTGCACAAATCTTGTAATGATAtTGTGGTAGGACCAGATTCAGTAGTAATCCTCCACCCATCTCTATGAGTTAGAGTGATGGGTCCCACATGGTAGCT	VaccDscaff1:20664215-20664066|NoHit|VaccDscaff8:21497190-21497339|NoHit
s1222p9621	scaffold01222:9621	G:A	1	s1222b9621	55.0705	AGTGTAATATCCCCTTTCAAAGCCTCGGTCAAGCAAAGTGAGGACAATTTTCTTTGGTTCAATGATTGTGCTTGgTAGTCAAGTTATTGGTCTTCATATGTACATCAGAATTAGAGTTTTGAGCTTGAAGATCGTGAAAGGATTTGAAAA	VaccDscaff1:23467731-23467880|VaccDscaff5:19572207-19572058|NoHit|NoHit
s1222p9622	scaffold01222:9622	T:G	1	s1222b9621	55.0705	GTGTAATATCCCCTTTCAAAGCCTCGGTCAAGCAAAGTGAGGACAATTTTCTTTGGTTCAATGATTGTGCTTGGtAGTCAAGTTATTGGTCTTCATATGTACATCAGAATTAGAGTTTTGAGCTTGAAGATCGTGAAAGGATTTGAAAAG	VaccDscaff1:23467732-23467881|VaccDscaff5:19572206-19572057|NoHit|NoHit
s1222p21189	scaffold01222:21189	A:G	1	s1222b9621	55.0705	TATGAAACAAGTGTTCCACATATACAATCCCACATTGCTTAAGCATCAAATGCGTTTATCACTTTATATACGTGaGAGACCTCTCCACCTAAAAGCATAAGTGTTGGAGTAGGATCCAAGGTTTTCACATAGTATTCGAGTAAGCAAGAG	VaccDscaff1:23479944-23480093|VaccDscaff5:19559758-19559609|VaccDscaff18:22371104-22371220|VaccDscaff31:9038839-9038723
s1222p21202	scaffold01222:21202	C:T	1	s1222b9621	55.0705	TTCCACATATACAATCCCACATTGCTTAAGCATCAAATGCGTTTATCACTTTATATACGTGAGAGACCTCTCCAcCTAAAAGCATAAGTGTTGGAGTAGGATCCAAGGTTTTCACATAGTATTCGAGTAAGCAAGAGATAGTATTTGAAC	VaccDscaff1:23479957-23480106|VaccDscaff5:19559745-19559596|VaccDscaff18:22371104-22371220|VaccDscaff31:9038839-9038723
s1222p44321	scaffold01222:44321	A:G	1	s1222b9621	55.0705	TTGTTTCTGGCTTTAAAGTAATAGGTATTCTTGCTTGTGGCCACTACACTATAGACGCAGTGGATATCCCACCAaTTCAACTCTAGGTTCAGGAGACGATTCAGGGCTACCACACCCATCACAACCCTAACGAAATTAGGCCATAATTGT	VaccDscaff1:23505691-23505840|VaccDscaff5:19534271-19534122|NoHit|VaccDscaff31:5088649-5088797
s1222p44333	scaffold01222:44333	G:A	1	s1222b9621	55.0705	TTAAAGTAATAGGTATTCTTGCTTGTGGCCACTACACTATAGACGCAGTGGATATCCCACCAATTCAACTCTAGgTTCAGGAGACGATTCAGGGCTACCACACCCATCACAACCCTAACGAAATTAGGCCATAATTGTATAGGGTACAGG	VaccDscaff1:23505703-23505846|VaccDscaff5:19534259-19534110|NoHit|VaccDscaff31:5088664-5088810
s1222p44360	scaffold01222:44360	A:C	1	s1222b9621	55.0705	GCCACTACACTATAGACGCAGTGGATATCCCACCAATTCAACTCTAGGTTCAGGAGACGATTCAGGGCTACCACaCCCATCACAACCCTAACGAAATTAGGCCATAATTGTATAGGGTACAGGGAACACCTATTGTAGACCTCACGAAAG	VaccDscaff1:23505730-23505879|VaccDscaff5:19534232-19534083|NoHit|VaccDscaff31:5088688-5088837
s0598p160026	scaffold00598:160026	T:A	1	s0598b160026	55.0706	CTGTTACCATGAGAAAACCGGCATCTATCTGTCGCTGAATCTCTTTCTTGATTTCCAACACCCAATCTGGCCTCtTCTTCCTTAGCTTCTACTTGACAGGCTTTGTGTCAGGATACAACGGGATTCGATGTTCCAAAATCTTAGGATCAA	VaccDscaff2:14805961-14806110|VaccDscaff23:11449140-11448991|VaccDscaff8:20693345-20693494|VaccDscaff45:19746434-19746285
s0598p160042	scaffold00598:160042	A:G	1	s0598b160026	55.0706	ACCGGCATCTATCTGTCGCTGAATCTCTTTCTTGATTTCCAACACCCAATCTGGCCTCTTCTTCCTTAGCTTCTaCTTGACAGGCTTTGTGTCAGGATACAACGGGATTCGATGTTCCAAAATCTTAGGATCAATACCAGGCATATCTTC	VaccDscaff20:21427260-21427407|VaccDscaff23:11449124-11448978|VaccDscaff8:20693361-20693508|VaccDscaff45:19746418-19746272
s0598p160046	scaffold00598:160046	G:A	1	s0598b160026	55.0706	GCATCTATCTGTCGCTGAATCTCTTTCTTGATTTCCAACACCCAATCTGGCCTCTTCTTCCTTAGCTTCTACTTgACAGGCTTTGTGTCAGGATACAACGGGATTCGATGTTCCAAAATCTTAGGATCAATACCAGGCATATCTTCTTGT	VaccDscaff20:21427264-21427407|VaccDscaff23:11449120-11448978|VaccDscaff8:20693365-20693514|VaccDscaff45:19746414-19746272
s0598p160057	scaffold00598:160057	T:C	1	s0598b160026	55.0706	TCGCTGAATCTCTTTCTTGATTTCCAACACCCAATCTGGCCTCTTCTTCCTTAGCTTCTACTTGACAGGCTTTGtGTCAGGATACAACGGGATTCGATGTTCCAAAATCTTAGGATCAATACCAGGCATATCTTCTTGTGACCATGCGAA	VaccDscaff1:23898176-23898028|VaccDscaff23:11449108-11448963|VaccDscaff8:20693376-20693525|VaccDscaff45:19746403-19746254
s0598p160070	scaffold00598:160070	C:T	1	s0598b160026	55.0706	TTCTTGATTTCCAACACCCAATCTGGCCTCTTCTTCCTTAGCTTCTACTTGACAGGCTTTGTGTCAGGATACAAcGGGATTCGATGTTCCAAAATCTTAGGATCAATACCAGGCATATCTTCTTGTGACCATGCGAAAACATCCTTGAAT	VaccDscaff2:14806005-14806154|VaccDscaff23:11449096-11448947|VaccDscaff8:20693389-20693538|VaccDscaff42:24577848-24577699
s0598p160087	scaffold00598:160087	A:C	1	s0598b160026	55.0706	CCAATCTGGCCTCTTCTTCCTTAGCTTCTACTTGACAGGCTTTGTGTCAGGATACAACGGGATTCGATGTTCCAaAATCTTAGGATCAATACCAGGCATATCTTCTTGTGACCATGCGAAAACATCCTTGAATTCTTTCAGGAGATCCGG	VaccDscaff2:14806022-14806170|VaccDscaff26:19099488-19099343|VaccDscaff8:20693406-20693555|VaccDscaff41:8172284-8172432
s0598p160093	scaffold00598:160093	T:C	1	s0598b160026	55.0706	TGGCCTCTTCTTCCTTAGCTTCTACTTGACAGGCTTTGTGTCAGGATACAACGGGATTCGATGTTCCAAAATCTtAGGATCAATACCAGGCATATCTTCTTGTGACCATGCGAAAACATCCTTGAATTCTTTCAGGAGATCCGGGTGGGC	VaccDscaff2:14806028-14806176|VaccDscaff26:19099482-19099333|VaccDscaff8:20693412-20693561|VaccDscaff41:8172290-8172439
s0598p160116	scaffold00598:160116	T:G	1	s0598b160026	55.0706	ACTTGACAGGCTTTGTGTCAGGATACAACGGGATTCGATGTTCCAAAATCTTAGGATCAATACCAGGCATATCTtCTTGTGACCATGCGAAAACATCCTTGAATTCTTTCAGGAGATCCGGGTGGGCCTTAAACTCTTCTGGAGACAATC	VaccDscaff2:14806052-14806200|VaccDscaff26:19099458-19099311|VaccDscaff8:20693435-20693584|VaccDscaff41:8172314-8172462
s0598p160141	scaffold00598:160141	T:C	1	s0598b160026	55.0706	CAACGGGATTCGATGTTCCAAAATCTTAGGATCAATACCAGGCATATCTTCTTGTGACCATGCGAAAACATCCTtGAATTCTTTCAGGAGATCCGGGTGGGCCTTAAACTCTTCTGGAGACAATCTGGAGCCGATTTGAACCATGCTCGG	VaccDscaff1:23898093-23897944|VaccDscaff27:19814260-19814116|VaccDscaff8:20693460-20693609|VaccDscaff45:19835721-19835577
s0598p160142	scaffold00598:160142	G:T	1	s0598b160026	55.0706	AACGGGATTCGATGTTCCAAAATCTTAGGATCAATACCAGGCATATCTTCTTGTGACCATGCGAAAACATCCTTgAATTCTTTCAGGAGATCCGGGTGGGCCTTAAACTCTTCTGGAGACAATCTGGAGCCGATTTGAACCATGCTCGGA	VaccDscaff1:23898089-23897943|VaccDscaff27:19814259-19814116|VaccDscaff8:20693461-20693610|VaccDscaff45:19835720-19835577
s0598p160153	scaffold00598:160153	G:A	1	s0598b160026	55.0706	ATGTTCCAAAATCTTAGGATCAATACCAGGCATATCTTCTTGTGACCATGCGAAAACATCCTTGAATTCTTTCAgGAGATCCGGGTGGGCCTTAAACTCTTCTGGAGACAATCTGGAGCCGATTTGAACCATGCTCGGATTACTCTCATC	VaccDscaff1:23898081-23897932|VaccDscaff3:15227854-15227705|VaccDscaff8:20693472-20693621|VaccDscaff45:19835709-19835560
s0598p160160	scaffold00598:160160	C:T	1	s0598b160026	55.0706	AAAATCTTAGGATCAATACCAGGCATATCTTCTTGTGACCATGCGAAAACATCCTTGAATTCTTTCAGGAGATCcGGGTGGGCCTTAAACTCTTCTGGAGACAATCTGGAGCCGATTTGAACCATGCTCGGATTACTCTCATCTTTCAAG	VaccDscaff1:23898072-23897925|VaccDscaff3:15227845-15227699|VaccDscaff8:20693479-20693628|VaccDscaff45:19835692-19835553
s0598p160162	scaffold00598:160162	G:A	1	s0598b160026	55.0706	AATCTTAGGATCAATACCAGGCATATCTTCTTGTGACCATGCGAAAACATCCTTGAATTCTTTCAGGAGATCCGgGTGGGCCTTAAACTCTTCTGGAGACAATCTGGAGCCGATTTGAACCATGCTCGGATTACTCTCATCTTTCAAGTT	VaccDscaff1:23898072-23897923|VaccDscaff27:19814231-19814090|VaccDscaff8:20693481-20693630|VaccDscaff45:19835692-19835551
s0598p160182	scaffold00598:160182	G:A	1	s0598b160026	55.0706	GCATATCTTCTTGTGACCATGCGAAAACATCCTTGAATTCTTTCAGGAGATCCGGGTGGGCCTTAAACTCTTCTgGAGACAATCTGGAGCCGATTTGAACCATGCTCGGATTACTCTCATCTTTCAAGTTTATTTAAATTATTTCTTCTT	VaccDscaff1:23898052-23897903|VaccDscaff27:19814219-19814070|VaccDscaff8:20693501-20693650|VaccDscaff45:19835680-19835531
s1446p163	scaffold01446:163	T:A	1	s1446b163	55.0707	TCCTTATCAGAAGATGATGTGGTTATCAAAACAATGGATTTTATGAAGAATCAATTATTTGAGACATTCAAGCCtCCAGGAGATGATGAGTCTATGACGTCAGCAAAATCAGCTGAGGATGATAATCCATTCACCTGCCTAGCTGGTGAA	VaccDscaff4:33966887-33966738|VaccDscaff16:19224912-19224763|VaccDscaff8:20232887-20232738|VaccDscaff33:21297988-21298137
s1446p166	scaffold01446:166	A:C	1	s1446b163	55.0707	TTATCAGAAGATGATGTGGTTATCAAAACAATGGATTTTATGAAGAATCAATTATTTGAGACATTCAAGCCTCCaGGAGATGATGAGTCTATGACGTCAGCAAAATCAGCTGAGGATGATAATCCATTCACCTGCCTAGCTGGTGAATCG	VaccDscaff4:33966884-33966736|VaccDscaff16:19224909-19224761|VaccDscaff8:20232884-20232735|VaccDscaff33:21297991-21298139
s1446p9751	scaffold01446:9751	T:A	1	s1446b163	55.0707	TTATCCACAGCAACTCCTCATCAACCGCAGTAATTCCCGATAGCTCGTTTTCACTACACAAAGTTGAGATCTCGtAATCACTCCAGTGCTTGCATCTGTTGATGCAATCAGCCCACTGCTTTGCAGTGAATGAACAGGAAAATGAATACC	VaccDscaff1:24497425-24497574|VaccDscaff5:18804043-18803894|VaccDscaff8:20224759-20224610|VaccDscaff10:18872728-18872579
s1446p9862	scaffold01446:9862	G:C	1	s1446b163	55.0707	CCCACTGCTTTGCAGTGAATGAACAGGAAAATGAATACCCATAAATGCATGGAAAGTTTGAAGCTCAACCTCATgATCCGTCAAACAGATTGCACAAAAGAGAGTCAAATACTAAAATACAGGAAGGTGGGTGCAATCAAAACAGTTTCA	VaccDscaff1:24497536-24497685|VaccDscaff5:18803932-18803783|VaccDscaff8:20224648-20224499|VaccDscaff10:18872617-18872468
s1446p9896	scaffold01446:9896	A:C	1	s1446b163	55.0707	ATACCCATAAATGCATGGAAAGTTTGAAGCTCAACCTCATGATCCGTCAAACAGATTGCACAAAAGAGAGTCAAaTACTAAAATACAGGAAGGTGGGTGCAATCAAAACAGTTTCAAAACAGCCTCCTAGTCTTTCTATGATTTGCACGC	VaccDscaff1:24497570-24497717|VaccDscaff5:18803898-18803749|VaccDscaff8:20224614-20224465|VaccDscaff10:18872583-18872434
s1446p9906	scaffold01446:9906	A:G	1	s1446b163	55.0707	ATGCATGGAAAGTTTGAAGCTCAACCTCATGATCCGTCAAACAGATTGCACAAAAGAGAGTCAAATACTAAAATaCAGGAAGGTGGGTGCAATCAAAACAGTTTCAAAACAGCCTCCTAGTCTTTCTATGATTTGCACGCATTATCATTA	VaccDscaff1:24497580-24497729|VaccDscaff5:18803888-18803739|VaccDscaff8:20224604-20224455|VaccDscaff10:18872573-18872424
s1446p9944	scaffold01446:9944	C:T	1	s1446b163	55.0707	AAACAGATTGCACAAAAGAGAGTCAAATACTAAAATACAGGAAGGTGGGTGCAATCAAAACAGTTTCAAAACAGcCTCCTAGTCTTTCTATGATTTGCACGCATTATCATTAGGAGGTAGGGGGGTATGGAGGAGAGGTGGTGGAGGGGG	VaccDscaff1:24497618-24497766|VaccDscaff5:18803850-18803702|VaccDscaff8:20224566-20224417|VaccDscaff10:18872535-18872387
s1446p9970	scaffold01446:9970	G:A	1	s1446b163	55.0707	ATACTAAAATACAGGAAGGTGGGTGCAATCAAAACAGTTTCAAAACAGCCTCCTAGTCTTTCTATGATTTGCACgCATTATCATTAGGAGGTAGGGGGGTATGGAGGAGAGGTGGTGGAGGGGGGAAGGAGGAAGGAGGGGTGGGACATC	VaccDscaff1:24497645-24497794|VaccDscaff5:18803824-18803674|VaccDscaff8:20224540-20224389|VaccDscaff10:18872509-18872362
s1446p13391	scaffold01446:13391	G:T	1	s1446b163	55.0707	GTAGCTGTTCTCTTGAAAGTACAGTATAAGATGATGGCCACTCTTACAAAGTTTGGACCGAAATAAAAAGAAACgGAACAAAAATGCTAAAATAGGCCATAGGCAGCATGCAACAGATGCTTGGATCGTCATCCCCGAAATACTTTAGAT	VaccDscaff1:24501042-24501191|VaccDscaff5:18800416-18800267|VaccDscaff8:20221112-20220963|VaccDscaff10:18869050-18868901
s1446p13699	scaffold01446:13699	A:G	1	s1446b163	55.0707	CATCAAAGTAGTTATCACCTTAACTTAGGCTCAGTATCAGCACCCAATGCAAATTTTACAAAATCAACTACAATaAAGTCTAATTAAGACCTACAGATTGATTCAATTCGAATCCAAATCCCATTAAGATTGATGGTATTATAATCACCA	VaccDscaff1:24501348-24501497|VaccDscaff5:18800108-18799959|VaccDscaff8:20220685-20220536|VaccDscaff10:18868624-18868475
s1446p19067	scaffold01446:19067	A:C	1	s1446b163	55.0707	ATAGATTGATGGGGTCCTTAACCAGGAATCTAGGTCACTGATCGGCAACGGGATATACTGTGTATAACTCTGCAaCAACATGACACCATCACACAATGGAATTTGTAACATATGATTAACACCCGTTGTCAAAAAAAACAAACGATTAAC	VaccDscaff1:24506674-24506825|VaccDscaff5:18794795-18794644|VaccDscaff8:20215391-20215241|VaccDscaff10:18863302-18863152
s1446p48111	scaffold01446:48111	A:G	1	s1446b163	55.0707	TGGGGTGTGAGAGAGTGTAAACTGTAATGGAAGTTAAGAAAAGGCAAAAAAGGAATTCAAAATACCTACTTTTGaTCAACTTGAGGATTGGCGACATCCTAAGCTTCATCCCCGGTTCCCTCCTCCCTCTTACAATGTACCGAGTACCAT	VaccDscaff1:24550428-24550577|VaccDscaff5:18756542-18756393|VaccDscaff8:20196529-20196382|VaccDscaff10:18832794-18832645
s1446p48136	scaffold01446:48136	T:C	1	s1446b163	55.0707	AATGGAAGTTAAGAAAAGGCAAAAAAGGAATTCAAAATACCTACTTTTGATCAACTTGAGGATTGGCGACATCCtAAGCTTCATCCCCGGTTCCCTCCTCCCTCTTACAATGTACCGAGTACCATCCGTTCAACCTCCTCAACTCGGCGG	VaccDscaff1:24550453-24550603|VaccDscaff5:18756517-18756368|VaccDscaff8:20196506-20196356|VaccDscaff10:18832769-18832619
s1446p48144	scaffold01446:48144	A:G	1	s1446b163	55.0707	TTAAGAAAAGGCAAAAAAGGAATTCAAAATACCTACTTTTGATCAACTTGAGGATTGGCGACATCCTAAGCTTCaTCCCCGGTTCCCTCCTCCCTCTTACAATGTACCGAGTACCATCCGTTCAACCTCCTCAACTCGGCGGAGCCTTCG	VaccDscaff1:24550461-24550611|VaccDscaff5:18756509-18756359|VaccDscaff8:20196498-20196348|VaccDscaff10:18832761-18832611
s1446p48188	scaffold01446:48188	C:T	1	s1446b163	55.0707	AACTTGAGGATTGGCGACATCCTAAGCTTCATCCCCGGTTCCCTCCTCCCTCTTACAATGTACCGAGTACCATCcGTTCAACCTCCTCAACTCGGCGGAGCCTTCGGACAAAATCAATGGAGGAAATCAGAATATCCAACCTCAACAACG	VaccDscaff1:24550505-24550652|VaccDscaff5:18756465-18756318|VaccDscaff8:20196454-20196304|VaccDscaff10:18832717-18832567
s1446p48399	scaffold01446:48399	A:G	1	s1446b163	55.0707	CGACGCCATGTTAGATTCAAATTTAAATTCGAGAAAAAAATCAAAATCTCACCAGCATCTTTCCTTGTTTTGGGaGTTAGGTTGGTTGGTTGGTTACTATTGGAGCAATCCATCAAACACCTTATGTGCAATAAATATTTACTCTGGCAA	VaccDscaff1:24550717-24550857|VaccDscaff5:18756253-18756102|VaccDscaff8:20196242-20196093|VaccDscaff10:18832505-18832356
s1446p51990	scaffold01446:51990	G:T	1	s1446b163	55.0707	CATGATTTTTTAGTACAGACTTCTCTAGATATACGACGAGAAATCAAAAGCAATCAAATAGTTATAGATTCAATgACAAACACATCAATTTAAGGCCAATAATTCAAATACCACACAAGAAGAGTAGAAGCTAAATCATGTAGGTGATGT	VaccDscaff1:24553267-24553416|VaccDscaff5:18753690-18753541|VaccDscaff8:20193561-20193412|NoHit
s1446p51997	scaffold01446:51997	A:T	1	s1446b163	55.0707	TTTTAGTACAGACTTCTCTAGATATACGACGAGAAATCAAAAGCAATCAAATAGTTATAGATTCAATGACAAACaCATCAATTTAAGGCCAATAATTCAAATACCACACAAGAAGAGTAGAAGCTAAATCATGTAGGTGATGTTGTTGCG	VaccDscaff1:24553274-24553423|VaccDscaff5:18753683-18753534|VaccDscaff8:20193554-20193405|NoHit
s1446p52015	scaffold01446:52015	T:C	1	s1446b163	55.0707	TAGATATACGACGAGAAATCAAAAGCAATCAAATAGTTATAGATTCAATGACAAACACATCAATTTAAGGCCAAtAATTCAAATACCACACAAGAAGAGTAGAAGCTAAATCATGTAGGTGATGTTGTTGCGTCAATCATGCAGAGTCCC	VaccDscaff1:24553292-24553441|VaccDscaff5:18753665-18753516|VaccDscaff8:20193536-20193387|NoHit
s1446p52068	scaffold01446:52068	T:C	1	s1446b163	55.0707	AACACATCAATTTAAGGCCAATAATTCAAATACCACACAAGAAGAGTAGAAGCTAAATCATGTAGGTGATGTTGtTGCGTCAATCATGCAGAGTCCCTCACAGTTTGGATACCTGTGATGGCAACGTATACACTTGACATCATGGCGCTC	VaccDscaff1:24553345-24553489|VaccDscaff5:18753612-18753466|VaccDscaff8:20193483-20193334|NoHit
s1446p52141	scaffold01446:52141	C:T	1	s1446b163	55.0707	GTTGCGTCAATCATGCAGAGTCCCTCACAGTTTGGATACCTGTGATGGCAACGTATACACTTGACATCATGGCGcTCTCAACCTGAAGTCTGTCGCAAAGGTAGGAAAACTTGGATAGATGATACCGTGATGGAGCGAGGCATAGTGCAA	VaccDscaff1:24553420-24553565|VaccDscaff5:18753537-18753390|VaccDscaff8:20193408-20193261|NoHit
s1634p3377	scaffold01634:3377	C:T	1	s1634b3377	55.0708	AACATAATATTTCTTACCACCACAAGAAGGAAGGTGGTTTTGCCTTTTCCAGCACAATTGTACTTACTATAAACcCAACACAGGATTTATTTGCCACAAGCACAAGCTTTACTCACCACAATTTACTTACCACATGCTTTACTTACTATA	VaccDscaff1:18126742-18126897|VaccDscaff5:17107474-17107623|VaccDscaff8:24276782-24276633|VaccDscaff10:22757604-22757451
s1634p3387	scaffold01634:3387	A:C	1	s1634b3377	55.0708	TTCTTACCACCACAAGAAGGAAGGTGGTTTTGCCTTTTCCAGCACAATTGTACTTACTATAAACCCAACACAGGaTTTATTTGCCACAAGCACAAGCTTTACTCACCACAATTTACTTACCACATGCTTTACTTACTATAAGGTAGGTGT	VaccDscaff1:18126752-18126907|VaccDscaff5:17107484-17107633|VaccDscaff8:24276772-24276623|VaccDscaff10:22757594-22757441
s1634p3392	scaffold01634:3392	T:C	1	s1634b3377	55.0708	ACCACCACAAGAAGGAAGGTGGTTTTGCCTTTTCCAGCACAATTGTACTTACTATAAACCCAACACAGGATTTAtTTGCCACAAGCACAAGCTTTACTCACCACAATTTACTTACCACATGCTTTACTTACTATAAGGTAGGTGTGGTAC	VaccDscaff1:18126757-18126911|VaccDscaff5:17107489-17107638|VaccDscaff8:24276767-24276618|VaccDscaff10:22757589-22757437
s1634p3395	scaffold01634:3395	G:A	1	s1634b3377	55.0708	ACCACAAGAAGGAAGGTGGTTTTGCCTTTTCCAGCACAATTGTACTTACTATAAACCCAACACAGGATTTATTTgCCACAAGCACAAGCTTTACTCACCACAATTTACTTACCACATGCTTTACTTACTATAAGGTAGGTGTGGTACGGT	VaccDscaff1:18126760-18126915|VaccDscaff5:17107492-17107641|VaccDscaff8:24276764-24276615|VaccDscaff10:22757586-22757433
s1634p3407	scaffold01634:3407	A:G	1	s1634b3377	55.0708	AAGGTGGTTTTGCCTTTTCCAGCACAATTGTACTTACTATAAACCCAACACAGGATTTATTTGCCACAAGCACAaGCTTTACTCACCACAATTTACTTACCACATGCTTTACTTACTATAAGGTAGGTGTGGTACGGTTTTGTGGTCAGT	VaccDscaff1:18126772-18126927|VaccDscaff5:17107504-17107653|VaccDscaff8:24276752-24276603|VaccDscaff10:22757574-22757421
s1634p3409	scaffold01634:3409	C:T	1	s1634b3377	55.0708	GGTGGTTTTGCCTTTTCCAGCACAATTGTACTTACTATAAACCCAACACAGGATTTATTTGCCACAAGCACAAGcTTTACTCACCACAATTTACTTACCACATGCTTTACTTACTATAAGGTAGGTGTGGTACGGTTTTGTGGTCAGTAT	VaccDscaff1:18126774-18126929|VaccDscaff5:17107506-17107655|VaccDscaff8:24276750-24276601|VaccDscaff10:22757572-22757419
s1634p3453	scaffold01634:3453	A:T	1	s1634b3377	55.0708	AACACAGGATTTATTTGCCACAAGCACAAGCTTTACTCACCACAATTTACTTACCACATGCTTTACTTACTATAaGGTAGGTGTGGTACGGTTTTGTGGTCAGTATGATTCGTTTTGTAGTTCATAAACCCCGTGTTTGTGGTAAGTAAA	VaccDscaff1:18126818-18126973|VaccDscaff5:17107550-17107699|VaccDscaff8:24276706-24276557|VaccDscaff10:22757528-22757375
s0548p6444	scaffold00548:6444	G:A	1	s0548b6444	55.0709	GGAGAGCAAAAGTATTCATGTTCCTTGGATGTTTTCCTTGGTGATGTAAAAGTGTGGAGTTCTGGCCATTTTTCgAGGTTTTACACGACGGAGAAATGTGTCCTCGAGCTGACTCAAAGCGGAGATCTACAATTGAAGGGTTCCGAGGAC	VaccDscaff1:24661207-24661356|VaccDscaff5:18631264-18631115|VaccDscaff8:20055343-20055194|VaccDscaff10:18694475-18694326
s0548p6459	scaffold00548:6459	G:A	1	s0548b6444	55.0709	TCATGTTCCTTGGATGTTTTCCTTGGTGATGTAAAAGTGTGGAGTTCTGGCCATTTTTCGAGGTTTTACACGACgGAGAAATGTGTCCTCGAGCTGACTCAAAGCGGAGATCTACAATTGAAGGGTTCCGAGGACCTCCTCGGATGGAAA	VaccDscaff1:24661222-24661371|VaccDscaff5:18631249-18631100|VaccDscaff8:20055328-20055179|VaccDscaff10:18694457-18694311
s0548p9354	scaffold00548:9354	A:T	1	s0548b6444	55.0709	TGTATCGTAGGTGATTGGTGTGATCCAAAAGGCAGAATCACACAAGTTCTTTGTGCCTTATCGAAAAGGACTTAaAATTTCCCAAACGGTTTTGGAAAATGAATGTAAGAAGGTAAAATAATGCCAACTTTTATTAATGATGATTAACAA	VaccDscaff1:24664182-24664331|VaccDscaff5:18628292-18628144|VaccDscaff8:20050196-20050047|VaccDscaff10:18683917-18683768
s0548p51249	scaffold00548:51249	C:T	1	s0548b6444	55.0709	GTTGCTTAAAAAGTTTTGAAATAGGGTCATTGAAAGATGCAGCTAAGGGGGTCAAATAAACAAAAGGTTACTGCcAGCTTAGGGCAAAAAAATGGAAGTTGTTGATGAAAGACCTACTACATTTTTGGCCCTTACAGCTGATTGATCCTA	VaccDscaff1:24726618-24726767|VaccDscaff5:18583212-18583063|VaccDscaff8:20004719-20004570|VaccDscaff10:18613462-18613313
s0548p51259	scaffold00548:51259	C:A	1	s0548b6444	55.0709	AAGTTTTGAAATAGGGTCATTGAAAGATGCAGCTAAGGGGGTCAAATAAACAAAAGGTTACTGCCAGCTTAGGGcAAAAAAATGGAAGTTGTTGATGAAAGACCTACTACATTTTTGGCCCTTACAGCTGATTGATCCTACCTACGAAGC	VaccDscaff1:24726628-24726777|VaccDscaff5:18583202-18583053|VaccDscaff8:20004709-20004560|VaccDscaff10:18613452-18613303
s0548p51307	scaffold00548:51307	T:C	1	s0548b6444	55.0709	AACAAAAGGTTACTGCCAGCTTAGGGCAAAAAAATGGAAGTTGTTGATGAAAGACCTACTACATTTTTGGCCCTtACAGCTGATTGATCCTACCTACGAAGCATATCTCACGGGAATCGATTTAGTAAGATGAAGATGTTCGAGCTAAGA	VaccDscaff1:24726676-24726825|VaccDscaff5:18583154-18583005|VaccDscaff8:20004661-20004512|VaccDscaff10:18613404-18613255
s0548p51312	scaffold00548:51312	C:A	1	s0548b6444	55.0709	AAGGTTACTGCCAGCTTAGGGCAAAAAAATGGAAGTTGTTGATGAAAGACCTACTACATTTTTGGCCCTTACAGcTGATTGATCCTACCTACGAAGCATATCTCACGGGAATCGATTTAGTAAGATGAAGATGTTCGAGCTAAGAAGTAC	VaccDscaff1:24726681-24726829|VaccDscaff5:18583149-18583001|VaccDscaff8:20004656-20004507|VaccDscaff10:18613399-18613250
s0548p51329	scaffold00548:51329	C:G	1	s0548b6444	55.0709	AGGGCAAAAAAATGGAAGTTGTTGATGAAAGACCTACTACATTTTTGGCCCTTACAGCTGATTGATCCTACCTAcGAAGCATATCTCACGGGAATCGATTTAGTAAGATGAAGATGTTCGAGCTAAGAAGTACATGGATACTAGATTTGA	VaccDscaff1:24726698-24726847|VaccDscaff5:18583132-18582983|VaccDscaff8:20004639-20004490|VaccDscaff10:18613382-18613233
s0548p51361	scaffold00548:51361	G:T	1	s0548b6444	55.0709	CCTACTACATTTTTGGCCCTTACAGCTGATTGATCCTACCTACGAAGCATATCTCACGGGAATCGATTTAGTAAgATGAAGATGTTCGAGCTAAGAAGTACATGGATACTAGATTTGATCTTTTGCATATGGTTCATCCCAAATATGTGC	VaccDscaff1:24726730-24726879|VaccDscaff5:18583100-18582951|VaccDscaff8:20004607-20004458|VaccDscaff10:18613350-18613201
s0548p51387	scaffold00548:51387	C:T	1	s0548b6444	55.0709	TGATTGATCCTACCTACGAAGCATATCTCACGGGAATCGATTTAGTAAGATGAAGATGTTCGAGCTAAGAAGTAcATGGATACTAGATTTGATCTTTTGCATATGGTTCATCCCAAATATGTGCACGAACTAAAGGAGTTTTACACTTGG	VaccDscaff1:24726756-24726905|VaccDscaff5:18583074-18582925|VaccDscaff8:20004581-20004432|VaccDscaff10:18613324-18613175
s0548p51480	scaffold00548:51480	T:C	1	s0548b6444	55.0709	CTTTTGCATATGGTTCATCCCAAATATGTGCACGAACTAAAGGAGTTTTACACTTGGATAGATATAAAAATTCAtAGTTCCAATACTTGGCTACACTTGCTTCATGCTAGTTTTATGTCTAGGATTTGGTCCTTCCATTGCCAATATACT	VaccDscaff1:24726849-24726998|VaccDscaff5:18582981-18582832|VaccDscaff8:20004488-20004339|VaccDscaff10:18613231-18613084
s0548p51496	scaffold00548:51496	C:T	1	s0548b6444	55.0709	ATCCCAAATATGTGCACGAACTAAAGGAGTTTTACACTTGGATAGATATAAAAATTCATAGTTCCAATACTTGGcTACACTTGCTTCATGCTAGTTTTATGTCTAGGATTTGGTCCTTCCATTGCCAATATACTTCACGAGGCTGCACAT	VaccDscaff1:24726865-24727014|VaccDscaff5:18582965-18582816|VaccDscaff8:20004472-20004323|VaccDscaff10:18613215-18613066
s0548p83900	scaffold00548:83900	G:A	1	s0548b6444	55.0709	TTAGTTGTTAGAAGTTAGTGTAAGGGGAAGGGAGGAGGGTGGGACTTGAACCCCACACCTCATGCATGGGTAAAgACGTCTGCCAACTGCATTGGCATCCCACTTGCGACTTGAAATTATATTGGAGCGAAAGAGGTGTAATTTATAAAG	VaccDscaff1:24763794-24763944|VaccDscaff5:18500793-18500642|VaccDscaff8:19966551-19966402|VaccDscaff10:18574618-18574469
s0548p83904	scaffold00548:83904	T:C	1	s0548b6444	55.0709	TTGTTAGAAGTTAGTGTAAGGGGAAGGGAGGAGGGTGGGACTTGAACCCCACACCTCATGCATGGGTAAAGACGtCTGCCAACTGCATTGGCATCCCACTTGCGACTTGAAATTATATTGGAGCGAAAGAGGTGTAATTTATAAAGATAA	VaccDscaff1:24763798-24763948|VaccDscaff5:18500789-18500638|VaccDscaff8:19966547-19966398|VaccDscaff10:18574614-18574465
s0548p83907	scaffold00548:83907	G:A	1	s0548b6444	55.0709	TTAGAAGTTAGTGTAAGGGGAAGGGAGGAGGGTGGGACTTGAACCCCACACCTCATGCATGGGTAAAGACGTCTgCCAACTGCATTGGCATCCCACTTGCGACTTGAAATTATATTGGAGCGAAAGAGGTGTAATTTATAAAGATAATGG	VaccDscaff1:24763801-24763951|VaccDscaff5:18500786-18500635|VaccDscaff8:19966544-19966395|VaccDscaff10:18574611-18574462
s0548p83932	scaffold00548:83932	C:T	1	s0548b6444	55.0709	AGGAGGGTGGGACTTGAACCCCACACCTCATGCATGGGTAAAGACGTCTGCCAACTGCATTGGCATCCCACTTGcGACTTGAAATTATATTGGAGCGAAAGAGGTGTAATTTATAAAGATAATGGGCCAAGATTTTGAAGAGAATGTACC	VaccDscaff1:24763826-24763976|VaccDscaff5:18500760-18500610|VaccDscaff8:19966519-19966370|VaccDscaff10:18574586-18574437
s0548p84037	scaffold00548:84037	G:A	1	s0548b6444	55.0709	GTAATTTATAAAGATAATGGGCCAAGATTTTGAAGAGAATGTACCGACATATAAAATGTTACATAATATATATCgAAGTGCCAAAAAAGAAATTAAAGAAGATTAAGTAACTATTATCAAAATTAAAATCAATTATTTCTAACACATATA	VaccDscaff1:24763932-24764079|VaccDscaff5:18500654-18500507|VaccDscaff8:19966414-19966265|VaccDscaff10:18574481-18574332
s0548p97913	scaffold00548:97913	G:T	1	s0548b6444	55.0709	AGTTATTTTTTTTGTTGGACTTATTGTATGGACTATCAAGTAGGAAGAGCCCTTAAAATTCATAAATTTTCAACgCTTAAAGTGCCCGAACCTCGAGCTTTAGATCAGATCAGGATCAACTCTTTTTATCTATTCAAAAAACTGATTTCG	VaccDscaff1:24776827-24776976|VaccDscaff5:18486164-18486009|VaccDscaff8:19952616-19952463|VaccDscaff10:18560789-18560636
s0548p97926	scaffold00548:97926	G:A	1	s0548b6444	55.0709	GTTGGACTTATTGTATGGACTATCAAGTAGGAAGAGCCCTTAAAATTCATAAATTTTCAACGCTTAAAGTGCCCgAACCTCGAGCTTTAGATCAGATCAGGATCAACTCTTTTTATCTATTCAAAAAACTGATTTCGAAGGACGATTGCA	VaccDscaff1:24776840-24776989|VaccDscaff5:18486151-18485996|VaccDscaff8:19952603-19952450|VaccDscaff10:18560776-18560623
s2244p3033	scaffold02244:3033	T:A	1	s2244b3033	55.071	GAGTTGTTTTAAAAAACAAAAGGTATCCCTCTGAAACCATTTTCGGAAACGTTCACCAAACGAGTATTTTTTAGtTTTACAGGAAAAGAAAACGTGAATGGTGCCAAGCAGAAGTTTGTTCCTCTATTTAATGACTTTTTTCCATTTTGT	VaccDscaff1:20625434-20625285|VaccDscaff5:21798487-21798637|VaccDscaff8:21535047-21535196|VaccDscaff10:20182626-20182775
s2244p3191	scaffold02244:3191	A:T	1	s2244b3033	55.071	ATGTTTGTTGAAGAAGTGATGGAGTTGGTTGAGCTTAATCCAATAAGGAATTTCTTAGTTGGGCTTCCTGGAATaGATGGTCTTGCTACAGAACAAAGAAAGAGGTTGACAATAGCTGTAGAATTGGTTGCTAACCCATCTATCATCTTC	VaccDscaff1:20625276-20625127|VaccDscaff5:21798646-21798795|VaccDscaff8:21535205-21535354|VaccDscaff10:20182784-20182933
s2244p23465	scaffold02244:23465	C:G	1	s2244b3033	55.071	AGTCGGTGATTAGTTTTTTCTTTTCAGCATCGACGGTCGCCGCCCTTTCTTCAACGTCGAAAGCCCTTTTATCCcCCTCCTTGGCCTTCTCCTCTGCAGAGGTAACCCTCTTCTCGACTTCCAAAGCTGCCGATTTGAGCTCCTTCAATG	VaccDscaff1:20585041-20584894|NoHit|VaccDscaff8:21562080-21562229|NoHit
s2244p23488	scaffold02244:23488	A:G	1	s2244b3033	55.071	TCAGCATCGACGGTCGCCGCCCTTTCTTCAACGTCGAAAGCCCTTTTATCCCCCTCCTTGGCCTTCTCCTCTGCaGAGGTAACCCTCTTCTCGACTTCCAAAGCTGCCGATTTGAGCTCCTTCAATGCCCCCTTAGCGTTCTTCGCTCTC	VaccDscaff1:20585020-20584871|NoHit|VaccDscaff8:21562103-21562252|VaccDscaff10:20251324-20251473
s2244p23507	scaffold02244:23507	A:G	1	s2244b3033	55.071	CCCTTTCTTCAACGTCGAAAGCCCTTTTATCCCCCTCCTTGGCCTTCTCCTCTGCAGAGGTAACCCTCTTCTCGaCTTCCAAAGCTGCCGATTTGAGCTCCTTCAATGCCCCCTTAGCGTTCTTCGCTCTCTCCTCTGCGTCTTTCGCCC	VaccDscaff1:20585001-20584852|NoHit|VaccDscaff8:21562122-21562271|VaccDscaff10:20251343-20251492
s2244p23517	scaffold02244:23517	C:T	1	s2244b3033	55.071	AACGTCGAAAGCCCTTTTATCCCCCTCCTTGGCCTTCTCCTCTGCAGAGGTAACCCTCTTCTCGACTTCCAAAGcTGCCGATTTGAGCTCCTTCAATGCCCCCTTAGCGTTCTTCGCTCTCTCCTCTGCGTCTTTCGCCCTCTTGCAGAG	VaccDscaff1:20584991-20584842|NoHit|VaccDscaff8:21562132-21562281|VaccDscaff10:20251353-20251502
s2244p23530	scaffold02244:23530	C:T	1	s2244b3033	55.071	CTTTTATCCCCCTCCTTGGCCTTCTCCTCTGCAGAGGTAACCCTCTTCTCGACTTCCAAAGCTGCCGATTTGAGcTCCTTCAATGCCCCCTTAGCGTTCTTCGCTCTCTCCTCTGCGTCTTTCGCCCTCTTGCAGAGCCTTGCGGGAGTC	VaccDscaff1:20584978-20584829|NoHit|VaccDscaff8:21562145-21562294|VaccDscaff10:20251366-20251515
s0257p125389	scaffold00257:125389	G:A	1	s0257b125389	55.0711	GGATGGAAATCTTCATTAGTAGTGACTTATCGTAATGCATTGCCAAAGGTTAAGGTATCCGCAAACAATTTTTGgACAAGCCAAGCTGATATAGTTTCAAAAACATGCTTTTCTTGATTTTTTCATGATGTCAATAATCTATTAAGGCTC	VaccDscaff1:19976420-19976569|VaccDscaff5:22425674-22425525|VaccDscaff8:22259938-22259791|VaccDscaff10:20960661-20960512
s0257p125435	scaffold00257:125435	T:G	1	s0257b125389	55.0711	AGGTTAAGGTATCCGCAAACAATTTTTGGACAAGCCAAGCTGATATAGTTTCAAAAACATGCTTTTCTTGATTTtTTCATGATGTCAATAATCTATTAAGGCTCAAAAAAACAAGATAAGTAACTGTTATTAGAGAATAATGATGGGGAG	VaccDscaff1:19976466-19976615|VaccDscaff5:22425628-22425479|NoHit|VaccDscaff10:20960615-20960466
s0257p125487	scaffold00257:125487	T:C	1	s0257b125389	55.0711	AAAAACATGCTTTTCTTGATTTTTTCATGATGTCAATAATCTATTAAGGCTCAAAAAAACAAGATAAGTAACTGtTATTAGAGAATAATGATGGGGAGAAGCAAGTGTTATACCTTAGCCAGTCCAGAAAAGTTGATAGGCAACACTTCA	VaccDscaff1:19976518-19976667|VaccDscaff5:22425576-22425427|VaccDscaff8:22259842-22259693|VaccDscaff10:20960563-20960414
s0257p128279	scaffold00257:128279	C:T	1	s0257b125389	55.0711	CATTGCAGGGAAGAAACTCTGCTCAATCCACCATCGTATCCAAGAAAAACAAAATTAAATTCACAGTCACATACcACAAAATATGAACAGATCCAGTTGTGAAAACGAGAAAACATTGCGGGGCTTACGGATTTTGACGGCTCGAGGATG	VaccDscaff1:19979328-19979477|VaccDscaff5:22422763-22422614|VaccDscaff8:22257036-22256887|VaccDscaff10:20958195-20958046
s0257p146385	scaffold00257:146385	T:G	1	s0257b125389	55.0711	CTGTGTTTGAAACTGTTAGTGTCAAATGCCCATGGTCAAATAGTAAACCCATAATTATCATCTACTGCTATTTGtTGACCTTCTCACTCTGCGAGTGAGAATAGTTAGAACCGAACACATCAACACTGAACAAAATCAAAGACTTTGCAA	VaccDscaff1:20004112-20004261|VaccDscaff5:22396342-22396193|VaccDscaff8:22230153-22230004|VaccDscaff10:20935734-20935585
s0257p146423	scaffold00257:146423	G:A	1	s0257b125389	55.0711	AATAGTAAACCCATAATTATCATCTACTGCTATTTGTTGACCTTCTCACTCTGCGAGTGAGAATAGTTAGAACCgAACACATCAACACTGAACAAAATCAAAGACTTTGCAACTAGCCTTCTCTCACGTTGAATTTTCTCTCTGCCATTT	VaccDscaff1:20004150-20004299|VaccDscaff5:22396304-22396155|VaccDscaff8:22230115-22229966|VaccDscaff10:20935696-20935547
s0257p146506	scaffold00257:146506	C:G	1	s0257b125389	55.0711	AACACTGAACAAAATCAAAGACTTTGCAACTAGCCTTCTCTCACGTTGAATTTTCTCTCTGCCATTTCATTGCTcTAGTTTCCCTTAAAAACAAAGACTTGGAAATTGATACCAAGCCCTTGGTTGGACGATGTGAGCCTAAGGACTTGC	VaccDscaff1:20004233-20004382|VaccDscaff5:22396221-22396072|VaccDscaff8:22230032-22229883|VaccDscaff10:20935613-20935464
s0257p146560	scaffold00257:146560	C:T	1	s0257b125389	55.0711	CTCTCTGCCATTTCATTGCTCTAGTTTCCCTTAAAAACAAAGACTTGGAAATTGATACCAAGCCCTTGGTTGGAcGATGTGAGCCTAAGGACTTGCCAACACAACCAAAATCCTTCGACACCCGAGCTACCAAGTATAGTGAAGTGGGGG	VaccDscaff1:20004287-20004436|VaccDscaff5:22396167-22396019|VaccDscaff8:22229978-22229829|VaccDscaff10:20935559-20935411
s0257p146568	scaffold00257:146568	G:A	1	s0257b125389	55.0711	CATTTCATTGCTCTAGTTTCCCTTAAAAACAAAGACTTGGAAATTGATACCAAGCCCTTGGTTGGACGATGTGAgCCTAAGGACTTGCCAACACAACCAAAATCCTTCGACACCCGAGCTACCAAGTATAGTGAAGTGGGGGTAATACGA	VaccDscaff1:20004295-20004444|VaccDscaff5:22396159-22396011|VaccDscaff8:22229970-22229821|VaccDscaff10:20935551-20935403
s0257p146609	scaffold00257:146609	G:A	1	s0257b125389	55.0711	AATTGATACCAAGCCCTTGGTTGGACGATGTGAGCCTAAGGACTTGCCAACACAACCAAAATCCTTCGACACCCgAGCTACCAAGTATAGTGAAGTGGGGGTAATACGAATTGAATTGCATAGAATAATTCTTGTTGGTCGAATTTCAGC	VaccDscaff1:20004336-20004485|VaccDscaff5:22396118-22395976|VaccDscaff8:22229929-22229780|VaccDscaff10:20935510-20935368
s0257p146610	scaffold00257:146610	A:G	1	s0257b125389	55.0711	ATTGATACCAAGCCCTTGGTTGGACGATGTGAGCCTAAGGACTTGCCAACACAACCAAAATCCTTCGACACCCGaGCTACCAAGTATAGTGAAGTGGGGGTAATACGAATTGAATTGCATAGAATAATTCTTGTTGGTCGAATTTCAGCT	VaccDscaff1:20004337-20004486|VaccDscaff5:22396117-22395969|VaccDscaff8:22229928-22229779|VaccDscaff10:20935509-20935361
s0257p146650	scaffold00257:146650	T:C	1	s0257b125389	55.0711	ACTTGCCAACACAACCAAAATCCTTCGACACCCGAGCTACCAAGTATAGTGAAGTGGGGGTAATACGAATTGAAtTGCATAGAATAATTCTTGTTGGTCGAATTTCAGCTCTTTCTAGAGGATTGTTGTCCACTGGCAATATAAAAGTAA	VaccDscaff1:20004377-20004526|VaccDscaff5:22396077-22395929|VaccDscaff8:22229888-22229739|VaccDscaff10:20935469-20935321
s0257p146679	scaffold00257:146679	T:G	1	s0257b125389	55.0711	ACCCGAGCTACCAAGTATAGTGAAGTGGGGGTAATACGAATTGAATTGCATAGAATAATTCTTGTTGGTCGAATtTCAGCTCTTTCTAGAGGATTGTTGTCCACTGGCAATATAAAAGTAACAGAGTTGATTATAAGGTGTGAAACCATG	VaccDscaff1:20004412-20004555|VaccDscaff5:22396048-22395900|VaccDscaff8:22229859-22229710|VaccDscaff10:20935438-20935292
s0257p149199	scaffold00257:149199	C:T	1	s0257b125389	55.0711	TTGTCGTTGCTCTTAACATCTCTTCTTTGTAGGCATTTCTCTTACCCATTGAAGACAATTCTTTTCAAAGAACAcTATAAGTTGCCATTGCTCTTAACATCTCGTCTTTGTCGGCATTTTTGTTACCCATTGAAGACAATTTTTTTCCTC	VaccDscaff1:20006923-20007072|VaccDscaff5:22393528-22393375|VaccDscaff8:22227344-22227195|VaccDscaff10:20932924-20932771
s0257p149244	scaffold00257:149244	T:C	1	s0257b125389	55.0711	CCATTGAAGACAATTCTTTTCAAAGAACACTATAAGTTGCCATTGCTCTTAACATCTCGTCTTTGTCGGCATTTtTGTTACCCATTGAAGACAATTTTTTTCCTCGAACTTGTGCAAAAGGATTTTTGGTCTTGTAATATCCATTGTGAG	VaccDscaff1:20006968-20007117|VaccDscaff5:22393480-22393330|VaccDscaff8:22227299-22227150|VaccDscaff10:20932876-20932726
s0257p149246	scaffold00257:149246	G:C	1	s0257b125389	55.0711	ATTGAAGACAATTCTTTTCAAAGAACACTATAAGTTGCCATTGCTCTTAACATCTCGTCTTTGTCGGCATTTTTgTTACCCATTGAAGACAATTTTTTTCCTCGAACTTGTGCAAAAGGATTTTTGGTCTTGTAATATCCATTGTGAGTT	VaccDscaff1:20006970-20007119|VaccDscaff5:22393478-22393328|VaccDscaff8:22227297-22227148|VaccDscaff10:20932874-20932724
s0257p149275	scaffold00257:149275	G:C	1	s0257b125389	55.0711	ATAAGTTGCCATTGCTCTTAACATCTCGTCTTTGTCGGCATTTTTGTTACCCATTGAAGACAATTTTTTTCCTCgAACTTGTGCAAAAGGATTTTTGGTCTTGTAATATCCATTGTGAGTTTGTGATCAACGTTATAGGGATTCTTCAGC	VaccDscaff1:20006999-20007147|VaccDscaff5:22393449-22393300|VaccDscaff8:22227268-22227119|VaccDscaff10:20932845-20932696
s0257p149350	scaffold00257:149350	C:T	1	s0257b125389	55.0711	AACTTGTGCAAAAGGATTTTTGGTCTTGTAATATCCATTGTGAGTTTGTGATCAACGTTATAGGGATTCTTCAGcTTTCTAGTGCGTGGACACATCATGACACGAGTTACGACAATGCTTTTGTCTTGGAACGAACCATTAGTTTTGTAA	VaccDscaff1:20007074-20007223|VaccDscaff5:22393373-22393266|VaccDscaff8:22227193-22227044|VaccDscaff10:20932769-20932662
s0257p149360	scaffold00257:149360	C:T	1	s0257b125389	55.0711	AAAGGATTTTTGGTCTTGTAATATCCATTGTGAGTTTGTGATCAACGTTATAGGGATTCTTCAGCTTTCTAGTGcGTGGACACATCATGACACGAGTTACGACAATGCTTTTGTCTTGGAACGAACCATTAGTTTTGTAAATTTATTGAG	VaccDscaff1:20007084-20007233|VaccDscaff5:22393363-22393226|VaccDscaff8:22227183-22227034|VaccDscaff10:20932759-20932622
s0257p149379	scaffold00257:149379	G:T	1	s0257b125389	55.0711	AATATCCATTGTGAGTTTGTGATCAACGTTATAGGGATTCTTCAGCTTTCTAGTGCGTGGACACATCATGACACgAGTTACGACAATGCTTTTGTCTTGGAACGAACCATTAGTTTTGTAAATTTATTGAGGAAAACAAAATACAGTAAT	VaccDscaff1:20007103-20007252|VaccDscaff5:22393344-22393209|VaccDscaff8:22227164-22227015|VaccDscaff10:20932740-20932605
s0257p155404	scaffold00257:155404	T:C	1	s0257b125389	55.0711	AGCTGTTAAATATAATCCGTATCGTAATCAATCCTTCGTTAGTTGTGAATGCTTTTTCAACCCACTATTTCAAAtGTACAAAAATTAAAGATGATGAGTAAAAGATGAGTCGGTGGTGGTGGGGGAGTCCTCGGTCATTGCATTTCCCTT	VaccDscaff1:20013327-20013468|VaccDscaff5:22387307-22387169|VaccDscaff8:22209647-22209495|VaccDscaff10:20925854-20925705
s0257p155425	scaffold00257:155425	G:A	1	s0257b125389	55.0711	TCGTAATCAATCCTTCGTTAGTTGTGAATGCTTTTTCAACCCACTATTTCAAATGTACAAAAATTAAAGATGATgAGTAAAAGATGAGTCGGTGGTGGTGGGGGAGTCCTCGGTCATTGCATTTCCCTTTGATCAATGCCTTTCTCTTGT	VaccDscaff1:20013340-20013489|VaccDscaff5:22387286-22387148|VaccDscaff8:22209623-22209474|VaccDscaff10:20925833-20925684
s0257p155427	scaffold00257:155427	G:A	1	s0257b125389	55.0711	GTAATCAATCCTTCGTTAGTTGTGAATGCTTTTTCAACCCACTATTTCAAATGTACAAAAATTAAAGATGATGAgTAAAAGATGAGTCGGTGGTGGTGGGGGAGTCCTCGGTCATTGCATTTCCCTTTGATCAATGCCTTTCTCTTGTCT	VaccDscaff1:20013342-20013491|VaccDscaff5:22387284-22387146|VaccDscaff8:22209621-22209472|VaccDscaff10:20925831-20925682
s0257p155463	scaffold00257:155463	G:T	1	s0257b125389	55.0711	ACCCACTATTTCAAATGTACAAAAATTAAAGATGATGAGTAAAAGATGAGTCGGTGGTGGTGGGGGAGTCCTCGgTCATTGCATTTCCCTTTGATCAATGCCTTTCTCTTGTCTTTATCAATATTCAGGCAAAAAAAGCAAACTAACACG	VaccDscaff1:20013378-20013527|VaccDscaff5:22387248-22387110|VaccDscaff8:22209585-22209436|VaccDscaff10:20925795-20925646
s0257p155528	scaffold00257:155528	A:T	1	s0257b125389	55.0711	GAGTCCTCGGTCATTGCATTTCCCTTTGATCAATGCCTTTCTCTTGTCTTTATCAATATTCAGGCAAAAAAAGCaAACTAACACGGACAAGCATGCTTACAGTCTACAGAGAGAGAGGGAGACAGGCCAACAACTCTTTGAATGCTTTTT	VaccDscaff1:20013443-20013591|VaccDscaff5:22387194-22387045|VaccDscaff8:22209520-22209371|VaccDscaff10:20925730-20925582
s0257p155530	scaffold00257:155530	A:G	1	s0257b125389	55.0711	GTCCTCGGTCATTGCATTTCCCTTTGATCAATGCCTTTCTCTTGTCTTTATCAATATTCAGGCAAAAAAAGCAAaCTAACACGGACAAGCATGCTTACAGTCTACAGAGAGAGAGGGAGACAGGCCAACAACTCTTTGAATGCTTTTTCT	VaccDscaff1:20013445-20013591|VaccDscaff5:22387192-22387043|VaccDscaff8:22209518-22209369|VaccDscaff10:20925728-20925582
s0257p155557	scaffold00257:155557	C:G	1	s0257b125389	55.0711	TCAATGCCTTTCTCTTGTCTTTATCAATATTCAGGCAAAAAAAGCAAACTAACACGGACAAGCATGCTTACAGTcTACAGAGAGAGAGGGAGACAGGCCAACAACTCTTTGAATGCTTTTTCTCAGTAAAAGAGAGGGTGGTCCCATTCG	VaccDscaff1:20013472-20013620|VaccDscaff5:22387165-22387016|VaccDscaff8:22209491-22209342|VaccDscaff10:20925701-20925553
s0257p163832	scaffold00257:163832	C:T	1	s0257b125389	55.0711	AAAGAAAAATAAAAATAAAACCACCGGCCTATAACACACAAAAAAAACCAGCTAACAAACGCCAGAGCCATCGCcGGAGTTGTCACCACACCGTCATCATCATTGTCGGAATTGTGGACGCTGCCATGTGGCTCTCGATTGATTTGGAGT	VaccDscaff1:20023695-20023843|VaccDscaff5:22378958-22378810|VaccDscaff8:22200333-22200183|NoHit
s0257p163833	scaffold00257:163833	G:T	1	s0257b125389	55.0711	AAGAAAAATAAAAATAAAACCACCGGCCTATAACACACAAAAAAAACCAGCTAACAAACGCCAGAGCCATCGCCgGAGTTGTCACCACACCGTCATCATCATTGTCGGAATTGTGGACGCTGCCATGTGGCTCTCGATTGATTTGGAGTC	VaccDscaff1:20023696-20023844|VaccDscaff5:22378957-22378809|VaccDscaff8:22200332-22200182|NoHit
s0257p163848	scaffold00257:163848	C:T	1	s0257b125389	55.0711	AAAACCACCGGCCTATAACACACAAAAAAAACCAGCTAACAAACGCCAGAGCCATCGCCGGAGTTGTCACCACAcCGTCATCATCATTGTCGGAATTGTGGACGCTGCCATGTGGCTCTCGATTGATTTGGAGTCGCCACTAGGGTTTGA	VaccDscaff1:20023712-20023859|VaccDscaff5:22378941-22378794|VaccDscaff8:22200316-22200167|NoHit
s0257p163909	scaffold00257:163909	G:A	1	s0257b125389	55.0711	AGTTGTCACCACACCGTCATCATCATTGTCGGAATTGTGGACGCTGCCATGTGGCTCTCGATTGATTTGGAGTCgCCACTAGGGTTTGAGGATGGTCAACCGAGAAACTGATTTTGAAAATGACTTCTGTGTCATGTTTTGAAAAAGGCT	VaccDscaff1:20023771-20023920|VaccDscaff5:22378882-22378733|VaccDscaff8:22200255-22200106|NoHit
s0257p163914	scaffold00257:163914	T:C	1	s0257b125389	55.0711	TCACCACACCGTCATCATCATTGTCGGAATTGTGGACGCTGCCATGTGGCTCTCGATTGATTTGGAGTCGCCACtAGGGTTTGAGGATGGTCAACCGAGAAACTGATTTTGAAAATGACTTCTGTGTCATGTTTTGAAAAAGGCTTTCCA	VaccDscaff1:20023776-20023924|VaccDscaff5:22378877-22378728|VaccDscaff8:22200250-22200101|NoHit
s0257p163936	scaffold00257:163936	G:A	1	s0257b125389	55.0711	GTCGGAATTGTGGACGCTGCCATGTGGCTCTCGATTGATTTGGAGTCGCCACTAGGGTTTGAGGATGGTCAACCgAGAAACTGATTTTGAAAATGACTTCTGTGTCATGTTTTGAAAAAGGCTTTCCATGCTTGATCTTTTAACCATAAC	VaccDscaff1:20023798-20023947|VaccDscaff5:22378855-22378706|VaccDscaff8:22200228-22200079|NoHit
s0257p163943	scaffold00257:163943	T:C	1	s0257b125389	55.0711	TTGTGGACGCTGCCATGTGGCTCTCGATTGATTTGGAGTCGCCACTAGGGTTTGAGGATGGTCAACCGAGAAACtGATTTTGAAAATGACTTCTGTGTCATGTTTTGAAAAAGGCTTTCCATGCTTGATCTTTTAACCATAACATTTTGG	VaccDscaff1:20023805-20023954|VaccDscaff5:22378848-22378699|VaccDscaff8:22200221-22200072|NoHit
s0257p163966	scaffold00257:163966	T:C	1	s0257b125389	55.0711	TCGATTGATTTGGAGTCGCCACTAGGGTTTGAGGATGGTCAACCGAGAAACTGATTTTGAAAATGACTTCTGTGtCATGTTTTGAAAAAGGCTTTCCATGCTTGATCTTTTAACCATAACATTTTGGGTTCACAGCCAGATTACGAGAGA	VaccDscaff1:20023828-20023977|VaccDscaff5:22378825-22378676|VaccDscaff8:22200198-22200049|NoHit
s0257p163977	scaffold00257:163977	A:T	1	s0257b125389	55.0711	GGAGTCGCCACTAGGGTTTGAGGATGGTCAACCGAGAAACTGATTTTGAAAATGACTTCTGTGTCATGTTTTGAaAAAGGCTTTCCATGCTTGATCTTTTAACCATAACATTTTGGGTTCACAGCCAGATTACGAGAGAGGAAGGATTTT	VaccDscaff1:20023839-20023988|VaccDscaff5:22378814-22378665|VaccDscaff8:22200187-22200038|NoHit
s0257p163989	scaffold00257:163989	A:G	1	s0257b125389	55.0711	AGGGTTTGAGGATGGTCAACCGAGAAACTGATTTTGAAAATGACTTCTGTGTCATGTTTTGAAAAAGGCTTTCCaTGCTTGATCTTTTAACCATAACATTTTGGGTTCACAGCCAGATTACGAGAGAGGAAGGATTTTACGGCACCACCA	VaccDscaff1:20023851-20024000|VaccDscaff5:22378802-22378653|VaccDscaff8:22200175-22200026|NoHit
s0257p164055	scaffold00257:164055	G:A	1	s0257b125389	55.0711	GGCTTTCCATGCTTGATCTTTTAACCATAACATTTTGGGTTCACAGCCAGATTACGAGAGAGGAAGGATTTTACgGCACCACCATCACCCGACACGAGGATCGATCTCTACTTTAATGCTCGTGAGATTTTATAAAAATATTTTTTTATT	VaccDscaff1:20023917-20024066|VaccDscaff5:22378736-22378587|VaccDscaff8:22200109-22199960|VaccDscaff31:6681351-6681242
s0257p164079	scaffold00257:164079	G:A	1	s0257b125389	55.0711	CCATAACATTTTGGGTTCACAGCCAGATTACGAGAGAGGAAGGATTTTACGGCACCACCATCACCCGACACGAGgATCGATCTCTACTTTAATGCTCGTGAGATTTTATAAAAATATTTTTTTATTAAAATTTGTTCATGTATGCAAGAA	VaccDscaff1:20023941-20024090|VaccDscaff5:22378712-22378563|VaccDscaff8:22200085-22199936|VaccDscaff31:6681351-6681217
s0257p165172	scaffold00257:165172	G:A	1	s0257b125389	55.0711	AGGAATACCATGATTATATTCTCTTGCAGATTCTCTGCAAAATCTGATTTTGGGGGAACCTTGGCGCCCAAGCTgATTAGGTTTGAACTTGGGTGACCAAGTTGATTTGGTGACTTGGTTTGAAACTTGGTTGCTTGAAATGATTTTGGT	VaccDscaff1:20025002-20025151|VaccDscaff5:22377621-22377472|VaccDscaff8:22198992-22198843|VaccDscaff31:21390565-21390696
s0257p165237	scaffold00257:165237	A:T	1	s0257b125389	55.0711	GCCCAAGCTGATTAGGTTTGAACTTGGGTGACCAAGTTGATTTGGTGACTTGGTTTGAAACTTGGTTGCTTGAAaTGATTTTGGTGGCTTGGGCGTGAAAGTTTTTTAGAGCATTTATTCTAAATTATTTTCATGGTATTTACTAGTTGA	VaccDscaff1:20025067-20025216|VaccDscaff5:22377556-22377407|VaccDscaff8:22198927-22198778|VaccDscaff31:21390629-21390759
s0257p165257	scaffold00257:165257	G:A	1	s0257b125389	55.0711	AACTTGGGTGACCAAGTTGATTTGGTGACTTGGTTTGAAACTTGGTTGCTTGAAATGATTTTGGTGGCTTGGGCgTGAAAGTTTTTTAGAGCATTTATTCTAAATTATTTTCATGGTATTTACTAGTTGATTTCATCATTAGAGAGGCCA	VaccDscaff1:20025087-20025236|VaccDscaff5:22377536-22377387|VaccDscaff8:22198907-22198758|VaccDscaff31:21390632-21390781
s0257p165333	scaffold00257:165333	G:T	1	s0257b125389	55.0711	GAAAGTTTTTTAGAGCATTTATTCTAAATTATTTTCATGGTATTTACTAGTTGATTTCATCATTAGAGAGGCCAgCAAGCCATGATCCAAGCATTCTCGTAGGCCCTAAAAGGGGTGTCTGCAAGAAGTCTGGATCGGGAAACCCCAAAT	VaccDscaff1:20025163-20025312|VaccDscaff5:22377459-22377311|VaccDscaff8:22198831-22198682|NoHit
s0257p165336	scaffold00257:165336	A:G	1	s0257b125389	55.0711	AGTTTTTTAGAGCATTTATTCTAAATTATTTTCATGGTATTTACTAGTTGATTTCATCATTAGAGAGGCCAGCAaGCCATGATCCAAGCATTCTCGTAGGCCCTAAAAGGGGTGTCTGCAAGAAGTCTGGATCGGGAAACCCCAAATCCG	VaccDscaff1:20025166-20025315|VaccDscaff5:22377457-22377308|VaccDscaff8:22198828-22198679|NoHit
s0257p165365	scaffold00257:165365	T:C	1	s0257b125389	55.0711	TTTCATGGTATTTACTAGTTGATTTCATCATTAGAGAGGCCAGCAAGCCATGATCCAAGCATTCTCGTAGGCCCtAAAAGGGGTGTCTGCAAGAAGTCTGGATCGGGAAACCCCAAATCCGGCTCCCCCCTTACCCAAATATCGATTTTG	VaccDscaff1:20025195-20025342|VaccDscaff5:22377429-22377281|VaccDscaff8:22198799-22198650|NoHit
s0257p165376	scaffold00257:165376	T:C	1	s0257b125389	55.0711	TTACTAGTTGATTTCATCATTAGAGAGGCCAGCAAGCCATGATCCAAGCATTCTCGTAGGCCCTAAAAGGGGTGtCTGCAAGAAGTCTGGATCGGGAAACCCCAAATCCGGCTCCCCCCTTACCCAAATATCGATTTTGACTGTCCATGG	VaccDscaff1:20025206-20025355|VaccDscaff5:22377417-22377268|VaccDscaff8:22198788-22198639|NoHit
s0257p165403	scaffold00257:165403	C:T	1	s0257b125389	55.0711	GCCAGCAAGCCATGATCCAAGCATTCTCGTAGGCCCTAAAAGGGGTGTCTGCAAGAAGTCTGGATCGGGAAACCcCAAATCCGGCTCCCCCCTTACCCAAATATCGATTTTGACTGTCCATGGATGGAGGAGCTTGATTGCCACGAGGAG	VaccDscaff1:20025233-20025382|VaccDscaff5:22377390-22377241|VaccDscaff8:22198761-22198612|NoHit
s0257p165439	scaffold00257:165439	T:C	1	s0257b125389	55.0711	TAAAAGGGGTGTCTGCAAGAAGTCTGGATCGGGAAACCCCAAATCCGGCTCCCCCCTTACCCAAATATCGATTTtGACTGTCCATGGATGGAGGAGCTTGATTGCCACGAGGAGTCACCGAACACTAAGTGGGTGAAGCAATAAAGGAGA	VaccDscaff1:20025270-20025418|VaccDscaff5:22377354-22377205|VaccDscaff8:22198725-22198576|NoHit
s0257p165445	scaffold00257:165445	T:C	1	s0257b125389	55.0711	GGGTGTCTGCAAGAAGTCTGGATCGGGAAACCCCAAATCCGGCTCCCCCCTTACCCAAATATCGATTTTGACTGtCCATGGATGGAGGAGCTTGATTGCCACGAGGAGTCACCGAACACTAAGTGGGTGAAGCAATAAAGGAGATGAGAG	VaccDscaff1:20025275-20025424|VaccDscaff5:22377348-22377199|VaccDscaff8:22198719-22198570|VaccDscaff48:3059423-3059279
s0257p170541	scaffold00257:170541	C:A	1	s0257b125389	55.0711	TTGCCTGAGCGTATTAAGGTTTTCATATGGAAATACTTGAAAATGATTTTACTGGTTCGAAAGAAGGTTGCTTCcCATCTGTATAATATCAATGTTTCTTTTTTATCTATGTCGGCAGTCTGTTTCAGTTTGGGATGCTAGTGATTTTCT	VaccDscaff1:20031507-20031656|VaccDscaff5:22371010-22370861|VaccDscaff8:22192542-22192393|VaccDscaff10:20917580-20917442
s0257p170561	scaffold00257:170561	T:C	1	s0257b125389	55.0711	TTTCATATGGAAATACTTGAAAATGATTTTACTGGTTCGAAAGAAGGTTGCTTCCCATCTGTATAATATCAATGtTTCTTTTTTATCTATGTCGGCAGTCTGTTTCAGTTTGGGATGCTAGTGATTTTCTGAGTTCTTCTTTGGGCATTA	VaccDscaff1:20031527-20031676|VaccDscaff5:22370990-22370841|VaccDscaff8:22192522-22192373|VaccDscaff10:20917560-20917422
s0257p178047	scaffold00257:178047	T:G	1	s0257b125389	55.0711	CGTAACGCTACCGCCACAAAAAAACAACTCCATAACGGCGTTAATCACACGCCTCACACGTGCCAAGCGTCGGGtCCGGCTGGCCAAGTGAAACTTTCTTGGGTCGTAGTTCAATCACGTGTTTGGGTCCTGCACCCGGCGCTTTCATTG	VaccDscaff1:20039454-20039603|VaccDscaff5:22363622-22363473|VaccDscaff8:22178340-22178191|VaccDscaff10:20909448-20909299
s0257p178070	scaffold00257:178070	C:T	1	s0257b125389	55.0711	ACAACTCCATAACGGCGTTAATCACACGCCTCACACGTGCCAAGCGTCGGGTCCGGCTGGCCAAGTGAAACTTTcTTGGGTCGTAGTTCAATCACGTGTTTGGGTCCTGCACCCGGCGCTTTCATTGTATCCAATCAAAATGTACGGAAA	VaccDscaff1:20039477-20039626|VaccDscaff5:22363599-22363450|VaccDscaff8:22178317-22178168|VaccDscaff10:20909425-20909276
s0257p178098	scaffold00257:178098	G:A	1	s0257b125389	55.0711	CCTCACACGTGCCAAGCGTCGGGTCCGGCTGGCCAAGTGAAACTTTCTTGGGTCGTAGTTCAATCACGTGTTTGgGTCCTGCACCCGGCGCTTTCATTGTATCCAATCAAAATGTACGGAAAGGCCCTCCAAAAAAATTATGGTTACACC	VaccDscaff1:20039505-20039654|VaccDscaff5:22363571-22363422|VaccDscaff8:22178289-22178140|VaccDscaff10:20909397-20909248
s0257p178191	scaffold00257:178191	G:T	1	s0257b125389	55.0711	TCATTGTATCCAATCAAAATGTACGGAAAGGCCCTCCAAAAAAATTATGGTTACACCATTTGATGTACGCCAGAgATATATCGGATGACGTGTGACCCAGTTCGGAATCTTTTAGGAGTATAAGTCATCGGAGTTTTCAATTTGTTCAGC	VaccDscaff1:20039598-20039745|VaccDscaff5:22363478-22363332|VaccDscaff8:22178196-22178047|VaccDscaff10:20909304-20909158
s0257p178195	scaffold00257:178195	T:C	1	s0257b125389	55.0711	TGTATCCAATCAAAATGTACGGAAAGGCCCTCCAAAAAAATTATGGTTACACCATTTGATGTACGCCAGAGATAtATCGGATGACGTGTGACCCAGTTCGGAATCTTTTAGGAGTATAAGTCATCGGAGTTTTCAATTTGTTCAGCTTAT	VaccDscaff1:20039602-20039751|VaccDscaff5:22363474-22363328|VaccDscaff8:22178192-22178043|VaccDscaff10:20909300-20909154
s0257p178237	scaffold00257:178237	T:C	1	s0257b125389	55.0711	ATGGTTACACCATTTGATGTACGCCAGAGATATATCGGATGACGTGTGACCCAGTTCGGAATCTTTTAGGAGTAtAAGTCATCGGAGTTTTCAATTTGTTCAGCTTATCGGATATTGATAAGTACTTGATCAATGCGCTAGTTTTCGTGC	VaccDscaff1:20039644-20039788|VaccDscaff5:22363432-22363291|VaccDscaff8:22178150-22178001|VaccDscaff10:20909258-20909117
s0257p178262	scaffold00257:178262	T:C	1	s0257b125389	55.0711	AGAGATATATCGGATGACGTGTGACCCAGTTCGGAATCTTTTAGGAGTATAAGTCATCGGAGTTTTCAATTTGTtCAGCTTATCGGATATTGATAAGTACTTGATCAATGCGCTAGTTTTCGTGCAAAAACCCCGCTTGTGTATTTTGAA	VaccDscaff1:20039669-20039788|VaccDscaff5:22363407-22363291|VaccDscaff8:22178125-22177976|VaccDscaff10:20909233-20909117
s0257p178265	scaffold00257:178265	G:A	1	s0257b125389	55.0711	GATATATCGGATGACGTGTGACCCAGTTCGGAATCTTTTAGGAGTATAAGTCATCGGAGTTTTCAATTTGTTCAgCTTATCGGATATTGATAAGTACTTGATCAATGCGCTAGTTTTCGTGCAAAAACCCCGCTTGTGTATTTTGAACGA	VaccDscaff1:20039673-20039788|VaccDscaff5:22363403-22363291|VaccDscaff8:22178122-22177973|VaccDscaff10:20909229-20909117
s0257p178298	scaffold00257:178298	C:T	1	s0257b125389	55.0711	TCTTTTAGGAGTATAAGTCATCGGAGTTTTCAATTTGTTCAGCTTATCGGATATTGATAAGTACTTGATCAATGcGCTAGTTTTCGTGCAAAAACCCCGCTTGTGTATTTTGAACGAATTTAACAGACTCAATCATTAGAGTAAAACTCG	NoHit|NoHit|VaccDscaff8:22178089-22177940|NoHit
s0257p178308	scaffold00257:178308	C:T	1	s0257b125389	55.0711	GTATAAGTCATCGGAGTTTTCAATTTGTTCAGCTTATCGGATATTGATAAGTACTTGATCAATGCGCTAGTTTTcGTGCAAAAACCCCGCTTGTGTATTTTGAACGAATTTAACAGACTCAATCATTAGAGTAAAACTCGAGGCGAGCCT	NoHit|NoHit|VaccDscaff8:22178079-22177930|NoHit
s0257p178309	scaffold00257:178309	G:T	1	s0257b125389	55.0711	TATAAGTCATCGGAGTTTTCAATTTGTTCAGCTTATCGGATATTGATAAGTACTTGATCAATGCGCTAGTTTTCgTGCAAAAACCCCGCTTGTGTATTTTGAACGAATTTAACAGACTCAATCATTAGAGTAAAACTCGAGGCGAGCCTC	NoHit|NoHit|VaccDscaff8:22178078-22177929|NoHit
s0257p178323	scaffold00257:178323	C:A	1	s0257b125389	55.0711	GTTTTCAATTTGTTCAGCTTATCGGATATTGATAAGTACTTGATCAATGCGCTAGTTTTCGTGCAAAAACCCCGcTTGTGTATTTTGAACGAATTTAACAGACTCAATCATTAGAGTAAAACTCGAGGCGAGCCTCACACAATCCGAAAT	NoHit|NoHit|VaccDscaff8:22178064-22177915|NoHit
s0257p178335	scaffold00257:178335	G:A	1	s0257b125389	55.0711	TTCAGCTTATCGGATATTGATAAGTACTTGATCAATGCGCTAGTTTTCGTGCAAAAACCCCGCTTGTGTATTTTgAACGAATTTAACAGACTCAATCATTAGAGTAAAACTCGAGGCGAGCCTCACACAATCCGAAATATGTTTAGTGTG	NoHit|NoHit|VaccDscaff8:22178052-22177903|NoHit
s0257p178339	scaffold00257:178339	G:A	1	s0257b125389	55.0711	GCTTATCGGATATTGATAAGTACTTGATCAATGCGCTAGTTTTCGTGCAAAAACCCCGCTTGTGTATTTTGAACgAATTTAACAGACTCAATCATTAGAGTAAAACTCGAGGCGAGCCTCACACAATCCGAAATATGTTTAGTGTGCACC	NoHit|NoHit|VaccDscaff8:22178048-22177899|NoHit
s0257p186877	scaffold00257:186877	A:G	1	s0257b125389	55.0711	ACAAGGGGAGATCAGATAATCCCAACACCTCCATTGAACCCATCATCTGTTCCAGTAATGACCATTTCCAAATGaTCTCCAACGCTGGTGTACTGGAAACCGAATCCTTGGGAACGTTGACGGAAGAAAGCCTGTTTTCATCTGCTAAAA	VaccDscaff1:20048574-20048723|VaccDscaff5:22354699-22354550|VaccDscaff8:22169494-22169345|VaccDscaff10:20900513-20900364
s0257p186887	scaffold00257:186887	C:T	1	s0257b125389	55.0711	ATCAGATAATCCCAACACCTCCATTGAACCCATCATCTGTTCCAGTAATGACCATTTCCAAATGATCTCCAACGcTGGTGTACTGGAAACCGAATCCTTGGGAACGTTGACGGAAGAAAGCCTGTTTTCATCTGCTAAAAACGAAGAAAA	VaccDscaff1:20048584-20048733|VaccDscaff5:22354689-22354540|VaccDscaff8:22169484-22169335|VaccDscaff10:20900503-20900354
s0257p187239	scaffold00257:187239	A:T	1	s0257b125389	55.0711	CAGGTTCAAGAGCAAACTCATAGAATGCATCGAGCTCTGGAGACCCAAAACCTTTCAAGAGATACCTTGGATATaACAGATAGCACCAGTATACTTGACAACTCAAAAAACACTCAGCACCAGTCAAGATTGAACAGCCATGGATATCTT	VaccDscaff1:20048936-20049085|VaccDscaff5:22354337-22354188|VaccDscaff8:22169132-22168983|VaccDscaff10:20900151-20900002
s0257p190863	scaffold00257:190863	C:T	1	s0257b125389	55.0711	TCATATCTTCTTGCTATATGGACACCTGGTAAGTACAGAACACATACACAAATTATCAAAGATAACAAGTTATTcGGTCGGAAGAAAGGAAATTGGACAGTCATCTCATTCCCCTTTATAGCATCTAAACAGCCCGCTGAAGCTCTCAGA	VaccDscaff1:20052109-20052258|VaccDscaff5:22351208-22351059|VaccDscaff8:22165962-22165813|VaccDscaff10:20896963-20896814
s0257p192224	scaffold00257:192224	T:A	1	s0257b125389	55.0711	GTTTTTTTCACTATCAACTCCTATGCTAGCTCTAGGATACAAGTCTGTTTAACAAAATAGATTCACAGAATCACtAGTGTTTTTGCTTGTCCCACATTAGTTAATTATAACCTCCAAAACTAGTTTATGAGCCTAGGCGGCCTCTCCACT	VaccDscaff1:20053478-20053629|VaccDscaff5:22349776-22349654|NoHit|VaccDscaff10:20895602-20895451
s0257p192462	scaffold00257:192462	C:A	1	s0257b125389	55.0711	TTAATTAACTAGTTGGACAAGGGCACTATATACTTCTGAGACTAGCTGATTGCTATAACTTAAGATGCCTGATAcCAATCAACAACCCTCACCCTAAAAGAAAGGGACAAAAACAAGCTGCAAGCACAGCGTCATAGTCCATCAATCTTA	VaccDscaff1:20053718-20053867|VaccDscaff5:22349565-22349416|VaccDscaff8:22164423-22164274|VaccDscaff10:20895355-20895206
s0257p199764	scaffold00257:199764	T:G	1	s0257b125389	55.0711	GGCATTCCCAATGATGAAAATGTCCGATAAAGACACATGGAACTTGATTGATTGCTTGGAAACCCCTCCAAAACtTCTTCAAAATGAACCCTAGCTTGCACCGCATTCTAGTATATTTAAAACCATCTTTATTGATATATGTAATATGTC	VaccDscaff1:20063227-20063374|VaccDscaff5:22340813-22340664|VaccDscaff8:22154857-22154708|VaccDscaff10:20885872-20885723
s0257p199811	scaffold00257:199811	A:G	1	s0257b125389	55.0711	TTGATTGCTTGGAAACCCCTCCAAAACTTCTTCAAAATGAACCCTAGCTTGCACCGCATTCTAGTATATTTAAAaCCATCTTTATTGATATATGTAATATGTCCGAATCCATTTAGAAATGAGGGAGATGCGCGTGTGTTTACTAAAATG	VaccDscaff1:20063274-20063434|VaccDscaff5:22340766-22340618|VaccDscaff8:22154810-22154662|VaccDscaff10:20885825-20885677
s0257p199814	scaffold00257:199814	A:C	1	s0257b125389	55.0711	ATTGCTTGGAAACCCCTCCAAAACTTCTTCAAAATGAACCCTAGCTTGCACCGCATTCTAGTATATTTAAAACCaTCTTTATTGATATATGTAATATGTCCGAATCCATTTAGAAATGAGGGAGATGCGCGTGTGTTTACTAAAATGATT	VaccDscaff1:20063277-20063437|VaccDscaff5:22340763-22340615|VaccDscaff8:22154807-22154659|VaccDscaff10:20885822-20885674
s0859p21389	scaffold00859:21389	T:C	1	s0859b21389	55.0712	AACTCATTTTAGCACTCCAAAAACCTATTTTCTGCATCAAAATAGCAGTTACAACAACATTTTTAGTCTTAAAAtGGCATTTTCAGCAACAACTAACAGTTTTCTGCACTTTGTCATACAGTTTCAGCAAGCATGTTTAAGTTTCAGCAC	VaccDscaff1:18433202-18433351|VaccDscaff3:28969341-28969192|VaccDscaff8:23770205-23770056|VaccDscaff31:26607441-26607590
s0859p24126	scaffold00859:24126	A:T	1	s0859b21389	55.0712	TTTGTAACTTCCCTTAATGGAGTAAGGGGTTTTGTCAATTTTGAATAGATGAGGGGGTGAGTTTGGATGCTTTTaAAGGTTAGGGGGTCTGTGTGGAAAATGAGAAAAGATGAGGGGGTCTCTAAGGAATTTAACCCAAAACTAAACATT	VaccDscaff1:18435817-18435965|VaccDscaff23:30620478-30620351|VaccDscaff8:23767506-23767357|VaccDscaff42:25847478-25847614
s0859p24156	scaffold00859:24156	A:T	1	s0859b21389	55.0712	TTTGTCAATTTTGAATAGATGAGGGGGTGAGTTTGGATGCTTTTAAAGGTTAGGGGGTCTGTGTGGAAAATGAGaAAAGATGAGGGGGTCTCTAAGGAATTTAACCCAAAACTAAACATTTGTTGATAAAATTAAACTGATTTTCTTGTG	VaccDscaff1:18435847-18435995|NoHit|VaccDscaff8:23767476-23767327|NoHit
s0859p24160	scaffold00859:24160	G:A	1	s0859b21389	55.0712	TCAATTTTGAATAGATGAGGGGGTGAGTTTGGATGCTTTTAAAGGTTAGGGGGTCTGTGTGGAAAATGAGAAAAgATGAGGGGGTCTCTAAGGAATTTAACCCAAAACTAAACATTTGTTGATAAAATTAAACTGATTTTCTTGTGTCTC	VaccDscaff1:18435851-18435999|NoHit|VaccDscaff8:23767472-23767323|NoHit
s0859p24188	scaffold00859:24188	C:A	1	s0859b21389	55.0712	TTGGATGCTTTTAAAGGTTAGGGGGTCTGTGTGGAAAATGAGAAAAGATGAGGGGGTCTCTAAGGAATTTAACCcAAAACTAAACATTTGTTGATAAAATTAAACTGATTTTCTTGTGTCTCAAAGTATATAATAAGAAATGACAGATAC	VaccDscaff1:18435879-18436027|NoHit|VaccDscaff8:23767444-23767295|NoHit
s0859p24248	scaffold00859:24248	A:T	1	s0859b21389	55.0712	TAAGGAATTTAACCCAAAACTAAACATTTGTTGATAAAATTAAACTGATTTTCTTGTGTCTCAAAGTATATAATaAGAAATGACAGATACATTGCGCAATTATATTTTCGTATGGGGATTCTAGTGTAATTATCAAGACATGGAGGGCCA	VaccDscaff1:18435938-18436086|VaccDscaff5:17370521-17370668|VaccDscaff8:23767384-23767235|VaccDscaff10:22377431-22377578
s0859p41411	scaffold00859:41411	G:A	1	s0859b21389	55.0712	ATTTACTGGAGTAGTAGTAAATTTTAAGTTTCTATAATATTTTTAGTACGACACGATCAATAGGCCCAATTACTgATGAGTAGGGTCAGGCTTGTGTTGGAGCCCTCCAACCAATGCCTTCTATTTGCCAAACTCATGGATCAGCACAAC	VaccDscaff1:18455988-18456140|NoHit|VaccDscaff8:23749464-23749315|VaccDscaff10:22403259-22403415
s0859p41488	scaffold00859:41488	A:T	1	s0859b21389	55.0712	GAGTAGGGTCAGGCTTGTGTTGGAGCCCTCCAACCAATGCCTTCTATTTGCCAAACTCATGGATCAGCACAACCaACGCTAAAAGGGAACCGAGTCAGGGTCAGGCCTTGACTATTTCAAGATTTCTTTTGTGTCACACATTAGAAGAAT	VaccDscaff1:18456062-18456218|NoHit|VaccDscaff8:23749387-23749238|VaccDscaff10:22403336-22403491
s0859p41698	scaffold00859:41698	T:A	1	s0859b21389	55.0712	CGAGCTTGAATGGGCAATCCAGCAGTTAAGTTGGCTTTAGCAGGTACTGTTTACCATGTTTGGAGGGAAAGAAAtTTTACAAAGAAGGCTGTAGATCCTTATACTCGTACAATTTTTTATTTGAAAGTGATAGCTTGATTGGATGCAGGA	VaccDscaff1:18456279-18456426|NoHit|VaccDscaff8:23749177-23749027|NoHit
s0859p41757	scaffold00859:41757	C:A	1	s0859b21389	55.0712	TTGGAGGGAAAGAAATTTTACAAAGAAGGCTGTAGATCCTTATACTCGTACAATTTTTTATTTGAAAGTGATAGcTTGATTGGATGCAGGATGAGATCTGGTTGGATTAAATATTAAGAGGAGATAAGATAGTAAGAGGTATTATTTACA	VaccDscaff1:18456338-18456488|NoHit|VaccDscaff8:23749118-23748968|NoHit
s0859p52790	scaffold00859:52790	T:C	1	s0859b21389	55.0712	ATAAAGACTGAAGTGGATAGGCCATGATATCATAATTCTATGAAGCATTGGCACACCTAAGTAGTCGTTGTCTCtGGGTCGGATACTCCCAGGGGATATGTTTGGGACACACCAATGTCTAATTACTTATAATAGAATGTAAGAGGAAGA	VaccDscaff1:18467723-18467872|VaccDscaff5:17411033-17411144|VaccDscaff8:23736064-23735915|VaccDscaff10:22418431-22418542
s0859p52791	scaffold00859:52791	G:A	1	s0859b21389	55.0712	TAAAGACTGAAGTGGATAGGCCATGATATCATAATTCTATGAAGCATTGGCACACCTAAGTAGTCGTTGTCTCTgGGTCGGATACTCCCAGGGGATATGTTTGGGACACACCAATGTCTAATTACTTATAATAGAATGTAAGAGGAAGAC	VaccDscaff1:18467724-18467873|VaccDscaff5:17411033-17411151|VaccDscaff8:23736063-23735914|VaccDscaff10:22418431-22418549
s0859p52920	scaffold00859:52920	C:T	1	s0859b21389	55.0712	AATAGAATGTAAGAGGAAGACACGTCTATTAGAGGGATACACGTGTCTCAAGTGAGACATCTATGAGAACATGAcGGGGTGTCATTTCAAAAAGTAAAAAATTTCGAAGTTTAAAAACTGTAACAAACTTGTGTCACTTGTACCTCATGA	VaccDscaff1:18467853-18468003|VaccDscaff5:17411131-17411283|VaccDscaff8:23735934-23735784|VaccDscaff10:22418529-22418681
s0859p55983	scaffold00859:55983	C:T	1	s0859b21389	55.0712	GCATTTTGACACATTTGAAAACTTCAGGCACACCCTTGGCTCACAGATTCCGACAGGGAGCAAATCTGCAGACTcATGAACTGCCAGAAGCTCTCACTAGAGGCTAGCACCCATGCGGCACAGAATGAACGCCTACCTCTAAGAGTGATT	VaccDscaff1:18470903-18471052|VaccDscaff5:23806332-23806189|VaccDscaff8:23732868-23732719|VaccDscaff10:22421915-22422058
s0859p55995	scaffold00859:55995	G:A	1	s0859b21389	55.0712	ATTTGAAAACTTCAGGCACACCCTTGGCTCACAGATTCCGACAGGGAGCAAATCTGCAGACTCATGAACTGCCAgAAGCTCTCACTAGAGGCTAGCACCCATGCGGCACAGAATGAACGCCTACCTCTAAGAGTGATTGTCCAAGTCCTT	VaccDscaff1:18470915-18471064|VaccDscaff5:23806326-23806177|VaccDscaff8:23732856-23732707|VaccDscaff10:22421921-22422070
s0859p69373	scaffold00859:69373	T:C	1	s0859b21389	55.0712	TTTCGATGCCCATGGACGAAAGCTGTGTGGTTTGGCAGTGGGAAATCTTTTTGGACTTTGGAACAACCTATTGAtTCTGCTGATAAATGGGTGGATAATTTGTTATGTGGTGAGTTAGCTGAAGTTTCTAATAAAGAGGATATCGGTGTT	VaccDscaff13:20637307-20637156|VaccDscaff27:30158334-30158185|VaccDscaff8:23710887-23710738|VaccDscaff42:13335571-13335420
s0859p70684	scaffold00859:70684	C:G	1	s0859b21389	55.0712	TGCAGCAGAAATTAAGAGACTATAAAAATAGTGTTTAAAATGACCAGGAAAAAGCACAATGTAACCAGAACATTcCATAATGTAGGGTGGTCATTTTGGTTGGGCAGAAGAATTTTAAGTGCGAAGAAAATGGGATGACAGTTCATTTAC	VaccDscaff1:18486409-18486558|VaccDscaff5:23781969-23781820|VaccDscaff8:23709573-23709424|VaccDscaff10:22444412-22444561
s0859p70711	scaffold00859:70711	G:A	1	s0859b21389	55.0712	ATAGTGTTTAAAATGACCAGGAAAAAGCACAATGTAACCAGAACATTCCATAATGTAGGGTGGTCATTTTGGTTgGGCAGAAGAATTTTAAGTGCGAAGAAAATGGGATGACAGTTCATTTACTACTGTAATCTCTATGGGAAAACTCTC	VaccDscaff1:18486436-18486585|VaccDscaff5:23781942-23781793|VaccDscaff8:23709546-23709397|VaccDscaff10:22444439-22444588
s0859p70760	scaffold00859:70760	T:A	1	s0859b21389	55.0712	ATAATGTAGGGTGGTCATTTTGGTTGGGCAGAAGAATTTTAAGTGCGAAGAAAATGGGATGACAGTTCATTTACtACTGTAATCTCTATGGGAAAACTCTCGCAACATGTTAAAACGGTTTTGCTCTGAAAAGGCTAGAGTAGGATATAG	VaccDscaff1:18486485-18486635|VaccDscaff5:23781893-23781744|VaccDscaff8:23709497-23709348|VaccDscaff10:22444488-22444637
s0859p70844	scaffold00859:70844	G:A	1	s0859b21389	55.0712	TCTATGGGAAAACTCTCGCAACATGTTAAAACGGTTTTGCTCTGAAAAGGCTAGAGTAGGATATAGTTAGTACAgGTGATTAAAAGCAACTTGATTACCCAAAGTGTGTTGCTCGGTTGAAGAAGCTCACAGATTCAATCATTAAAACTG	VaccDscaff1:18486569-18486716|VaccDscaff5:23781809-23781659|VaccDscaff8:23709413-23709264|VaccDscaff10:22444572-22444722
s0859p83921	scaffold00859:83921	G:A	1	s0859b21389	55.0712	CTATTCTCTTATATCATAGAACTCCATTGCATCCAGGTGGATCATGGGCTGTCACATTCTCCCCACCTTATGATgCAACGTCCTCGTTGCATATTGGCCCAGCGACCTTCCCCCGGGAGGTATAACACTTAGTTGTGCGTAGCACTTTGT	VaccDscaff2:4170336-4170187|VaccDscaff3:39622249-39622100|VaccDscaff8:23697008-23696859|VaccDscaff47:14047749-14047898
s0859p94407	scaffold00859:94407	G:A	1	s0859b21389	55.0712	ATCTCCTCAATCTTCCATGGACACACCCACGTCAGTTTATTTTATTTTTTCTTTTCCCTTATTATTGAAAATACgAATATTATAGTCCTAGCCAATCGGCTAGGCAAGAGCGCTCAGGTGGAAGGGCTAAGGCAAAGCCCCTACACGACA	VaccDscaff1:18502630-18502782|VaccDscaff5:23760134-23759982|VaccDscaff8:23686078-23685926|NoHit
s0859p94429	scaffold00859:94429	C:T	1	s0859b21389	55.0712	ACACCCACGTCAGTTTATTTTATTTTTTCTTTTCCCTTATTATTGAAAATACGAATATTATAGTCCTAGCCAATcGGCTAGGCAAGAGCGCTCAGGTGGAAGGGCTAAGGCAAAGCCCCTACACGACAACTCCCTAAAGTTGTCTTTCCC	VaccDscaff1:18502652-18502804|VaccDscaff5:23760112-23759960|VaccDscaff8:23686056-23685904|NoHit
s0859p94467	scaffold00859:94467	A:G	1	s0859b21389	55.0712	ATTATTGAAAATACGAATATTATAGTCCTAGCCAATCGGCTAGGCAAGAGCGCTCAGGTGGAAGGGCTAAGGCAaAGCCCCTACACGACAACTCCCTAAAGTTGTCTTTCCCAGCCTCTCTTCCCGGTGGTTTTTGATTCAGCTCCTCTC	VaccDscaff1:18502693-18502843|VaccDscaff5:23760071-23759922|VaccDscaff8:23686015-23685866|NoHit
s0859p94506	scaffold00859:94506	G:A	1	s0859b21389	55.0712	CTAGGCAAGAGCGCTCAGGTGGAAGGGCTAAGGCAAAGCCCCTACACGACAACTCCCTAAAGTTGTCTTTCCCAgCCTCTCTTCCCGGTGGTTTTTGATTCAGCTCCTCTCAACACCTTCTTAGAACCTCTCGACTCACCTTTATTTGCT	VaccDscaff1:18502732-18502882|VaccDscaff5:23760032-23759883|VaccDscaff8:23685976-23685827|NoHit
s0859p94517	scaffold00859:94517	C:T	1	s0859b21389	55.0712	CGCTCAGGTGGAAGGGCTAAGGCAAAGCCCCTACACGACAACTCCCTAAAGTTGTCTTTCCCAGCCTCTCTTCCcGGTGGTTTTTGATTCAGCTCCTCTCAACACCTTCTTAGAACCTCTCGACTCACCTTTATTTGCTCTATCAAATGG	VaccDscaff1:18502743-18502893|VaccDscaff5:23760021-23759872|VaccDscaff8:23685965-23685816|NoHit
s0859p94528	scaffold00859:94528	G:T	1	s0859b21389	55.0712	AAGGGCTAAGGCAAAGCCCCTACACGACAACTCCCTAAAGTTGTCTTTCCCAGCCTCTCTTCCCGGTGGTTTTTgATTCAGCTCCTCTCAACACCTTCTTAGAACCTCTCGACTCACCTTTATTTGCTCTATCAAATGGGTGGGGAAGTT	VaccDscaff1:18502754-18502904|VaccDscaff5:23760010-23759861|VaccDscaff8:23685954-23685805|NoHit
s0859p94564	scaffold00859:94564	G:A	1	s0859b21389	55.0712	AAAGTTGTCTTTCCCAGCCTCTCTTCCCGGTGGTTTTTGATTCAGCTCCTCTCAACACCTTCTTAGAACCTCTCgACTCACCTTTATTTGCTCTATCAAATGGGTGGGGAAGTTGTTCTTTTTGGCAGTCCAATCACGCTCAAGAGGCGA	VaccDscaff1:18502790-18502940|VaccDscaff5:23759974-23759825|VaccDscaff8:23685918-23685769|NoHit
s0859p94617	scaffold00859:94617	G:A	1	s0859b21389	55.0712	AACACCTTCTTAGAACCTCTCGACTCACCTTTATTTGCTCTATCAAATGGGTGGGGAAGTTGTTCTTTTTGGCAgTCCAATCACGCTCAAGAGGCGATGCAACACTCAGGACACAAGGTGGCGTGAATTCTTTTCAAACGTCTATCCCTA	VaccDscaff1:18502844-18502993|VaccDscaff5:23759921-23759772|VaccDscaff8:23685865-23685716|NoHit
s0859p94621	scaffold00859:94621	A:G	1	s0859b21389	55.0712	CCTTCTTAGAACCTCTCGACTCACCTTTATTTGCTCTATCAAATGGGTGGGGAAGTTGTTCTTTTTGGCAGTCCaATCACGCTCAAGAGGCGATGCAACACTCAGGACACAAGGTGGCGTGAATTCTTTTCAAACGTCTATCCCTAGCCG	VaccDscaff1:18502848-18502996|VaccDscaff5:23759917-23759768|VaccDscaff8:23685861-23685712|NoHit
s0859p94626	scaffold00859:94626	C:T	1	s0859b21389	55.0712	TTAGAACCTCTCGACTCACCTTTATTTGCTCTATCAAATGGGTGGGGAAGTTGTTCTTTTTGGCAGTCCAATCAcGCTCAAGAGGCGATGCAACACTCAGGACACAAGGTGGCGTGAATTCTTTTCAAACGTCTATCCCTAGCCGCCCTG	VaccDscaff1:18502853-18503002|VaccDscaff5:23759912-23759763|VaccDscaff8:23685856-23685707|NoHit
s0859p94652	scaffold00859:94652	G:A	1	s0859b21389	55.0712	TGCTCTATCAAATGGGTGGGGAAGTTGTTCTTTTTGGCAGTCCAATCACGCTCAAGAGGCGATGCAACACTCAGgACACAAGGTGGCGTGAATTCTTTTCAAACGTCTATCCCTAGCCGCCCTGCATGGCGGTAAAAGTTCCCACCTAGG	VaccDscaff1:18502879-18503026|VaccDscaff5:23759886-23759737|VaccDscaff8:23685830-23685681|NoHit
s0859p94661	scaffold00859:94661	T:C	1	s0859b21389	55.0712	AAATGGGTGGGGAAGTTGTTCTTTTTGGCAGTCCAATCACGCTCAAGAGGCGATGCAACACTCAGGACACAAGGtGGCGTGAATTCTTTTCAAACGTCTATCCCTAGCCGCCCTGCATGGCGGTAAAAGTTCCCACCTAGGGGTTAAGCA	VaccDscaff1:18502888-18503034|VaccDscaff5:23759877-23759728|VaccDscaff8:23685821-23685672|NoHit
s0859p94673	scaffold00859:94673	T:C	1	s0859b21389	55.0712	AAGTTGTTCTTTTTGGCAGTCCAATCACGCTCAAGAGGCGATGCAACACTCAGGACACAAGGTGGCGTGAATTCtTTTCAAACGTCTATCCCTAGCCGCCCTGCATGGCGGTAAAAGTTCCCACCTAGGGGTTAAGCAATGTTCCTGCCT	VaccDscaff1:18502900-18503049|VaccDscaff5:23759865-23759716|VaccDscaff8:23685809-23685660|NoHit
s0859p94696	scaffold00859:94696	G:A	1	s0859b21389	55.0712	ATCACGCTCAAGAGGCGATGCAACACTCAGGACACAAGGTGGCGTGAATTCTTTTCAAACGTCTATCCCTAGCCgCCCTGCATGGCGGTAAAAGTTCCCACCTAGGGGTTAAGCAATGTTCCTGCCTAGCTGTTGGCCGAACAGGGCTCC	VaccDscaff1:18502923-18503072|VaccDscaff5:23759842-23759693|VaccDscaff8:23685786-23685637|NoHit
s0859p98961	scaffold00859:98961	T:A	1	s0859b21389	55.0712	CAGGTGAAAGGCCTCAGGCAGAGCCCCTAAGCGGCTCAAGAGGTTCACTCCGGAACCGATGTCCCCACATAGATtATTGATAATCTGATATGGGAAGGGTCTCTACCATTTTAGGTATTTCGAAAGAAAAAAACTCAAATTGTTCATTTT	VaccDscaff1:18506779-18506928|VaccDscaff5:23741853-23741704|VaccDscaff8:23682047-23681898|NoHit
s0859p98962	scaffold00859:98962	A:T	1	s0859b21389	55.0712	AGGTGAAAGGCCTCAGGCAGAGCCCCTAAGCGGCTCAAGAGGTTCACTCCGGAACCGATGTCCCCACATAGATTaTTGATAATCTGATATGGGAAGGGTCTCTACCATTTTAGGTATTTCGAAAGAAAAAAACTCAAATTGTTCATTTTC	VaccDscaff1:18506780-18506929|VaccDscaff5:23741852-23741703|VaccDscaff8:23682046-23681897|NoHit
s0859p98980	scaffold00859:98980	G:T	1	s0859b21389	55.0712	AGAGCCCCTAAGCGGCTCAAGAGGTTCACTCCGGAACCGATGTCCCCACATAGATTATTGATAATCTGATATGGgAAGGGTCTCTACCATTTTAGGTATTTCGAAAGAAAAAAACTCAAATTGTTCATTTTCAAAAGTCAATATTGGTGA	VaccDscaff1:18506798-18506947|VaccDscaff5:23741834-23741685|VaccDscaff8:23682028-23681879|NoHit
s0859p99047	scaffold00859:99047	T:A	1	s0859b21389	55.0712	GATATGGGAAGGGTCTCTACCATTTTAGGTATTTCGAAAGAAAAAAACTCAAATTGTTCATTTTCAAAAGTCAAtATTGGTGAGACATCATTGCCAATTTCTAATACAACTGCTATACCACTTATTGAAAATCCACCTACAAAGCCTCGA	VaccDscaff1:18506865-18507014|VaccDscaff5:23741767-23741618|VaccDscaff8:23681961-23681812|NoHit
s0859p99087	scaffold00859:99087	A:T	1	s0859b21389	55.0712	AAAAAAACTCAAATTGTTCATTTTCAAAAGTCAATATTGGTGAGACATCATTGCCAATTTCTAATACAACTGCTaTACCACTTATTGAAAATCCACCTACAAAGCCTCGAAAATTTGAAATTAAGGAAATTGACGCGAGTTTGTTGGAGC	VaccDscaff1:18506905-18507054|VaccDscaff5:23741727-23741578|VaccDscaff8:23681921-23681772|NoHit
s0859p99183	scaffold00859:99183	C:T	1	s0859b21389	55.0712	CTACAAAGCCTCGAAAATTTGAAATTAAGGAAATTGACGCGAGTTTGTTGGAGCATGATCCTGAATTACGTAAGcAGATACGTGATTAAGACGTTAATGAACAAGATGAAATTCGAGAGTTTATATTAACCTGGGTCCTCACCAACCTAC	VaccDscaff1:18507001-18507150|VaccDscaff5:23741631-23741482|VaccDscaff8:23681825-23681676|NoHit
s0859p99244	scaffold00859:99244	T:C	1	s0859b21389	55.0712	TGAATTACGTAAGCAGATACGTGATTAAGACGTTAATGAACAAGATGAAATTCGAGAGTTTATATTAACCTGGGtCCTCACCAACCTACACTATCAAAATACCGCTAATCTGAAGAAGAAAGAAAAACTCGATGTTCATGCGGCCCCCTC	VaccDscaff1:18507062-18507211|VaccDscaff5:23741570-23741421|VaccDscaff8:23681764-23681615|NoHit
s0326p13002	scaffold00326:13002	G:C	1	s0326b13002	55.0713	ATTTCAATATACTATGTCATCATGTGTAAAGCAAACATAGATTGTCACAATTTCCGTCATATCCAAGAAATAATgAACGATACAAACTTTGAACTCAACGTGATAATTTAAACAAGTTCAAGGCAATAACCAAGTGATATCACAATGGTT	VaccDscaff1:21433845-21433696|VaccDscaff5:20983756-20983905|VaccDscaff8:20827282-20827431|NoHit
s0326p13024	scaffold00326:13024	A:G	1	s0326b13002	55.0713	TGTGTAAAGCAAACATAGATTGTCACAATTTCCGTCATATCCAAGAAATAATGAACGATACAAACTTTGAACTCaACGTGATAATTTAAACAAGTTCAAGGCAATAACCAAGTGATATCACAATGGTTATAAACGAATAACTCAATCGGA	VaccDscaff1:21433823-21433674|VaccDscaff5:20983778-20983927|VaccDscaff8:20827304-20827453|NoHit
s0326p13118	scaffold00326:13118	C:T	1	s0326b13002	55.0713	TTCAAGGCAATAACCAAGTGATATCACAATGGTTATAAACGAATAACTCAATCGGATGCCCAAGGAGGACCAAAcAAGGATAACAATTGAAAACCTAACCAGTGTGAGGTTTTGGGGAAAATCGGCTGGATGATCGGGCCACCCGTCTGG	VaccDscaff1:21433729-21433580|VaccDscaff5:20983872-20984021|VaccDscaff8:20827398-20827547|NoHit
s0326p13137	scaffold00326:13137	C:T	1	s0326b13002	55.0713	GATATCACAATGGTTATAAACGAATAACTCAATCGGATGCCCAAGGAGGACCAAACAAGGATAACAATTGAAAAcCTAACCAGTGTGAGGTTTTGGGGAAAATCGGCTGGATGATCGGGCCACCCGTCTGGGCGGGAAATGCAGAAAGGC	VaccDscaff1:21433710-21433561|VaccDscaff5:20983891-20984040|VaccDscaff8:20827417-20827566|NoHit
s0326p13165	scaffold00326:13165	T:C	1	s0326b13002	55.0713	TCAATCGGATGCCCAAGGAGGACCAAACAAGGATAACAATTGAAAACCTAACCAGTGTGAGGTTTTGGGGAAAAtCGGCTGGATGATCGGGCCACCCGTCTGGGCGGGAAATGCAGAAAGGCAGAATGCGAACAACAGTTTTTGACAAAT	VaccDscaff1:21433682-21433533|VaccDscaff5:20983919-20984068|VaccDscaff8:20827445-20827594|NoHit
s0326p13183	scaffold00326:13183	C:T	1	s0326b13002	55.0713	AGGACCAAACAAGGATAACAATTGAAAACCTAACCAGTGTGAGGTTTTGGGGAAAATCGGCTGGATGATCGGGCcACCCGTCTGGGCGGGAAATGCAGAAAGGCAGAATGCGAACAACAGTTTTTGACAAATTTTGATCCAAGCACAAAG	VaccDscaff1:21433664-21433515|VaccDscaff5:20983937-20984086|VaccDscaff8:20827463-20827612|NoHit
s0326p13226	scaffold00326:13226	C:T	1	s0326b13002	55.0713	GTTTTGGGGAAAATCGGCTGGATGATCGGGCCACCCGTCTGGGCGGGAAATGCAGAAAGGCAGAATGCGAACAAcAGTTTTTGACAAATTTTGATCCAAGCACAAAGAGTTCAAACCAAGTTAAAATTATACACAAATCAACTCAATAAA	VaccDscaff1:21433621-21433472|VaccDscaff5:20983980-20984129|VaccDscaff8:20827506-20827655|NoHit
s0326p64777	scaffold00326:64777	A:T	1	s0326b13002	55.0713	ATTTGAGCAAAATGGGTAGACAATCTACCTTTAGGGTTTGATTTATGGACTTGAAATGGGTTTTTTGAGTAAGTaTTGTGGATATATAGCTATTGAACTTGGGTTTTCAGACCTATTGAAAGCTGATTATGGTTGAATGGTGGGGGTTTG	VaccDscaff1:21385405-21385256|VaccDscaff3:24418266-24418117|VaccDscaff44:14602001-14602149|VaccDscaff39:28113276-28113129
s0326p73598	scaffold00326:73598	T:C	1	s0326b13002	55.0713	TGCTATTAGAAAATTTTGGTGGGGAAGCAAGGAGGGCGAGAAAAAAATCTGTTGGATCAATTGAATAAACTCTGtGACAGCAAAGCACGAGGCGGTTTGGGCTTTCGCGATCTTCATGATTTCAACCTCACTTTCCTCACTAAGCTAGGT	VaccDscaff1:21375257-21375107|VaccDscaff5:21037894-21038044|VaccDscaff8:20893525-20893675|VaccDscaff10:19514800-19514950
s0326p78919	scaffold00326:78919	T:C	1	s0326b13002	55.0713	TAATTTGATATTATTTTTGTGTAAATATCATAACAATTAGAGTATCCGCGCGTGTCCAAAATGGATACGGGTGTtGGACGCATCGATACGGGTACTTCAGTCAAAATGAAGGATCATGTAACATAGGGTGGAACACGCTATACAAGAGGA	VaccDscaff1:21371638-21371489|VaccDscaff5:21042672-21042821|VaccDscaff8:20898525-20898674|VaccDscaff10:19519573-19519722
s0326p78929	scaffold00326:78929	G:A	1	s0326b13002	55.0713	TTATTTTTGTGTAAATATCATAACAATTAGAGTATCCGCGCGTGTCCAAAATGGATACGGGTGTTGGACGCATCgATACGGGTACTTCAGTCAAAATGAAGGATCATGTAACATAGGGTGGAACACGCTATACAAGAGGAGTTCCATATG	VaccDscaff1:21371628-21371479|VaccDscaff5:21042682-21042831|VaccDscaff8:20898535-20898684|VaccDscaff10:19519583-19519732
s0326p79000	scaffold00326:79000	A:C	1	s0326b13002	55.0713	ATCGATACGGGTACTTCAGTCAAAATGAAGGATCATGTAACATAGGGTGGAACACGCTATACAAGAGGAGTTCCaTATGTACAGTGCTTTAGTTGAAGGGTGGAGGTTAGTCGGTGATCTATAAGGCATGGGTAAGTCGTACTCATACCC	VaccDscaff1:21371557-21371407|VaccDscaff5:21042753-21042903|VaccDscaff8:20898606-20898755|VaccDscaff10:19519654-19519804
s0326p79312	scaffold00326:79312	T:C	1	s0326b13002	55.0713	TGGTGTAACTACATTAACTTGAGTCTGTACATTAATGTTGACGTTAAAGTGCTATTTCATGTTGAATTCTTAACtGCCCTAGTCATTTTAAATGTGTCCTTATTACAAGTGCAATTAGTAAATCTACTGCATTGCTCTAAATTATAAAAG	VaccDscaff1:21371244-21371095|VaccDscaff5:21043066-21043172|VaccDscaff8:20898918-20899067|VaccDscaff10:19519967-19520073
s0326p82563	scaffold00326:82563	T:C	1	s0326b13002	55.0713	CCTAGGGCTAATGCCGGCACCCGAGCCATAGAGGCTATGAAAGAGTTCCATCGTCTTAATGCACTGCAATTCAAtGGGGATAGTAGTGTTCCCCTTGTGGCCAACCACTGGCTATCCGAAATCTGTAAGCTTTTCAATGGGCTAGCGATT	VaccDscaff1:21368110-21367961|VaccDscaff5:21046152-21046301|VaccDscaff8:20902554-20902703|VaccDscaff10:19523053-19523202
s0326p82577	scaffold00326:82577	T:A	1	s0326b13002	55.0713	CGGCACCCGAGCCATAGAGGCTATGAAAGAGTTCCATCGTCTTAATGCACTGCAATTCAATGGGGATAGTAGTGtTCCCCTTGTGGCCAACCACTGGCTATCCGAAATCTGTAAGCTTTTCAATGGGCTAGCGATTACCGAGGATGATAT	VaccDscaff1:21368096-21367947|VaccDscaff5:21046168-21046315|VaccDscaff8:20902568-20902717|VaccDscaff10:19523069-19523216
s0326p82612	scaffold00326:82612	T:C	1	s0326b13002	55.0713	ATCGTCTTAATGCACTGCAATTCAATGGGGATAGTAGTGTTCCCCTTGTGGCCAACCACTGGCTATCCGAAATCtGTAAGCTTTTCAATGGGCTAGCGATTACCGAGGATGATATGAGGGTCTGTACGGTAGCATAACAACTTGTCAGGG	VaccDscaff1:21368061-21367912|VaccDscaff5:21046201-21046350|VaccDscaff8:20902603-20902752|VaccDscaff10:19523102-19523251
s0326p82666	scaffold00326:82666	G:A	1	s0326b13002	55.0713	ACCACTGGCTATCCGAAATCTGTAAGCTTTTCAATGGGCTAGCGATTACCGAGGATGATATGAGGGTCTGTACGgTAGCATAACAACTTGTCAGGGAGGCTAACGAATGATGGGAATCGATTTTGGAGGGGCGTAAGGAGGCTAGGAGGG	VaccDscaff1:21368007-21367858|VaccDscaff5:21046255-21046404|VaccDscaff8:20902657-20902806|VaccDscaff10:19523156-19523305
s0326p82684	scaffold00326:82684	A:G	1	s0326b13002	55.0713	TCTGTAAGCTTTTCAATGGGCTAGCGATTACCGAGGATGATATGAGGGTCTGTACGGTAGCATAACAACTTGTCaGGGAGGCTAACGAATGATGGGAATCGATTTTGGAGGGGCGTAAGGAGGCTAGGAGGGCGGCGAGAACTACACAAC	VaccDscaff1:21367986-21367840|VaccDscaff5:21046276-21046422|VaccDscaff8:20902675-20902824|VaccDscaff10:19523177-19523323
s0326p82685	scaffold00326:82685	G:A	1	s0326b13002	55.0713	CTGTAAGCTTTTCAATGGGCTAGCGATTACCGAGGATGATATGAGGGTCTGTACGGTAGCATAACAACTTGTCAgGGAGGCTAACGAATGATGGGAATCGATTTTGGAGGGGCGTAAGGAGGCTAGGAGGGCGGCGAGAACTACACAACA	VaccDscaff1:21367986-21367840|VaccDscaff5:21046276-21046423|VaccDscaff8:20902676-20902825|VaccDscaff10:19523177-19523324
s0326p82695	scaffold00326:82695	C:T	1	s0326b13002	55.0713	TTCAATGGGCTAGCGATTACCGAGGATGATATGAGGGTCTGTACGGTAGCATAACAACTTGTCAGGGAGGCTAAcGAATGATGGGAATCGATTTTGGAGGGGCGTAAGGAGGCTAGGAGGGCGGCGAGAACTACACAACAAGTGAATGAA	VaccDscaff1:21367978-21367829|VaccDscaff5:21046284-21046433|VaccDscaff8:20902686-20902835|VaccDscaff10:19523185-19523334
s0326p82731	scaffold00326:82731	G:T	1	s0326b13002	55.0713	GTCTGTACGGTAGCATAACAACTTGTCAGGGAGGCTAACGAATGATGGGAATCGATTTTGGAGGGGCGTAAGGAgGCTAGGAGGGCGGCGAGAACTACACAACAAGTGAATGAACCAAATGTTGAGAACTTGACTTGGCCCGATTTTGAG	VaccDscaff1:21367942-21367793|VaccDscaff5:21046320-21046469|VaccDscaff8:20902722-20902871|VaccDscaff10:19523221-19523370
[truncated: 16,237 more rows]
