# Supplementary material for: High-Density Linkage Map Construction and QTL Identification in a Diploid Blueberry Mapping Population
Source: Front Plant Sci. 2021 Jun 21;12:692628. doi: 10.3389/fpls.2021.692628 (PMC8256855; doi:10.3389/fpls.2021.692628)
Supplement: Supplementary file 4 [file Table_3.XLSX]

## Sheet: Sheet1
Supplementary Table 3. QTL identification for blueberry chilling requirement and cold hardiness, fruit quality and plant development traits. The table includes trait category and name, LOD max and LOD cutoff per trait, linkage group of QTL, QTL position, genomic length of QTL region, number of genes in vicinity of QTL from diploid genome annotation, phenotypic variance (R2) explained by the QTL f…
Trait category	Trait name (abbreviation)	LOD max	LOD cutoff	LG	QTL position	Genomic length (bp)	Number of genes (Diploid_genome_annotation)	R2 from QTLCartographer	R2 year	H2
Chilling requirement and cold hardiness	Chilling requirement (ChillReq)	49.222	7.6463	5	Bin113-Bin119	1117797	277	0.30 / 0.30 / 0.40	yr11 / yr12 / yr13	0.86
	Cold hardiness (ColdHard)	21.854	7.3797	5	Bin110-Bin115	744570	121	0.19 / 0.06	yr09 / yr10	0.88
				10	Bin32-Bin36	801055	112	0.27 / 0.22	yr09 / yr10
Fruit quality	Color	30.504	10.1385	2	Bin20-Bin32	2706306	247	0.38 / 0.25 / 0.21 / 0.13 / 0.17 / 0.21	yr12 / yr13 / yr15 / yr17 / yr18 / yr19	0.8
				4	Bin74	35257	5	0.00 / 0.00 / 0.00 / 0.00 / 0.00 / 0.00	yr12 / yr13 / yr15 / yr17 / yr18 / yr19
				7	Bin77-Bin78	234674	51	0.00 / 0.18 / 0.00 / 0.05 / 0.00 / 0.00	yr12 / yr13 / yr15 / yr17 / yr18 / yr19
				10	Bin18-Bin25	1011699	188	0.37 / 0.18 / 0.39 / 0.13 / 0.03 / 0.03	yr12 / yr13 / yr15 / yr17 / yr18 / yr19
				12	Bin80-Bin88, Bin94	1374200	234	0.03 / 0.17 / 0.00 / 0.01 / 0.28 / 0.31	yr12 / yr13 / yr15 / yr17 / yr18 / yr19
	Scar	18.996	11.893	12	Bin79-Bin80	298692	129	0.00 / 0.00 / 0.06 / 0.00 / 0.11 / 0.44	yr12 / yr13 / yr15 / yr17 / yr18 / yr19	0.67
	Firm	12.987	11.3273	2	Bin14-Bin17	958836	178	0.01 / 0.15 / 0.00 / 0.01	yr12 / yr13 / yr15 / yr17	0.34
	Flavor	18.326	10.5196	8	Bin26	597148	80	0.45 / 0.06 / 0.00 / 0.01	yr12 / yr13 / yr15 / yr17	0.08
	Weight	12.918	11.5175	1	Bin76-Bin81	660222	120	0.01 / 0.02 / 0.09 / 0.15 / 0.03 / 0.02	yr12 / yr13 / yr15 / yr17 / yr18 / yr19	0.56
	Diameter (Dia)	12.634	9.4493	2	Bin51, Bin55	68736	2	0.69 / 0.28 / 0.41	yr17 / yr18 / yr19	0.65
				5	Bin12-Bin26	2012121	325	0.09 / 0.30 / 0.36	yr17 / yr18 / yr19
				8	Bin37	58346	5	0.22 / 0.11 / 0.00	yr17 / yr18 / yr19
				12	Bin31-Bin69	5365401	787	0.02 / 0.06 / 0.44	yr17 / yr18 / yr19
	Soluble solids (SS)	14.059	20.98	-	-	-	-	-	-	0.68
	20S firm (20SFirm)	17.035	16.5048	5	Bin27	128531	14	0.30 / 0.35 / 0	yr17 / yr18 / yr19	0.47
				6	Bin4-Bin10	1059044	214	0.42 / 0.01/ 0.63	yr17 / yr18 / yr19
	3mm firm (3mmFirm)	12.944	12.2078	5	Bin18-Bin29	1637875	246	0.04 / 0.11 / 0.44	yr17 / yr18 / yr19	0.72
				9	Bin1-Bin3	707260	145	0 / 0 / 0.45	yr17 / yr18 / yr19
Development (growth stage) traits	Shoot elongation (SE)	12.212	16.0195	-	-	-	-	-	-	0.43
	Early bloom (EB)	16.596	11.1573	5	Bin116-Bin117, Bin119	630859	137	0.17 / 0.07	yr12 / yr13	0.59
	Full bloom (FB)	17.619	15.9766	5	Bin116-Bin117, Bin119	630859	137	0.16 / 0.06	yr12 / yr13	0.69
				6	Bin10-Bin11	750937	145	0.05 / 0.00	yr12 / yr13
	Petal fall (PF)	13.236	12.8929	5	Bin117, Bin119	335473	80	0.14 / 0.06	yr12 / yr13	0.69
				6	Bin11	546406	107	0.05 / 0.13	yr12 / yr13
	Early green (EG)	17.071	11.2542	2	Bin31-Bin51	2932277	470	0.19 / 0.78	yr12 / yr13	0.3
				5	Bin116-Bin117	335073	72	0.16 / 0.00	yr12 / yr13
				6	Bin10-Bin18	1717446	319	0.11 / 0.78	yr12 / yr13
	Late green (LG)	8.0288	8.809	-	-	-	-	-	-	0.48
	75% blue fruit (75BLUE)	8.297	12.3209	-	-	-	-	-	-	0.46
	EBtoFB	7.469	11.0293	-	-	-	-	-	-	0.05
	EBto75BLUE	7.185	14.4034	-	-	-	-	-	-	0.53
	FBto75BLUE	7.241	7.8112	-	-	-	-	-	-	0.51
Notes: where no significant QTL were detected, dashes (-) are shown in the appropriate columns.
