# Supplementary material for: High-Density Linkage Map Construction and QTL Identification in a Diploid Blueberry Mapping Population
Source: Front Plant Sci. 2021 Jun 21;12:692628. doi: 10.3389/fpls.2021.692628 (PMC8256855; doi:10.3389/fpls.2021.692628)
Supplement: Supplementary file 5 [file Table_4.XLSX]

## Sheet: Sheet1
Supplementary Table 4. List of genes in vicinity of major chilling requirement (LG05) and cold hardiness (LG10) QTL from the draft diploid blueberry genome.
LG	Scaffold_ID	Gene_position_start	Gene_position_end	Gene_ID	BlastX_NCBI_accession	NCBI annotation	Max_score	E_value	Identity	GDV annotation
5	scaffold00199	14667	15004	CUFF.12384.1	XP_028077852.1	uncharacterized protein LOC114279770	103	6e-25	0.47	-
5	scaffold00199	15094	15275	CUFF.12385.1	KAF7133353.1	hypothetical protein RHSIM_Rhsim09G0146400	62.8	2e-10	0.47	-
5	scaffold00199	16231	16621	CUFF.12386.1	KAF7149515.1	hypothetical protein RHSIM_Rhsim02G0069400	148	4e-42	0.52	-
5	scaffold00199	18904	19185	CUFF.12387.1	No hit					-
5	scaffold00199	19532	19703	CUFF.12388.1	PSR95895.1	hypothetical protein CEY00_Acc22029	77.4	8e-15	0.63	-
5	scaffold00199	35410	35915	CUFF.12389.1	No hit					-
5	scaffold00199	37270	39206	CUFF.12390.1	KAF7129157.1	hypothetical protein RHSIM_Rhsim10G0015300	343	2e-112	0.92	-
5	scaffold00199	42314	43882	CUFF.12391.1	KAF7129492.1	hypothetical protein RHSIM_Rhsim10G0015000	273	4e-86	0.93	-
5	scaffold00199	43952	44254	CUFF.12392.1	No hit					-
5	scaffold00199	44511	45644	CUFF.12393.1	KAF7129492.1	hypothetical protein RHSIM_Rhsim10G0015000	201	2e-57	0.91	-
5	scaffold00199	55547	55700	CUFF.12394.1	KAE9449071.1	hypothetical protein C3L33_19054	93.6	1e-20	0.82	-
5	scaffold00199	60598	61254	CUFF.12395.1	KAF7128898.1	hypothetical protein RHSIM_Rhsim10G0014900	251	2e-77	0.71	-
5	scaffold00199	71969	74194	CUFF.12396.1	KAE9449072.1	hypothetical protein C3L33_19053	611	0	0.82	-
5	scaffold00199	77784	80886	CUFF.12397.1	KAF7130272.1	hypothetical protein RHSIM_Rhsim10G0014800	746	0	0.92	GN7X-12616-MONOMER (Pp1s44_261V6.1) beta-1,4-mannosyl-glycoprotein 4-beta-N-acetylglucosaminyltransferase (scov=94.5,ident=55.1)
5	scaffold00199	77784	80886	CUFF.12397.2	KAF7130272.1	hypothetical protein RHSIM_Rhsim10G0014800	753	0	0.92	GN7X-12616-MONOMER (Pp1s44_261V6.1) beta-1,4-mannosyl-glycoprotein 4-beta-N-acetylglucosaminyltransferase (scov=94.5,ident=55.1)
5	scaffold00199	82287	82485	CUFF.12398.1	No hit					-
5	scaffold00199	92684	96105	CUFF.12406.1	KAF7129660.1	hypothetical protein RHSIM_Rhsim10G0014700	396	5e-129	0.93	AT3G01640-MONOMER (AT3G01640.1) EC-2.7.1.43 glucuronokinase (scov=76,ident=72.6) PlantCyc PWY-4841|UDP-D-glucuronate biosynthesis
5	scaffold00199	97071	98250	CUFF.12400.1	KAE9449075.1	hypothetical protein C3L33_19050	80.5	2e-20	0.76	-
5	scaffold00199	99266	104927	CUFF.12402.1	PSR87547.1	TRNA pseudouridine synthase	672	0	0.84	GN7W-18283-MONOMER (cassava4.1_005222m) tRNA pseudouridine38-40 synthase (scov=71.5,ident=80.2)
5	scaffold00199	107890	113627	CUFF.12414.1	KAF7130060.1	hypothetical protein RHSIM_Rhsim10G0014400	748	0	0.92	-
5	scaffold00199	118365	121703	CUFF.12403.1	KAF7130345.1	hypothetical protein RHSIM_Rhsim10G0014200	687	0	0.85	GN7Y-38473-MONOMER (Potri.001G342600.1) alpha-L-fucosidase (scov=90.4,ident=65.9)
5	scaffold00199	121898	122730	CUFF.12404.1	No hit					-
5	scaffold00199	122295	122730	CUFF.12405.1	No hit					-
5	scaffold00199	125211	125699	CUFF.12410.1	XP_031382085.1	GDSL esterase/lipase At5g14450-like	46.2	0.021	1	-
5	scaffold00199	125211	126608	CUFF.12409.1	XP_031382085.1	GDSL esterase/lipase At5g14450-like	46.2	0.12	1	-
5	scaffold00199	128118	128691	CUFF.12407.1	No hit					-
5	scaffold00199	128767	129073	CUFF.12408.1	No hit					-
5	scaffold00199	129157	135334	CUFF.12412.1	KAF5961618.1	hypothetical protein HYC85_002827	453	1e-141	0.69	GN7W-18897-MONOMER (cassava4.1_028521m) alpha-L-fucosidase (scov=92.1,ident=54.4)
5	scaffold00199	129157	138810	CUFF.12413.1	KAF7129073.1	hypothetical protein RHSIM_Rhsim10G0014100	854	0	0.88	GN7Y-32088-MONOMER (Potri.017G071200.1) EC-2.7.1.48 uridine kinase (scov=99.8,ident=81.8) PlantCyc PWY0-163|salvage pathways of pyrimidine ribonucleotides
5	scaffold00199	139548	143009	CUFF.12411.1	KAF7129820.1	hypothetical protein RHSIM_Rhsim10G0014000	925	0	0.94	-
5	scaffold00199	139548	145231	CUFF.12411.2	KAF7129820.1	hypothetical protein RHSIM_Rhsim10G0014000	1117	0	0.91	-
5	scaffold00199	159493	159831	CUFF.12433.1	No hit					-
5	scaffold00199	160166	160643	CUFF.12434.1	No hit					-
5	scaffold00199	163440	169250	CUFF.12446.1	KAF7130286.1	hypothetical protein RHSIM_Rhsim10G0013900	639	0	0.8	-
5	scaffold00199	164423	169250	CUFF.12446.2	KAF7130286.1	hypothetical protein RHSIM_Rhsim10G0013900	495	3e-166	0.81	-
5	scaffold00199	172429	181870	CUFF.12420.1	KAF7117059.1	hypothetical protein RHSIM_RhsimUnG0006400	820	0	0.84	-
5	scaffold00199	183591	187812	CUFF.12415.1	KAF7114397.1	hypothetical protein RHSIM_RhsimUnG0087300	415	6e-142	0.89	-
5	scaffold00199	188702	190794	CUFF.12416.1	XP_023912425.1	ras-related protein RABB1b [Quercus suber]	247	8e-77	0.94	-
5	scaffold00199	196651	202899	CUFF.12417.1	KAF7117043.1	hypothetical protein RHSIM_RhsimUnG0006100	541	0	0.87	GN7W-16103-MONOMER (cassava4.1_031024m) EC-1.14.13 (5alpha)-campestan-3-one hydroxylase; cholestanol hydroxylase; cholesterol monooxygenase (side-chain-cleaving); isofucosterol hydroxylase; campest-4-en-3-one hydroxylase; campesterol,NADPH:oxygen oxidoreductase; campestanol hydroxylase; sitosterol hydroxylase (scov=92.3,ident=61.9) PlantCyc PWY-2582|brassinosteroid biosynthesis II;PWY-699|brassin…
5	scaffold00199	242669	244740	CUFF.12419.1	KAF7149418.1	hypothetical protein RHSIM_Rhsim03G0142500	307	7e-99	0.81	-
5	scaffold00199	254273	255028	CUFF.12421.1	No hit					-
5	scaffold00199	255144	255318	CUFF.12422.1	No hit					-
5	scaffold00199	258625	261946	CUFF.12432.1	KAE9449063.1	hypothetical protein C3L33_19037	463	1e-159	0.91	-
5	scaffold00199	262605	266835	CUFF.12427.1	KAF7117042.1	hypothetical protein RHSIM_RhsimUnG0005800	206	3e-58	0.79	-
5	scaffold00199	269090	271143	CUFF.12423.1	GFZ19078.1	hypothetical protein Acr_27g0008170 [Actinidia rufa]	68.6	3e-11	0.58	-
5	scaffold00199	269090	271833	CUFF.12424.1	GFZ19078.1	hypothetical protein Acr_27g0008170 [Actinidia rufa]	68.6	2e-09	0.58	-
5	scaffold00199	271936	273156	CUFF.12425.1	No hit					-
5	scaffold00199	277550	277881	CUFF.12426.1	No hit					-
5	scaffold00199	277945	280048	CUFF.12429.1	XP_021298986.1	protein ABHD17C-like isoform X3	162	4e-48	0.9	-
5	scaffold00199	290233	291354	CUFF.12430.1	RWR91663.1	mitochondrial inner membrane protease ATP23	94	1e-18	0.77	-
5	scaffold00199	294430	294882	CUFF.12431.1	KAF5961605.1	hypothetical protein HYC85_002814	163	4e-59	0.91	-
5	scaffold00199	209773	210941	17417_g.1	No hit					-
5	scaffold00199	221189	221519	17420_g.1	No hit					-
5	scaffold00199	223135	230914	gene.g6575.t1.1	KAF7114396.1	hypothetical protein RHSIM_RhsimUnG0087600 [Rhododendron simsii]	195	8e-57	0.7876	gi|147818091 hypothetical protein VITISV_005967 from Vitis vinifera
5	scaffold00199	231053	234306	17423_g.1	KAF7149418.1	hypothetical protein RHSIM_Rhsim03G0142500 [Rhododendron simsii]	164	2e-45	0.8395	-
5	scaffold00199	236656	237134	17424_g.1	No hit					-
5	scaffold00199	252504	253683	gene.scaffold00199.path1.gene32.1	KAF7117060.1	hypothetical protein RHSIM_RhsimUnG0006000 [Rhododendron simsii]	318	2e-107	0.8827	gi|296087574 unnamed protein product from Vitis vinifera
5	scaffold00208	11824	13876	CUFF.12731.1	KAE9449001.1	hypothetical protein C3L33_19110	338	1e-110	0.95	-
5	scaffold00208	14784	14993	CUFF.12729.1	DAD30513.1	TPA: hypothetical protein HUJ06_009364	49.7	1e-05	0.82	-
5	scaffold00208	22487	22603	CUFF.12730.1	No hit					-
5	scaffold00208	23149	31932	CUFF.12737.1	PSR87465.1	ABC transporter I family member 11 like	210	2e-86	0.81	GN80-13084-MONOMER (GSVIVT01033060001) sulfate-transporting ATPase (scov=68.8,ident=68.5)
5	scaffold00208	23149	31932	CUFF.12737.2	PSR87465.1	ABC transporter I family member 11 like	349	4e-118	0.8	GN80-13084-MONOMER (GSVIVT01033060001) sulfate-transporting ATPase (scov=69.1,ident=67.8)
5	scaffold00208	28515	32277	CUFF.12738.1	KAF7129930.1	hypothetical protein RHSIM_Rhsim10G0004900	89	1e-19	0.88	-
5	scaffold00208	32535	34765	CUFF.12740.1	KAE9449011.1	hypothetical protein C3L33_19109	60.1	3e-06	0.82	-
5	scaffold00208	32535	34765	CUFF.12741.1	KAE9449011.1	hypothetical protein C3L33_19109	60.1	3e-06	0.82	-
5	scaffold00208	35824	37980	CUFF.12743.1	AYP70185.1	YSL6 [Vaccinium corymbosum]	332	2e-106	0.99	-
5	scaffold00208	38271	38885	CUFF.12744.1	No hit					-
5	scaffold00208	48909	49026	CUFF.12732.1	No hit					-
5	scaffold00208	49087	49204	CUFF.12733.1	No hit					-
5	scaffold00208	50845	53352	CUFF.12736.1	KAF7129631.1	hypothetical protein RHSIM_Rhsim10G0004700	380	2e-122	0.85	-
5	scaffold00208	53503	53911	CUFF.12735.1	No hit					-
5	scaffold00208	74693	78437	CUFF.12742.1	KAE9449010.1	hypothetical protein C3L33_19106	682	0	0.95	-
5	scaffold00208	85630	87738	CUFF.12812.1	KAF7130799.1	hypothetical protein RHSIM_Rhsim10G0004300	447	4e-156	0.97	-
5	scaffold00208	85630	88011	CUFF.12812.2	KAF7130799.1	hypothetical protein RHSIM_Rhsim10G0004300	447	1e-155	0.97	-
5	scaffold00208	99793	100983	CUFF.12747.1	KAE9449003.1	hypothetical protein C3L33_19101	265	4e-85	0.91	-
5	scaffold00208	112132	112423	CUFF.12745.1	KAE9448995.1	hypothetical protein C3L33_19097	169	9e-47	0.9	-
5	scaffold00208	112908	114097	CUFF.12746.1	KAF7129152.1	hypothetical protein RHSIM_Rhsim10G0003800	582	0	0.79	-
5	scaffold00208	125102	129723	CUFF.12754.1	KAF7130403.1	hypothetical protein RHSIM_Rhsim10G0003600	780	0	0.92	-
5	scaffold00208	130446	130621	CUFF.12748.1	XP_033563990.1	uncharacterized protein BU25DRAFT_438737	38.1	0.56	0.56	-
5	scaffold00208	139524	139698	CUFF.12749.1	KAF7143305.1	hypothetical protein RHSIM_Rhsim05G0103300	66.2	7e-11	0.66	-
5	scaffold00208	141092	141223	CUFF.12750.1	MPY70862.1	5-methyltetrahydropteroyltriglutamate--homocysteine…	39.3	0.12	0.52	-
5	scaffold00208	143294	145043	CUFF.12760.1	KAF7129561.1	hypothetical protein RHSIM_Rhsim10G0003500	498	1e-172	0.89	GN7Y-40464-MONOMER (Potri.001G325200.1) glycerophosphodiester phosphodiesterase (scov=75,ident=76.4)
5	scaffold00208	145529	145869	CUFF.12752.1	WP_190513954.1	DUF1998 domain-containing protein	39.7	1.2	0.49	-
5	scaffold00208	147761	148327	CUFF.12753.1	No hit					-
5	scaffold00208	154614	156109	CUFF.12759.1	KAE9448998.1	hypothetical protein C3L33_19094	244	1e-74	0.6	-
5	scaffold00208	160253	160904	CUFF.12755.1	YP_009789693.1	hypothetical protein HOR66_gp287	39.7	6.7	0.39	-
5	scaffold00208	161279	161702	CUFF.12756.1	No hit					-
5	scaffold00208	162295	162829	CUFF.12757.1	No hit					-
5	scaffold00208	174110	174300	CUFF.12758.1	KRY72478.1	NGFI-A-binding -like protein	35.8	5.1	0.35	-
5	scaffold00208	174372	180178	CUFF.12761.1	KAF7130518.1	hypothetical protein RHSIM_Rhsim10G0003100	736	0	0.9	-
5	scaffold00208	176041	178012	CUFF.12761.2	KAE9448991.1	hypothetical protein C3L33_19093	311	6e-100	0.94	-
5	scaffold00208	183991	187182	CUFF.12762.1	KAE9448993.1	hypothetical protein C3L33_19091	294	5e-96	0.85	GN80-10397-MONOMER (GSVIVT01033029001) EC-2.7.1.71 shikimate kinase (scov=71.9,ident=59.1) PlantCyc PWY-6163|chorismate biosynthesis from 3-dehydroquinate
5	scaffold00208	187946	195325	CUFF.12771.1	KAF7130485.1	hypothetical protein RHSIM_Rhsim10G0002900	1208	0	0.83	-
5	scaffold00208	195859	216077	CUFF.12773.1	KAE9449017.1	hypothetical protein C3L33_19088	1087	0	0.88	-
5	scaffold00208	221137	221262	CUFF.12763.1	No hit					-
5	scaffold00208	223322	224346	CUFF.12764.1	No hit					-
5	scaffold00208	231933	234092	CUFF.12765.1	KAE9449016.1	hypothetical protein C3L33_19087	276	3e-88	0.71	-
5	scaffold00208	234760	235903	CUFF.12766.1	KAE9449015.1	hypothetical protein C3L33_19086	300	2e-96	0.92	-
5	scaffold00208	237048	239743	CUFF.12767.1	KAF7128941.1	hypothetical protein RHSIM_Rhsim10G0002600	356	5e-115	0.83	-
5	scaffold00208	245083	245958	CUFF.12769.1	No hit					-
5	scaffold00208	246174	246471	CUFF.12770.1	No hit					-
5	scaffold00208	247685	249471	CUFF.12772.1	KAF7119444.1	hypothetical protein RHSIM_Rhsim13G0097500	436	8e-149	0.75	-
5	scaffold00208	250956	251277	CUFF.12789.1	No hit					-
5	scaffold00208	251438	253659	CUFF.12791.1	KAF7129331.1	hypothetical protein RHSIM_Rhsim10G0002100	845	0	0.95	-
5	scaffold00208	260943	261513	CUFF.12774.1	No hit					-
5	scaffold00208	264586	264797	CUFF.12781.1	No hit					-
5	scaffold00208	264973	266851	CUFF.12783.1	KAA8548278.1	hypothetical protein F0562_004461 [Nyssa sinensis]	87.8	5e-16	0.51	-
5	scaffold00208	267153	267659	CUFF.12775.1	No hit					-
5	scaffold00208	269293	269554	CUFF.12776.1	AHI04439.1	hypothetical protein CFAL_11430	39.3	0.72	0.39	-
5	scaffold00208	269660	270001	CUFF.12777.1	OMO51807.1	reverse transcriptase [Corchorus capsularis]	80.9	5e-15	0.42	-
5	scaffold00208	280990	281114	CUFF.12778.1	XP_007023290.2	PREDICTED: VQ motif-containing protein 11	37.7	0.41	0.85	-
5	scaffold00208	286469	291119	CUFF.12779.1	KAE9452899.1	hypothetical protein C3L33_15204	88.2	3e-15	0.68	-
5	scaffold00208	289870	291119	CUFF.12779.2	KAE9452899.1	hypothetical protein C3L33_15204	88.6	3e-15	0.68	-
5	scaffold00208	2222	2437	gene.scaffold00208.path1.gene1.1	KAE9449002.1	hypothetical protein C3L33_19111 [Rhododendron williamsianum]	96.7	3e-23	0.8333	gi|225451489 PREDICTED: probable WRKY transcription factor 45 from Vitis vinifera
5	scaffold00208	40675	42868	17940_g.1	KAE9449012.1	hypothetical protein C3L33_19108 [Rhododendron williamsianum]	135	3e-34	0.7865	-
5	scaffold00208	79381	81027	gene.g6763.t1.1	KAF7130802.1	hypothetical protein RHSIM_Rhsim10G0004500 [Rhododendron simsii]	847	0	0.8723	gi|296082318 unnamed protein product from Vitis vinifera
5	scaffold00208	81680	84976	gene.g6764.t1.1	KAE9449005.1	hypothetical protein C3L33_19103 [Rhododendron williamsianum]	1209	0	0.7876	gi|460389838 PREDICTED: cation/H(+) antiporter 15-like from Solanum lycopersicum
5	scaffold00208	135845	136162	17955_g.1	XP_028257681.1	adhesion G-protein coupled receptor G5-like [Parambassis ranga]	35.8	8	0.3478	-
5	scaffold00208	148915	149207	17958_g.1	WP_175987123.1	YdeI/OmpD-associated family protein [Bacillus sp. Marseille-Q1617]	35.4	8.3	0.425	-
5	scaffold00208	219272	220901	gene.g6775.t1.1	No hit					-
5	scaffold00208	282396	282794	GI3MI6V01E0QPT.path1.1	No hit					-
5	scaffold00208	284683	285097	17985_g.1	No hit					-
5	scaffold00305	267	710	CUFF.16590.1	XP_021844836.1	uncharacterized protein LOC110784687	60.8	8e-08	0.34	-
5	scaffold00305	788	1159	CUFF.16591.1	XP_013607455.1	PREDICTED: uncharacterized protein	52.8	3e-08	0.37	-
5	scaffold00305	13007	14382	CUFF.16592.1	KAF7129601.1	hypothetical protein RHSIM_Rhsim10G0021000	244	3e-74	0.62	-
5	scaffold00305	19047	26566	CUFF.16599.1	KAB5521100.1	hypothetical protein DKX38_025419 [Salix brachista]	562	0	0.87	-
5	scaffold00305	19047	26566	CUFF.16599.2	PSR87578.1	Phosphoglucan phosphatase	1062	0	0.84	-
5	scaffold00305	31037	33598	CUFF.16736.1	XP_030469951.1	carbonic anhydrase 2 isoform X3 [Syzygium oleosum]	308	1e-102	0.77	GN7W-11429-MONOMER (cassava4.1_015281m) EC-4.2.1.1 carbonate dehydratase (scov=82.9,ident=80.4) PlantCyc PWYQT-4429|CO<sub>2</sub> fixation into oxaloacetate (anapleurotic)
5	scaffold00305	31037	41569	CUFF.16737.1	KAF5961939.1	hypothetical protein HYC85_003148	677	0	0.87	GN80-10959-MONOMER (GSVIVT01034494001) serine protease (scov=84.6,ident=92)
5	scaffold00305	42024	43796	CUFF.16594.1	KAF7130396.1	hypothetical protein RHSIM_Rhsim10G0021500	340	1e-113	0.93	-
5	scaffold00305	45273	48150	CUFF.16595.1	KAF7130396.1	hypothetical protein RHSIM_Rhsim10G0021500	251	2e-78	0.95	-
5	scaffold00305	56958	57093	CUFF.16596.1	No hit					-
5	scaffold00305	57172	57314	CUFF.16597.1	WP_151583232.1	hypothetical protein [Pimelobacter simplex]	35.8	0.91	0.5	-
5	scaffold00305	58168	58622	CUFF.16598.1	KAF7138628.1	hypothetical protein RHSIM_Rhsim07G0115600	86.7	5e-17	0.51	-
5	scaffold00305	67241	73519	CUFF.16607.1	KAF7130714.1	hypothetical protein RHSIM_Rhsim10G0021600	605	0	0.92	-
5	scaffold00305	75464	79088	CUFF.16600.1	KAF7129107.1	hypothetical protein RHSIM_Rhsim10G0021700	613	0	0.83	GN80-12781-MONOMER (GSVIVT01032473001) alpha-L-fucosidase (scov=90.2,ident=56.5)
5	scaffold00305	86891	90700	CUFF.16602.1	KAF7116818.1	hypothetical protein RHSIM_RhsimUnG0012800	1157	0	0.86	-
5	scaffold00305	99340	105573	CUFF.16604.1	KAF7137863.1	hypothetical protein RHSIM_Rhsim07G0167900	254	8e-80	0.82	-
5	scaffold00305	99340	105859	CUFF.16604.2	KAF7137863.1	hypothetical protein RHSIM_Rhsim07G0167900	254	6e-79	0.82	-
5	scaffold00305	104901	105573	CUFF.16604.3	KAF7137863.1	hypothetical protein RHSIM_Rhsim07G0167900	187	2e-55	0.84	-
5	scaffold00305	113189	113311	CUFF.16603.1	No hit					-
5	scaffold00305	116217	119696	CUFF.16605.1	KAF7116819.1	hypothetical protein RHSIM_RhsimUnG0012400	563	0	0.93	-
5	scaffold00305	116217	119696	CUFF.16605.2	KAF7116819.1	hypothetical protein RHSIM_RhsimUnG0012400	403	8e-129	0.93	-
5	scaffold00305	116778	119696	CUFF.16605.3	KAF7116819.1	hypothetical protein RHSIM_RhsimUnG0012400	201	1e-53	0.98	-
5	scaffold00305	117237	119696	CUFF.16606.1	GFY87208.1	exonuclease family protein [Actinidia rufa]	158	1e-39	0.89	-
5	scaffold00305	119862	124488	CUFF.16609.1	PSR87585.1	CASP-like protein [Actinidia chinensis var. chinensis]	147	1e-35	0.71	-
5	scaffold00305	119862	124488	CUFF.16609.2	PSR87585.1	CASP-like protein [Actinidia chinensis var. chinensis]	151	6e-37	0.71	-
5	scaffold00305	127316	138156	CUFF.16612.1	XP_028082726.1	protein farnesyltransferase subunit beta isofor...	769	0	0.83	GN80-8862-MONOMER (GSVIVT01032478001) protein geranylgeranyltransferase type I; protein farnesyltransferase (scov=100,ident=69.4)
5	scaffold00305	155153	155532	CUFF.16608.1	No hit					-
5	scaffold00305	156395	157871	CUFF.16611.1	KAE9449146.1	hypothetical protein C3L33_18954	94.7	2e-20	0.66	-
5	scaffold00305	159064	162660	CUFF.16610.1	KAF7130039.1	hypothetical protein RHSIM_Rhsim10G0022800	123	6e-34	0.91	-
5	scaffold00305	165923	171179	CUFF.16613.1	KAE9449144.1	hypothetical protein C3L33_18952	546	0	0.93	GN7I-17761-MONOMER (Bra039114) non-specific serine/threonine protein kinase; dual-specificity kinase (scov=68.2,ident=87.5)
5	scaffold00305	165923	171179	CUFF.16613.2	KAE9449144.1	hypothetical protein C3L33_18952	549	0	0.92	GN7I-17761-MONOMER (Bra039114) non-specific serine/threonine protein kinase; dual-specificity kinase (scov=68.5,ident=87.1)
5	scaffold00305	174046	178290	CUFF.16621.1	KAE8021554.1	hypothetical protein FH972_007434	362	3e-119	0.67	-
5	scaffold00305	180319	193705	CUFF.16614.1	KAE9449142.1	hypothetical protein C3L33_18950	1799	0	0.84	-
5	scaffold00305	203660	208122	CUFF.16628.1	KAF7130475.1	hypothetical protein RHSIM_Rhsim10G0023700	521	0	0.86	-
5	scaffold00305	208510	210982	CUFF.16618.2	KAF7129072.1	hypothetical protein RHSIM_Rhsim10G0023400	571	0	0.89	-
5	scaffold00305	208510	211544	CUFF.16617.1	KAF7129072.1	hypothetical protein RHSIM_Rhsim10G0023400	417	1e-128	0.85	-
5	scaffold00305	208510	213572	CUFF.16618.1	PSR87592.1	Cyclic nucleotide-gated ion channel like	1090	0	0.85	-
5	scaffold00305	215539	216644	CUFF.16619.1	KAE9449155.1	hypothetical protein C3L33_18947	432	2e-148	0.79	-
5	scaffold00305	217478	217805	CUFF.16620.1	HBO51527.1	TPA: hypothetical protein [Planctomycetes bacterium]	40.8	0.48	0.38	-
5	scaffold00305	223795	224341	CUFF.16622.1	KAF7129121.1	hypothetical protein RHSIM_Rhsim10G0031200	138	2e-34	0.51	-
5	scaffold00305	1771	3582	23353_g.1	KAF7149429.1	hypothetical protein RHSIM_Rhsim03G0039300 [Rhododendron simsii]	338	2e-109	0.6164	-
5	scaffold00305	151134	153757	23382_g.1	KAE9449145.1	hypothetical protein C3L33_18955 [Rhododendron williamsianum]	706	0	0.9472	GN7Y-28524-MONOMER (Potri.014G161300.2) EC-1.2.1.2 formate dehydrogenase (scov=65.2,ident=85) PlantCyc PWY-1881|formate oxidation to CO<sub>2</sub>
5	scaffold00412	5259	5366	CUFF.19941.1	KLB58150.1	hypothetical protein XEUV354_06025	32.7	5.8	0.47	-
5	scaffold00412	9413	11198	CUFF.19942.1	No hit					-
5	scaffold00412	9413	13697	CUFF.19942.2	KAE9452295.1	hypothetical protein C3L33_15806	42	0.0001	0.74	-
5	scaffold00412	11788	13697	CUFF.19942.3	KAE9452295.1	hypothetical protein C3L33_15806	43.5	8e-06	0.74	-
5	scaffold00412	12199	13697	CUFF.19942.4	KAE9452295.1	hypothetical protein C3L33_15806	42	2e-05	0.74	-
5	scaffold00412	14815	17146	CUFF.19943.1	AYC35406.1	transcription factor MYB28 [Vaccinium corymbosum]	462	4e-166	0.97	-
5	scaffold00412	26487	34674	CUFF.19948.1	PSR87568.1	ATP-dependent RNA helicase-like protein	875	0	0.85	GN7Y-38257-MONOMER (Potri.017G071400.2) RNA helicase (scov=77,ident=75.8)
5	scaffold00412	38267	46018	CUFF.19950.1	ASA49460.1	domains rearranged methyltransferase 2	1162	0	1	GN7W-18791-MONOMER (cassava4.1_003462m) DNA (cytosine-5-)-methyltransferase (scov=99.7,ident=64.2)
5	scaffold00412	38267	46018	CUFF.19950.2	ASA49460.1	domains rearranged methyltransferase 2	1169	0	1	GN7W-18791-MONOMER (cassava4.1_003462m) DNA (cytosine-5-)-methyltransferase (scov=99.7,ident=63.7)
5	scaffold00412	47776	50590	CUFF.19946.1	KAE9449106.1	hypothetical protein C3L33_18977	183	3e-50	0.8	-
5	scaffold00412	47776	50590	CUFF.19946.2	KAE9449106.1	hypothetical protein C3L33_18977	183	3e-50	0.8	-
5	scaffold00412	51316	52839	CUFF.19947.1	KAE9449106.1	hypothetical protein C3L33_18977	99	5e-19	0.77	-
5	scaffold00412	55974	61003	CUFF.20879.1	RZB99279.1	ADP-ribosylation factor 2 isoform A [Glycine soja]	379	2e-128	0.98	-
5	scaffold00412	72336	78103	CUFF.19952.1	KAF7143585.1	hypothetical protein RHSIM_Rhsim05G0203100	717	0	0.87	GN7W-10700-MONOMER (cassava4.1_006057m) fructokinase (scov=74.2,ident=71.2)
5	scaffold00412	82814	87731	CUFF.19957.1	KAF7130615.1	hypothetical protein RHSIM_Rhsim10G0019900	685	0	0.94	GN80-12540-MONOMER (GSVIVT01032453001) monodehydroascorbate reductase (NADH) (scov=75.8,ident=85.4)
5	scaffold00412	91579	91764	CUFF.19954.1	No hit					-
5	scaffold00412	92829	93957	CUFF.19955.1	KAE9449111.1	hypothetical protein C3L33_18972	199	5e-59	0.78	-
5	scaffold00412	97661	100850	CUFF.19956.1	KAF7130780.1	hypothetical protein RHSIM_Rhsim10G0020200	504	0	0.7	-
5	scaffold00412	101337	105532	CUFF.19958.1	KAE9449113.1	hypothetical protein C3L33_18970	288	3e-94	0.73	-
5	scaffold00412	108995	111098	CUFF.19961.1	KAF7129747.1	hypothetical protein RHSIM_Rhsim10G0020400	181	3e-49	0.77	-
5	scaffold00412	108995	111098	CUFF.19962.1	KAF7129747.1	hypothetical protein RHSIM_Rhsim10G0020400	183	1e-48	0.77	-
5	scaffold00412	120403	121064	CUFF.19959.1	No hit					-
5	scaffold00412	121184	121679	CUFF.19960.1	No hit					-
5	scaffold00412	129064	132245	CUFF.19989.1	KAF7129302.1	hypothetical protein RHSIM_Rhsim10G0020800	250	1e-74	0.88	-
5	scaffold00412	132375	140328	CUFF.19994.1	KAE9449132.1	hypothetical protein C3L33_18969	816	0	0.75	GN7W-15228-MONOMER (cassava4.1_002948m) non-specific serine/threonine protein kinase (scov=76.8,ident=62.4)
5	scaffold00412	149742	149874	CUFF.19963.1	No hit					-
5	scaffold00412	149977	150188	CUFF.19964.1	No hit					-
5	scaffold00412	150238	150608	CUFF.19965.1	No hit					-
5	scaffold00412	153336	153441	CUFF.19966.1	KAF4349931.1	hypothetical protein G4B88_002353 [Cannabis sativa]	54.3	2e-07	0.84	-
5	scaffold00412	158695	169121	CUFF.19975.1	KAF7130139.1	hypothetical protein RHSIM_Rhsim10G0020900	1335	0	0.92	GN7V-30533-MONOMER (Glyma19g01010.1) Mg2+-ATPase (scov=100,ident=77.3)
5	scaffold00412	158695	169121	CUFF.19975.2	KAF7130139.1	hypothetical protein RHSIM_Rhsim10G0020900	1334	0	0.92	GN7V-30533-MONOMER (Glyma19g01010.1) Mg2+-ATPase (scov=100,ident=77.6)
5	scaffold00412	164650	169121	CUFF.19975.3	KAF7130139.1	hypothetical protein RHSIM_Rhsim10G0020900	967	0	0.94	-
5	scaffold00412	170076	173484	CUFF.19968.1	KAF7128845.1	hypothetical protein RHSIM_Rhsim10G0203600	73.2	1e-11	0.88	-
5	scaffold00412	170076	173484	CUFF.19968.2	KAF7128845.1	hypothetical protein RHSIM_Rhsim10G0203600	73.2	1e-11	0.88	-
5	scaffold00412	175664	179073	CUFF.19969.1	No hit					-
5	scaffold00412	184538	188998	CUFF.19970.2	KAF7149226.1	hypothetical protein RHSIM_Rhsim03G0039200	42	1.3	0.4	-
5	scaffold00412	184538	190016	CUFF.19970.1	KAF7149226.1	hypothetical protein RHSIM_Rhsim03G0039200	42	1.3	0.4	-
5	scaffold00412	113748	114791	28553_g.1	No hit					-
5	scaffold00631	14263	14421	CUFF.25933.1	KAF7142756.1	hypothetical protein RHSIM_Rhsim05G0008100	85.5	2e-19	0.79	-
5	scaffold00631	15591	18966	CUFF.25935.2	PSR87558.1	WD repeat-containing protein	379	1e-129	0.97	-
5	scaffold00631	15591	21592	CUFF.25935.1	KAF7129262.1	hypothetical protein RHSIM_Rhsim10G0018000	485	0	0.99	-
5	scaffold00631	22377	23172	CUFF.25937.1	GFS40740.1	hypothetical protein Acr_00g0070240 [Actinidia rufa]	100	2e-21	0.67	-
5	scaffold00631	24060	25548	CUFF.25936.1	GFS40740.1	hypothetical protein Acr_00g0070240 [Actinidia rufa]	120	1e-25	0.62	-
5	scaffold00631	34187	40208	CUFF.25950.1	KAE9448935.1	hypothetical protein C3L33_19167	1060	0	0.88	-
5	scaffold00631	40976	42876	CUFF.25939.1	XP_028098942.1	putative late blight resistance protein homolog...	303	1e-91	0.39	-
5	scaffold00631	43186	45458	CUFF.25940.1	KAA8529829.1	hypothetical protein F0562_034367 [Nyssa sinensis]	197	9e-50	0.5	-
5	scaffold00631	46967	53587	CUFF.25942.1	KAF7129400.1	hypothetical protein RHSIM_Rhsim10G0056500	419	1e-142	0.91	-
5	scaffold00631	53975	55004	CUFF.25943.1	PSR87748.1	Protein ORANGE-ORANGE like	100	5e-22	0.67	-
5	scaffold00631	73701	77861	CUFF.25951.1	KAF7130580.1	hypothetical protein RHSIM_Rhsim10G0056100	699	0	0.97	MONOMER-15774 (UniProt: O82705) UDP-arabinopyranose mutase 1; UDP-arabinopyranose mutase (scov=94.5,ident=90.7)
5	scaffold00631	89170	93376	CUFF.25944.1	KAF7129379.1	hypothetical protein RHSIM_Rhsim10G0055800	890	0	0.94	GN80-9846-MONOMER (GSVIVT01036558001) castasterone synthase; brassinolide synthase; 6-deoxotyphasterol 6-oxidase; 7-oxatyphasterol synthase; 6-deoxocastasterone 6-oxidase; 3-dehydro-6-oxoteasterone 6-oxidase; 7-oxateasterone synthase; 6-deoxoteasterone 6-oxidase (scov=95.7,ident=85) PlantCyc PWY-699|brassinosteroid biosynthesis I
5	scaffold00631	109654	110346	CUFF.25946.1	No hit					-
5	scaffold00631	109654	112146	CUFF.25945.1	No hit					-
5	scaffold00631	132128	138142	CUFF.25947.1	KAF7130348.1	hypothetical protein RHSIM_Rhsim10G0055700	606	0	0.87	-
5	scaffold00631	157350	164031	CUFF.25949.1	KAF7130348.1	hypothetical protein RHSIM_Rhsim10G0055700	638	0	0.87	-
5	scaffold00631	158311	164031	CUFF.25949.2	KAF7130348.1	hypothetical protein RHSIM_Rhsim10G0055700	639	0	0.87	-
5	scaffold00631	170815	178296	CUFF.26004.1	XP_028054221.1	COBRA-like protein 4 [Camellia sinensis]	766	0	0.92	-
5	scaffold00631	170815	178296	CUFF.26005.1	KAF7130775.1	hypothetical protein RHSIM_Rhsim10G0055500	813	0	0.91	-
5	scaffold00631	154798	155642	37556_g.1	WP_105103163.1	phospholipase A [Microbulbifer pacificus]	37	4.7	0.2381	-
5	scaffold00767	2846	5540	CUFF.29098.1	KAF7130483.1	hypothetical protein RHSIM_Rhsim10G0008200	466	2e-162	0.87	GN80-10380-MONOMER (GSVIVT01001813001) EC-2.7.4.3 adenylate kinase (scov=99.7,ident=68.6) PlantCyc PWY-6126|adenosine nucleotides de novo biosynthesis
5	scaffold00767	5899	12104	CUFF.29101.2	KAF7130671.1	hypothetical protein RHSIM_Rhsim10G0008400	1097	0	0.77	-
5	scaffold00767	5899	12164	CUFF.29101.1	KAF7130671.1	hypothetical protein RHSIM_Rhsim10G0008400	1097	0	0.77	-
5	scaffold00767	16581	21071	CUFF.29100.1	KAF7130211.1	hypothetical protein RHSIM_Rhsim10G0008500	551	0	0.87	GN7Y-26300-MONOMER (Potri.001G333300.1) non-specific serine/threonine protein kinase (scov=86.5,ident=70.3)
5	scaffold00767	23868	28053	CUFF.29110.1	XP_028051230.1	protoporphyrinogen oxidase, mitochondrial isofo...	386	4e-129	0.9	-
5	scaffold00767	25417	36440	CUFF.29110.2	PSR87498.1	Protoporphyrinogen oxidase	566	0	0.86	GN80-13107-MONOMER (GSVIVT01001816001) EC-1.3.3.4 protoporphyrinogen oxidase (scov=93.7,ident=78) PlantCyc HEME-BIOSYNTHESIS-II|heme biosynthesis from uroporphyrinogen-III I;CHLOROPHYLL-SYN|chlorophyllide a biosynthesis I
5	scaffold00767	25538	25656	CUFF.29111.1	No hit					-
5	scaffold00767	53711	53813	CUFF.29102.1	No hit					-
5	scaffold00767	53972	60565	CUFF.29103.1	KAE9448964.1	hypothetical protein C3L33_19142	1357	0	0.89	-
5	scaffold00767	61671	64873	CUFF.29218.1	KAF7130061.1	hypothetical protein RHSIM_Rhsim10G0008800	405	2e-139	0.94	-
5	scaffold00767	67296	72977	CUFF.29243.1	KAE9448959.1	hypothetical protein C3L33_19144	716	0	0.8	-
5	scaffold00767	69604	89280	CUFF.29243.2	KAF7130672.1	hypothetical protein RHSIM_Rhsim10G0009000	902	0	0.9	GN7V-35196-MONOMER (Glyma19g22520.2) [ribulose-bisphosphate carboxylase]-lysine N-methyltransferase (scov=86.1,ident=83.4)
5	scaffold00767	75368	89280	CUFF.29243.3	KAF5961679.1	hypothetical protein HYC85_002888	610	0	0.94	GN7L-9026-MONOMER (evm.model.supercontig_130.13) EC-1.10.2.2 ubiquinol-cytochrome-c reductase (scov=99,ident=88) PlantCyc PWY-3781|aerobic respiration (cytochrome c)
5	scaffold00767	93725	95406	CUFF.29248.1	KAE9449100.1	hypothetical protein C3L33_19000	429	7e-145	0.76	-
5	scaffold00767	99289	100141	CUFF.29105.1	KAE9449098.1	hypothetical protein C3L33_18999	73.9	3e-12	0.87	-
5	scaffold00767	100805	104841	CUFF.29106.1	KAF7129161.1	hypothetical protein RHSIM_Rhsim10G0009900	375	2e-128	0.91	GN80-11878-MONOMER (GSVIVT01001834001) EC-2.7.4.9 dTMP kinase (scov=82.4,ident=74.9) PlantCyc PWY0-166|pyrimidine deoxyribonucleotides de novo biosynthesis I
5	scaffold00767	107642	108926	CUFF.29107.1	KAE9449099.1	hypothetical protein C3L33_18998	385	4e-130	0.91	-
5	scaffold00767	109988	110298	CUFF.29108.1	No hit					-
5	scaffold00767	111984	112775	CUFF.29109.1	KAF7129402.1	hypothetical protein RHSIM_Rhsim10G0010200	166	1e-44	0.89	-
5	scaffold01476	401	6844	CUFF.40145.1	KAF7130122.1	hypothetical protein RHSIM_Rhsim10G0024100	693	0	0.91	-
5	scaffold01476	401	8943	CUFF.40145.2	KAE9449154.1	hypothetical protein C3L33_18946	1385	0	0.88	GN7L-6172-MONOMER (evm.model.supercontig_140.40) potassium transporter (scov=100,ident=81.5)
5	scaffold01476	12850	17447	CUFF.40136.1	KAF7129696.1	hypothetical protein RHSIM_Rhsim10G0024200	814	0	0.91	-
5	scaffold01476	18632	19078	CUFF.40135.1	PSS35203.1	Forkhead box protein like	53.5	3e-06	0.52	-
5	scaffold01476	22478	28274	CUFF.40144.1	KAF7129702.1	hypothetical protein RHSIM_Rhsim10G0024600	345	6e-117	0.97	GN7W-16251-MONOMER (cassava4.1_017085m) ubiquitin-protein ligase (scov=100,ident=88.8)
5	scaffold01476	29646	31512	CUFF.40137.1	KAE9449159.1	hypothetical protein C3L33_18943	100	1e-21	0.89	-
5	scaffold01476	37351	37462	CUFF.40138.1	KAF7130812.1	hypothetical protein RHSIM_Rhsim10G0025900	46.6	0.0003	0.68	-
5	scaffold01476	41659	42302	CUFF.40139.1	KAE9449158.1	hypothetical protein C3L33_18942	116	1e-26	0.6	-
5	scaffold01476	42599	42973	CUFF.40140.1	No hit					-
5	scaffold01476	56701	57128	CUFF.40141.1	No hit					-
5	scaffold01476	63063	64202	CUFF.40142.1	KAF7130513.1	hypothetical protein RHSIM_Rhsim10G0025700	317	1e-105	0.75	-
5	scaffold01476	63063	70154	CUFF.40142.2	KAE9449166.1	hypothetical protein C3L33_18933	293	1e-149	0.76	-
5	scaffold01476	65600	65732	CUFF.40143.1	MBE2321243.1	Ty1/Copia family ribonuclease HI	84.7	1e-18	0.88	-
5	scaffold01548	3	2585	CUFF.41173.1	KAE9449169.1	hypothetical protein C3L33_18937	463	8e-159	0.76	-
5	scaffold01548	3471	8035	CUFF.41173.2	KAF7130767.1	hypothetical protein RHSIM_Rhsim10G0025500	493	5e-172	0.91	-
5	scaffold01548	13843	17288	CUFF.40875.1	KAF7130214.1	hypothetical protein RHSIM_Rhsim10G0025400	391	1e-131	0.77	-
5	scaffold01548	21271	23619	CUFF.40876.1	No hit					-
5	scaffold01548	31950	34120	CUFF.40878.1	KAF7119518.1	hypothetical protein RHSIM_Rhsim13G0027100	65.9	2e-10	0.94	-
5	scaffold01548	34774	35130	CUFF.40877.1	No hit					-
5	scaffold01548	47813	59973	CUFF.40886.1	KAE9449160.1	hypothetical protein C3L33_18941	2382	0	0.79	-
5	scaffold02182	3293	3417	CUFF.46327.1	No hit					-
5	scaffold02182	4203	4657	CUFF.46328.1	GFZ12375.1	translation elongation factor Ts [Actinidia rufa]	65.9	2e-09	0.66	-
5	scaffold02182	4727	5813	CUFF.46329.1	WP_098523663.1	hypothetical protein [Bacillus cereus]	33.5	5.9	0.34	-
5	scaffold02182	6159	6724	CUFF.46330.1	No hit					-
5	scaffold02182	6296	6724	CUFF.46330.2	XP_028127416.1	zinc finger CCCH domain-containing protein 25-l...	37.7	4.6	0.55	-
5	scaffold02182	6330	6724	CUFF.46331.1	XP_028127453.1	zinc finger CCCH domain-containing protein 25-l...	37.7	7.9	0.55	-
5	scaffold02182	8881	9570	CUFF.46332.1	No hit					-
5	scaffold02182	17740	18036	CUFF.46345.1	WP_131921099.1	hypothetical protein [Heliophilum fasciatum]	36.6	2.9	0.29	-
5	scaffold02182	24691	28547	CUFF.46337.1	No hit					-
5	scaffold02182	29687	30968	CUFF.46338.1	KAE9449286.1	hypothetical protein C3L33_18816	163	4e-45	0.81	-
5	scaffold02182	32112	32240	CUFF.46339.1	No hit					-
5	scaffold02182	32368	32562	CUFF.46340.1	WP_099571011.1	MULTISPECIES: helix-turn-helix domain-containin...	38.1	0.82	0.39	-
5	scaffold02182	38243	39683	CUFF.46341.1	KAF7117066.1	hypothetical protein RHSIM_RhsimUnG0005000	265	1e-81	0.77	-
5	scaffold02182	12449	17420	69393_g.1	KAF7117065.1	hypothetical protein RHSIM_RhsimUnG0005200 [Rhododendron simsii]	589	0	0.8	gi|508710658 Esterase, putative from Theobroma cacao
5	scaffold02182	19145	20776	69394_g.1	KAF7117065.1	hypothetical protein RHSIM_RhsimUnG0005200 [Rhododendron simsii]	435	1e-150	0.7734	gi|449533180 PREDICTED: LOW QUALITY PROTEIN: GDSL esterase/lipase At5g14450-like from Cucumis sativus
5	scaffold05101	597	5448	CUFF.53993.1	XP_019246706.1	PREDICTED: fatty-acid-binding protein 1-like	219	2e-78	0.77	-
10	scaffold00311	20111	37878	CUFF.16811.1	KAF7151208.1	hypothetical protein RHSIM_Rhsim02G0183600	3081	0	0.93	GN7Y-24291-MONOMER (Potri.018G036600.1) DNA helicase; DNA-directed DNA polymerase (scov=76.8,ident=74.7)
10	scaffold00311	29908	37878	CUFF.16811.2	KAE9452280.1	hypothetical protein C3L33_15815	1027	0	0.95	GN7Y-24297-MONOMER (Potri.018G036600.7) DNA-directed DNA polymerase (scov=80.5,ident=75.1)
10	scaffold00311	39432	40479	23658_g.1	KAE9455343.1	hypothetical protein C3L33_12750 [Rhododendron williamsianum]	134	2e-32	0.527	-
10	scaffold00311	41530	68726	CUFF.16831.1	XP_028064642.1	protein FORGETTER 1-like isoform X1	1074	0	0.78	GN7F-16583-MONOMER (LOC_Os08g12680.1) DNA-directed RNA polymerase (scov=68.2,ident=66.4)
10	scaffold00311	45217	68726	CUFF.16831.2	XP_028064642.1	protein FORGETTER 1-like isoform X1	1074	0	0.78	GN7F-16583-MONOMER (LOC_Os08g12680.1) DNA-directed RNA polymerase (scov=60.8,ident=64.9)
10	scaffold00311	80393	80775	CUFF.16834.1	KAE9452281.1	hypothetical protein C3L33_15814	150	4e-40	0.91	-
10	scaffold00311	82157	82525	23664_g.1	GAV80991.1	hypothetical protein CFOL_v3_24450 [Cephalotus follicularis]	199	3e-61	0.7436	gi|357453875 Beta-galactosidase from Medicago truncatula
10	scaffold00311	85495	86473	23666_g.1	CAD1837252.1	unnamed protein product [Ananas comosus var. bracteatus]	261	1e-81	0.5144	gi|147862536 hypothetical protein VITISV_026577 from Vitis vinifera
10	scaffold00311	86652	87033	23667_g.1	MBA2663987.1	serine/threonine protein kinase [Bradymonadaceae bacterium]	38.9	2.9	0.3774	-
10	scaffold00311	88353	109279	CUFF.16835.1	XP_028064644.1	protein FORGETTER 1-like isoform X3	1165	0	0.73	-
10	scaffold00311	89777	109279	CUFF.16835.2	XP_028064644.1	protein FORGETTER 1-like isoform X3	1079	0	0.72	-
10	scaffold00311	100060	109279	CUFF.16835.3	KAE9452281.1	hypothetical protein C3L33_15814	476	1e-154	0.79	-
10	scaffold00311	110800	111093	CUFF.16837.1	No hit					-
10	scaffold00311	113585	113704	CUFF.16838.1	No hit					-
10	scaffold00311	114999	116320	23670_g.1	WP_094885275.1	alpha/beta hydrolase [Virgibacillus indicus]	38.9	9.1	0.2579	-
10	scaffold00311	117705	119418	CUFF.16839.1	KAF7150999.1	hypothetical protein RHSIM_Rhsim02G0183500	78.6	3e-13	0.83	-
10	scaffold00311	117705	122742	CUFF.16839.2	KAF7150999.1	hypothetical protein RHSIM_Rhsim02G0183500	78.6	2e-12	0.83	-
10	scaffold00311	142209	142472	CUFF.16802.1	No hit					-
10	scaffold00311	152988	153375	23677_g.1	No hit					-
10	scaffold00311	153386	153504	CUFF.16803.1	No hit					-
10	scaffold00311	194204	196676	CUFF.16804.1	KAE9452282.1	hypothetical protein C3L33_15813	374	3e-119	0.93	-
10	scaffold00311	224176	224348	CUFF.16805.1	No hit					-
10	scaffold00311	239419	239785	CUFF.16806.1	KAF5936168.1	hypothetical protein HYC85_027297	68.2	2e-10	0.89	-
10	scaffold00311	240082	244043	CUFF.16807.1	XP_028086862.1	TMV resistance protein N-like [Camellia sinensis]	303	1e-116	0.46	-
10	scaffold00311	240816	244515	CUFF.16808.1	XP_028086862.1	TMV resistance protein N-like [Camellia sinensis]	374	2e-137	0.46	-
10	scaffold00438	7078	7184	CUFF.20756.1	No hit					-
10	scaffold00438	7771	13923	CUFF.20757.1	KAF7150857.1	hypothetical protein RHSIM_Rhsim02G0178300	417	1e-141	0.85	-
10	scaffold00438	20743	22792	CUFF.20762.1	KAE9452311.1	hypothetical protein C3L33_15788	272	8e-88	0.93	-
10	scaffold00438	81370	81738	29767_g.1	MBP72658.1	hypothetical protein [Euryarchaeota archaeon]	35.8	3.7	0.4688	-
10	scaffold00438	99411	100136	29770_g.1	KAF3021373.1	hypothetical protein E8E15_009211 [Penicillium rubens]	37.4	2	34.43%	-
10	scaffold00438	102155	102699	CUFF.20763.1	KAF7133231.1	hypothetical protein RHSIM_Rhsim09G0023500	97.8	4e-21	0.66	-
10	scaffold00438	103576	104665	CUFF.20764.1	XP_030955808.1	ethylene-responsive transcription factor TINY-l...	157	8e-42	0.72	-
10	scaffold00438	120578	121475	CUFF.20765.1	KAF7133231.1	hypothetical protein RHSIM_Rhsim09G0023500	250	1e-78	0.61	-
10	scaffold00438	145617	152775	CUFF.20767.1	KAE9452301.1	hypothetical protein C3L33_15791	1063	0	0.82	GN7Y-21213-MONOMER (Potri.018G043700.2) EC-2.4.2.41 xylogalacturonan beta-1,3-xylosyltransferase (scov=99.7,ident=54.1) PlantCyc PWY-5980|xylogalacturonan biosynthesis
10	scaffold00438	156329	165315	CUFF.20766.1	KAF7151623.1	hypothetical protein RHSIM_Rhsim02G0179100	413	2e-142	0.96	-
10	scaffold00438	156329	165315	CUFF.20766.2	KAF7151623.1	hypothetical protein RHSIM_Rhsim02G0179100	413	3e-141	0.96	-
10	scaffold00438	165494	169865	CUFF.20768.1	KAF7149859.1	hypothetical protein RHSIM_Rhsim02G0179200	209	1e-73	0.9	GN80-11709-MONOMER (GSVIVT01035640001) cytokinin dehydrogenase (scov=97.2,ident=64.2)
10	scaffold00438	188252	198097	CUFF.20769.1	KAF5940228.1	hypothetical protein HYC85_021395	549	0	0.83	GN7W-12586-MONOMER (cassava4.1_010419m) lactoylglutathione lyase (scov=87.5,ident=78.5)
10	scaffold00438	192516	198097	CUFF.20769.2	KAF5940228.1	hypothetical protein HYC85_021395	550	0	0.83	GN7W-12586-MONOMER (cassava4.1_010419m) lactoylglutathione lyase (scov=87.5,ident=78.5)
10	scaffold00438	197254	203819	CUFF.20770.1	KAF7151647.1	hypothetical protein RHSIM_Rhsim02G0179300	593	0	0.81	-
10	scaffold00438	211083	212944	CUFF.20773.1	GFZ08458.1	tocopherol cyclase, chloroplast [Actinidia rufa]	207	2e-61	0.89	-
10	scaffold00438	213130	215790	CUFF.20774.1	THG01415.1	hypothetical protein TEA_020193	77.8	6e-14	0.91	-
10	scaffold00438	215447	215790	CUFF.20775.1	No hit					-
10	scaffold00765	261	1209	CUFF.29041.1	KAF7151328.1	hypothetical protein RHSIM_Rhsim02G0181200	76.6	1e-11	0.66	-
10	scaffold00765	2508	4113	CUFF.29042.1	KAF7151328.1	hypothetical protein RHSIM_Rhsim02G0181200	496	3e-172	0.93	GN80-10347-MONOMER (GSVIVT01035658001) EC-4.1.3.38 aminodeoxychorismate lyase (scov=65.8,ident=81.3) PlantCyc PWY-6543|4-aminobenzoate biosynthesis
10	scaffold00765	13833	19180	CUFF.29043.1	PKI60680.1	hypothetical protein CRG98_018927 [Punica granatum]	115	1e-29	0.93	-
10	scaffold00765	19442	19822	CUFF.29044.1	No hit					-
10	scaffold00765	22320	25576	CUFF.29051.1	KAF7151440.1	hypothetical protein RHSIM_Rhsim02G0181000	521	9e-174	0.77	-
10	scaffold00765	26280	26569	CUFF.29047.1	No hit					-
10	scaffold00765	27356	30190	CUFF.29048.1	KAF7149837.1	hypothetical protein RHSIM_Rhsim02G0180900	98.6	7e-22	0.58	-
10	scaffold00765	47854	48762	42041_g.1	XP_028055486.1	uncharacterized protein LOC114259659 isoform X2 [Camellia sinensis]	181	7e-53	0.6692	-
10	scaffold00765	51803	52182	CUFF.29049.1	No hit					-
10	scaffold00765	53293	53597	CUFF.29050.1	KAF8689514.1	hypothetical protein HU200_041842 [Digitaria exilis]	50.1	7e-06	0.86	-
10	scaffold00765	53860	57722	CUFF.29083.1	XP_012857870.1	PREDICTED: uncharacterized protein LOC105977141 [Erythranthe guttata]	243	7e-97	0.6	-
10	scaffold00765	58318	58573	gene.scaffold00765.path1.gene12.1	KAF7149769.1	hypothetical protein RHSIM_Rhsim02G0180500 [Rhododendron simsii]	56.6	5e-07	0.4074	-
10	scaffold00765	75148	79927	gene.g15337.t1.1	MCI14828.1	40S ribosomal protein S6-like [Trifolium medium]	77.4	4e-16	0.7895	gi|449431994 PREDICTED: 40S ribosomal protein S6-like from Cucumis sativus
10	scaffold00765	81635	81980	CUFF.29053.1	No hit					-
10	scaffold00765	97108	97474	CUFF.29054.1	XP_030502943.1	uncharacterized protein LOC115718123	46.6	0.007	0.5	-
10	scaffold00765	97586	98069	CUFF.29055.1	No hit					-
10	scaffold00765	98125	99441	CUFF.29056.1	No hit					-
10	scaffold00765	99683	99972	CUFF.29057.1	No hit					-
10	scaffold00765	100063	100619	CUFF.29058.1	No hit					-
10	scaffold00765	100672	101205	CUFF.29059.1	No hit					-
10	scaffold00765	101432	101804	CUFF.29060.1	No hit					-
10	scaffold00765	101856	102196	CUFF.29061.1	WP_165227018.1	hypothetical protein [Aquisphaera sp. JC669]	37.7	6.1	0.38	-
10	scaffold00765	102253	102560	CUFF.29062.1	No hit					-
10	scaffold00765	108576	109076	CUFF.29064.1	No hit					-
10	scaffold00765	109132	109655	CUFF.29065.1	TNV97713.1	hypothetical protein C5H24_12720 [Xylella fastidiosa]	40	0.42	0.55	-
10	scaffold00765	109727	110133	CUFF.29066.1	MBI5087746.1	DMT family transporter [Actinobacteria bacterium]	37.4	8.1	0.48	-
10	scaffold00765	110385	112490	CUFF.29067.1	KAF7150776.1	hypothetical protein RHSIM_Rhsim02G0179600	167	3e-41	0.9	-
10	scaffold00765	110385	112490	CUFF.29068.1	KAF7150776.1	hypothetical protein RHSIM_Rhsim02G0179600	167	9e-40	0.9	-
10	scaffold00765	114110	118441	CUFF.29069.1	KAF7150776.1	hypothetical protein RHSIM_Rhsim02G0179600	261	2e-75	0.77	-
10	scaffold00765	131533	137555	CUFF.29072.1	PSS01196.1	Beta-1,4-xylosyltransferase IRX9H	704	0	0.75	GN80-8229-MONOMER (GSVIVT01035647001) galactosylgalactosylxylosylprotein 3-beta-glucuronosyltransferase (scov=100,ident=65.5)
10	scaffold00765	132429	137555	CUFF.29072.2	PSS01196.1	Beta-1,4-xylosyltransferase IRX9H	590	0	0.74	GN80-8229-MONOMER (GSVIVT01035647001) galactosylgalactosylxylosylprotein 3-beta-glucuronosyltransferase (scov=93.8,ident=67.1)
10	scaffold00765	141643	147582	CUFF.29074.1	KAE9452305.1	hypothetical protein C3L33_15795	494	6e-171	0.86	-
10	scaffold00818	2451	2822	CUFF.30130.1	No hit					-
10	scaffold00818	3472	3832	CUFF.30131.1	KAE9462775.1	hypothetical protein C3L33_05325	107	8e-26	0.62	-
10	scaffold00818	1092	1824	43650_g.1	AAQ54510.1	histone 3 [Malus domestica]	76.6	3e-15	0.9459	gi|33772147 histone 3 from Malus domestica
10	scaffold00818	4120	4262	CUFF.30132.1	PON50688.1	Ribonuclease H [Parasponia andersonii]	34.3	7.7	0.64	-
10	scaffold00818	9607	10047	CUFF.30133.1	No hit					-
10	scaffold00818	10106	10831	CUFF.30134.1	No hit					-
10	scaffold00818	13281	13679	CUFF.30135.1	NLK15339.1	NAD-dependent epimerase/dehydratase family protein ...	38.1	6.1	0.43	-
10	scaffold00818	17367	18704	CUFF.30136.1	No hit					-
10	scaffold00818	18787	19213	CUFF.30137.1	RYR33527.1	hypothetical protein Ahy_A10g048140 isoform B	54.7	2e-05	0.79	-
10	scaffold00818	30407	40045	CUFF.30139.1	AYC35405.1	transcription factor MYB27 [Vaccinium corymbosum]	1524	0	0.93	-
10	scaffold00818	41363	43260	43658_g.1	KAF7142808.1	hypothetical protein RHSIM_Rhsim05G0067500 [Rhododendron simsii]	95.1	6e-22	0.7463	gi|508698988 Peptidylprolyl cis/trans isomerase from Theobroma cacao
10	scaffold00818	43591	44077	43659_g.1	XP_030975277.1	uncharacterized protein LOC115995018 [Quercus lobata]	105	3e-23	0.4683	gi|462398668 hypothetical protein PRUPE_ppa024147mg, partial from Prunus persica
10	scaffold00818	44142	45511	gene.g15901.t1.1	KAE9463291.1	hypothetical protein C3L33_04797 [Rhododendron williamsianum]	112	1e-23	0.6353	-
10	scaffold00818	53453	56104	CUFF.30138.1	KAF7137601.1	hypothetical protein RHSIM_Rhsim07G0157200	877	0	0.72	-
10	scaffold00818	53453	56104	CUFF.30138.2	KAF7137601.1	hypothetical protein RHSIM_Rhsim07G0157200	878	0	0.72	-
10	scaffold00818	58105	64628	CUFF.30158.1	KAF7151009.1	hypothetical protein RHSIM_Rhsim02G0181700	467	6e-179	0.84	-
10	scaffold00818	58105	66561	CUFF.30158.2	KAE9452295.1	hypothetical protein C3L33_15806	554	0	0.89	-
10	scaffold00818	68128	68235	CUFF.30140.1	No hit					-
10	scaffold00818	76335	77371	CUFF.30141.2	KHG04871.1	hypothetical protein F383_28778 [Gossypium arboreum]	201	1e-58	0.93	-
10	scaffold00818	76335	78545	CUFF.30141.1	KAF7150483.1	hypothetical protein RHSIM_Rhsim02G0182100	335	2e-108	0.92	-
10	scaffold00818	104093	104495	43669_g.1	No hit					-
10	scaffold00818	105553	106326	CUFF.30142.1	No hit					-
10	scaffold00818	106982	108201	43670_g.1	RVW81100.1	Retrovirus-related Pol polyprotein from transposon RE2 [Vitis vinifera]	469	9e-161	0.6194	gi|147780464 hypothetical protein VITISV_010482 from Vitis vinifera
10	scaffold00818	109081	109588	43671_g.1	XP_030941871.1	uncharacterized protein LOC115966867 [Quercus lobata]	139	1e-37	0.5556	gi|147841835 hypothetical protein VITISV_042346 from Vitis vinifera
10	scaffold00818	109685	110140	43672_g.1	GFZ00912.1	hypothetical protein Acr_14g0005470 [Actinidia rufa]	56.2	2e-06	74.29%	-
10	scaffold00818	110460	112094	CUFF.30143.1	GFY87785.1	auxin response factor 8 [Actinidia rufa]	56.6	0.0002	0.69	-
10	scaffold00818	112379	123556	CUFF.30147.1	GFY85776.1	similar to SEC6 [Actinidia rufa]	369	3e-117	0.86	-
10	scaffold00818	124110	124275	CUFF.30145.1	No hit					-
10	scaffold00818	124432	124865	CUFF.30146.1	No hit					-
10	scaffold00818	124977	141639	CUFF.30174.1	PSS33395.1	Exocyst complex component like	892	0	0.93	-
10	scaffold00818	139415	141639	CUFF.30174.2	KAE9448054.1	hypothetical protein C3L33_20077	380	3e-126	0.98	-
10	scaffold00818	142072	143890	CUFF.30148.1	KAF7120852.1	hypothetical protein RHSIM_Rhsim13G0157400	341	0	0.78	-
10	scaffold01743	3943	4572	CUFF.42801.1	GFZ02219.1	pyruvate decarboxylase-2 [Actinidia rufa]	219	6e-67	0.76	-
10	scaffold01743	8234	11434	CUFF.42803.1	KAE8658657.1	Pyruvate decarboxylase 2 [Hibiscus syriacus]	186	2e-85	0.6	-
10	scaffold01743	13140	15439	CUFF.42802.1	XP_019162476.1	PREDICTED: pyruvate decarboxylase 1-like	174	1e-48	0.7	-
10	scaffold01743	24041	34487	CUFF.42809.1	KAF7151036.1	hypothetical protein RHSIM_Rhsim02G0183700	947	0	0.78	-
10	scaffold01743	36599	41346	CUFF.42814.1	KAF7150688.1	hypothetical protein RHSIM_Rhsim02G0184100	337	2e-115	0.94	-

## Sheet: Sheet2
10	scaffold00311	20111	37878	CUFF.16811.1	66,106,201,201,162,240,213,351,153,210,219,118,1202,198,260,190,102,353,109,138,97,464,	0,419,638,967,3531,3778,4271,4669,5234,7670,8352,8746,9444,10825,11551,12376,12695,12911,13607,13838,17018,17303,	Cufflinks	KAF7151208.1	hypothetical protein RHSIM_Rhsim02G0183600	3081	0	0.93
10	scaffold00311	29908	37878	CUFF.16811.2	127,435,53,198,260,190,102,353,109,138,97,464,	0,216,796,1028,1754,2579,2898,3114,3810,4041,7221,7506,	Cufflinks	KAE9452280.1	hypothetical protein C3L33_15815	1027	0	0.95
10	scaffold00311	39432	40479	23658_g.1	1047,	0,	GeneMark.hmm	KAE9455343.1	hypothetical protein C3L33_12750 [Rhododendron williamsianum]	134	2e-32	0.527
10	scaffold00311	41530	68726	CUFF.16831.1	1873,66,174,132,77,182,78,133,61,82,129,233,100,129,69,62,134,94,98,136,107,96,88,121,112,124,78,119,54,103,129,112,92,288,	0,3072,3307,3555,3845,4769,5114,6892,8378,8518,10045,10288,10658,10855,11606,12593,12772,13039,13244,13415,13763,14208,14425,14668,14967,15152,15357,15513,19617,19782,21946,22828,26465,26908,	Cufflinks	XP_028064642.1	protein FORGETTER 1-like isoform X1	1074	0	0.78
10	scaffold00311	45217	68726	CUFF.16831.2	77,77,182,78,133,61,82,129,233,100,129,69,62,134,94,98,136,107,96,88,121,112,124,78,119,54,103,129,112,92,288,	0,158,1082,1427,3205,4691,4831,6358,6601,6971,7168,7919,8906,9085,9352,9557,9728,10076,10521,10738,10981,11280,11465,11670,11826,15930,16095,18259,19141,22778,23221,	Cufflinks	XP_028064642.1	protein FORGETTER 1-like isoform X1	1074	0	0.78
10	scaffold00311	80393	80775	CUFF.16834.1	184,48,	0,334,	Cufflinks	KAE9452281.1	hypothetical protein C3L33_15814	150	4e-40	0.91
10	scaffold00311	82157	82525	23664_g.1	368,	0,	GeneMark.hmm	GAV80991.1	hypothetical protein CFOL_v3_24450 [Cephalotus follicularis]	199	3e-61	0.7436
10	scaffold00311	85495	86473	23666_g.1	855,54,	0,924,	GeneMark.hmm	CAD1837252.1	unnamed protein product [Ananas comosus var. bracteatus]	261	1e-81	0.5144
10	scaffold00311	86652	87033	23667_g.1	381,	0,	GeneMark.hmm	MBA2663987.1	serine/threonine protein kinase [Bradymonadaceae bacterium]	38.9	2.9	0.3774
10	scaffold00311	88353	109279	CUFF.16835.1	985,133,61,85,126,144,100,129,69,62,134,94,98,136,107,96,88,109,94,124,78,119,51,103,126,	0,1105,1967,2101,2993,3240,3513,3702,4225,5564,5749,6013,6215,6386,6742,7984,11947,12203,12529,12696,12903,13060,16476,16636,20800,	Cufflinks	XP_028064644.1	protein FORGETTER 1-like isoform X3	1165	0	0.73
10	scaffold00311	89777	109279	CUFF.16835.2	114,61,85,126,144,100,129,69,62,134,94,98,136,107,96,88,109,94,124,78,119,51,103,126,	0,543,677,1569,1816,2089,2278,2801,4140,4325,4589,4791,4962,5318,6560,10523,10779,11105,11272,11479,11636,15052,15212,19376,	Cufflinks	XP_028064644.1	protein FORGETTER 1-like isoform X3	1079	0	0.72
10	scaffold00311	100060	109279	CUFF.16835.3	328,109,94,124,78,119,51,103,126,	0,496,822,989,1196,1353,4769,4929,9093,	Cufflinks	KAE9452281.1	hypothetical protein C3L33_15814	476	1e-154	0.79
10	scaffold00311	110800	111093	CUFF.16837.1	293,	0,	Cufflinks	No hit
10	scaffold00311	113585	113704	CUFF.16838.1	119,	0,	Cufflinks	No hit
10	scaffold00311	114999	116320	23670_g.1	448,71,	0,1250,	GeneMark.hmm	WP_094885275.1	alpha/beta hydrolase [Virgibacillus indicus]	38.9	9.1	0.2579
10	scaffold00311	117705	119418	CUFF.16839.1	327,222,	0,1491,	Cufflinks	KAF7150999.1	hypothetical protein RHSIM_Rhsim02G0183500	78.6	3e-13	0.83
10	scaffold00311	117705	122742	CUFF.16839.2	327,101,333,	0,1491,4704,	Cufflinks	KAF7150999.1	hypothetical protein RHSIM_Rhsim02G0183500	78.6	2e-12	0.83
10	scaffold00311	142209	142472	CUFF.16802.1	263,	0,	Cufflinks	No hit
10	scaffold00311	152988	153375	23677_g.1	278,7,	0,380,	GeneMark.hmm	No hit
10	scaffold00311	153386	153504	CUFF.16803.1	118,	0,	Cufflinks	No hit
10	scaffold00311	194204	196676	CUFF.16804.1	1228,123,835,	0,1405,1637,	Cufflinks	KAE9452282.1	hypothetical protein C3L33_15813	374	3e-119	0.93
10	scaffold00311	224176	224348	CUFF.16805.1	172,	0,	Cufflinks	No hit
10	scaffold00311	239419	239785	CUFF.16806.1	366,	0,	Cufflinks	KAF5936168.1	hypothetical protein HYC85_027297	68.2	2e-10	0.89
10	scaffold00311	240082	244043	CUFF.16807.1	348,65,1994,	0,1162,1967,	Cufflinks	XP_028086862.1	TMV resistance protein N-like [Camellia sinensis]	303	1e-116	0.46
10	scaffold00311	240816	244515	CUFF.16808.1	3232,243,	0,3456,	Cufflinks	XP_028086862.1	TMV resistance protein N-like [Camellia sinensis]	374	2e-137	0.46
10	scaffold00438	7078	7184	CUFF.20756.1	106,	0,	Cufflinks	No hit
10	scaffold00438	7771	13923	CUFF.20757.1	198,149,62,157,278,121,362,	0,405,1276,1547,1845,5530,5790,	Cufflinks	KAF7150857.1	hypothetical protein RHSIM_Rhsim02G0178300	417	1e-141	0.85
10	scaffold00438	20743	22792	CUFF.20762.1	382,28,	0,2021,	Cufflinks	KAE9452311.1	hypothetical protein C3L33_15788	272	8e-88	0.93
10	scaffold00438	81370	81738	29767_g.1	42,168,	0,200,	GeneMark.hmm	MBP72658.1	hypothetical protein [Euryarchaeota archaeon]	35.8	3.7	0.4688
10	scaffold00438	99411	100136	29770_g.1	177,36,	0,689,	GeneMark.hmm	KAF3021373.1	hypothetical protein E8E15_009211 [Penicillium rubens]	37.4	2	34.43%
10	scaffold00438	102155	102699	CUFF.20763.1	544,	0,	Cufflinks	KAF7133231.1	hypothetical protein RHSIM_Rhsim09G0023500	97.8	4e-21	0.66
10	scaffold00438	103576	104665	CUFF.20764.1	1089,	0,	Cufflinks	XP_030955808.1	ethylene-responsive transcription factor TINY-l...	157	8e-42	0.72
10	scaffold00438	120578	121475	CUFF.20765.1	897,	0,	Cufflinks	KAF7133231.1	hypothetical protein RHSIM_Rhsim09G0023500	250	1e-78	0.61
10	scaffold00438	145617	152775	CUFF.20767.1	901,349,131,992,544,	0,1778,2935,3162,6614,	Cufflinks	KAE9452301.1	hypothetical protein C3L33_15791	1063	0	0.82
10	scaffold00438	156329	165315	CUFF.20766.1	119,101,21,73,68,133,243,315,	0,675,1637,2970,3126,3878,8175,8671,	Cufflinks	KAF7151623.1	hypothetical protein RHSIM_Rhsim02G0179100	413	2e-142	0.96
10	scaffold00438	156329	165315	CUFF.20766.2	119,101,21,73,68,133,811,	0,675,1637,2970,3126,3878,8175,	Cufflinks	KAF7151623.1	hypothetical protein RHSIM_Rhsim02G0179100	413	3e-141	0.96
10	scaffold00438	165494	169865	CUFF.20768.1	482,242,289,	0,2997,4082,	Cufflinks	KAF7149859.1	hypothetical protein RHSIM_Rhsim02G0179200	209	1e-73	0.9
10	scaffold00438	188252	198097	CUFF.20769.1	175,205,125,65,213,48,108,141,516,	0,4585,4902,5174,6232,6565,7738,7985,9329,	Cufflinks	KAF5940228.1	hypothetical protein HYC85_021395	549	0	0.83
10	scaffold00438	192516	198097	CUFF.20769.2	26,205,125,65,213,48,108,141,516,	0,321,638,910,1968,2301,3474,3721,5065,	Cufflinks	KAF5940228.1	hypothetical protein HYC85_021395	550	0	0.83
10	scaffold00438	197254	203819	CUFF.20770.1	936,58,50,165,373,69,75,281,301,	0,1025,1533,1698,2710,3157,5698,5893,6264,	Cufflinks	KAF7151647.1	hypothetical protein RHSIM_Rhsim02G0179300	593	0	0.81
10	scaffold00438	211083	212944	CUFF.20773.1	734,291,	0,1570,	Cufflinks	GFZ08458.1	tocopherol cyclase, chloroplast [Actinidia rufa]	207	2e-61	0.89
10	scaffold00438	213130	215790	CUFF.20774.1	106,229,	0,2431,	Cufflinks	THG01415.1	hypothetical protein TEA_020193	77.8	6e-14	0.91
10	scaffold00438	215447	215790	CUFF.20775.1	343,	0,	Cufflinks	No hit
10	scaffold00765	261	1209	CUFF.29041.1	948,	0,	Cufflinks	KAF7151328.1	hypothetical protein RHSIM_Rhsim02G0181200	76.6	1e-11	0.66
10	scaffold00765	2508	4113	CUFF.29042.1	751,388,	0,1217,	Cufflinks	KAF7151328.1	hypothetical protein RHSIM_Rhsim02G0181200	496	3e-172	0.93
10	scaffold00765	13833	19180	CUFF.29043.1	300,75,	0,5272,	Cufflinks	PKI60680.1	hypothetical protein CRG98_018927 [Punica granatum]	115	1e-29	0.93
10	scaffold00765	19442	19822	CUFF.29044.1	380,	0,	Cufflinks	No hit
10	scaffold00765	22320	25576	CUFF.29051.1	420,470,1091,	0,1014,2165,	Cufflinks	KAF7151440.1	hypothetical protein RHSIM_Rhsim02G0181000	521	9e-174	0.77
10	scaffold00765	26280	26569	CUFF.29047.1	289,	0,	Cufflinks	No hit
10	scaffold00765	27356	30190	CUFF.29048.1	269,119,141,	0,2419,2693,	Cufflinks	KAF7149837.1	hypothetical protein RHSIM_Rhsim02G0180900	98.6	7e-22	0.58
10	scaffold00765	47854	48762	42041_g.1	73,59,207,165,	0,180,385,743,	GeneMark.hmm	XP_028055486.1	uncharacterized protein LOC114259659 isoform X2 [Camellia sinensis]	181	7e-53	0.6692
10	scaffold00765	51803	52182	CUFF.29049.1	379,	0,	Cufflinks	No hit
10	scaffold00765	53293	53597	CUFF.29050.1	304,	0,	Cufflinks	KAF8689514.1	hypothetical protein HU200_041842 [Digitaria exilis]	50.1	7e-06	0.86
10	scaffold00765	53860	57722	CUFF.29083.1	321,98,94,150,70,71,92,279,129,78,77,200,	0,565,807,1048,1387,1578,1736,1989,2354,2667,2838,3662,	Cufflinks	XP_012857870.1	PREDICTED: uncharacterized protein LOC105977141 [Erythranthe guttata]	243	7e-97	0.6
10	scaffold00765	58318	58573	gene.scaffold00765.path1.gene12.1	255,	0,	GlimmerHMM	KAF7149769.1	hypothetical protein RHSIM_Rhsim02G0180500 [Rhododendron simsii]	56.6	5e-07	0.4074
10	scaffold00765	75148	79927	gene.g15337.t1.1	35,51,238,	0,2063,4541,	Augustus	MCI14828.1	40S ribosomal protein S6-like [Trifolium medium]	77.4	4e-16	0.7895
10	scaffold00765	81635	81980	CUFF.29053.1	345,	0,	Cufflinks	No hit
10	scaffold00765	97108	97474	CUFF.29054.1	366,	0,	Cufflinks	XP_030502943.1	uncharacterized protein LOC115718123	46.6	0.007	0.5
10	scaffold00765	97586	98069	CUFF.29055.1	483,	0,	Cufflinks	No hit
10	scaffold00765	98125	99441	CUFF.29056.1	1316,	0,	Cufflinks	No hit
10	scaffold00765	99683	99972	CUFF.29057.1	289,	0,	Cufflinks	No hit
10	scaffold00765	100063	100619	CUFF.29058.1	556,	0,	Cufflinks	No hit
10	scaffold00765	100672	101205	CUFF.29059.1	533,	0,	Cufflinks	No hit
10	scaffold00765	101432	101804	CUFF.29060.1	372,	0,	Cufflinks	No hit
10	scaffold00765	101856	102196	CUFF.29061.1	340,	0,	Cufflinks	WP_165227018.1	hypothetical protein [Aquisphaera sp. JC669]	37.7	6.1	0.38
10	scaffold00765	102253	102560	CUFF.29062.1	307,	0,	Cufflinks	No hit
10	scaffold00765	108576	109076	CUFF.29064.1	500,	0,	Cufflinks	No hit
10	scaffold00765	109132	109655	CUFF.29065.1	523,	0,	Cufflinks	TNV97713.1	hypothetical protein C5H24_12720 [Xylella fastidiosa]	40	0.42	0.55
10	scaffold00765	109727	110133	CUFF.29066.1	406,	0,	Cufflinks	MBI5087746.1	DMT family transporter [Actinobacteria bacterium]	37.4	8.1	0.48
10	scaffold00765	110385	112490	CUFF.29067.1	1169,240,	0,1865,	Cufflinks	KAF7150776.1	hypothetical protein RHSIM_Rhsim02G0179600	167	3e-41	0.9
10	scaffold00765	110385	112490	CUFF.29068.1	2105,	0,	Cufflinks	KAF7150776.1	hypothetical protein RHSIM_Rhsim02G0179600	167	9e-40	0.9
10	scaffold00765	114110	118441	CUFF.29069.1	1308,386,	0,3945,	Cufflinks	KAF7150776.1	hypothetical protein RHSIM_Rhsim02G0179600	261	2e-75	0.77
10	scaffold00765	131533	137555	CUFF.29072.1	1959,253,208,72,	0,4630,5340,5950,	Cufflinks	PSS01196.1	Beta-1,4-xylosyltransferase IRX9H	704	0	0.75
10	scaffold00765	132429	137555	CUFF.29072.2	27,170,696,253,208,72,	0,115,367,3734,4444,5054,	Cufflinks	PSS01196.1	Beta-1,4-xylosyltransferase IRX9H	590	0	0.74
10	scaffold00765	141643	147582	CUFF.29074.1	419,245,80,77,172,	0,3958,4605,5534,5767,	Cufflinks	KAE9452305.1	hypothetical protein C3L33_15795	494	6e-171	0.86
10	scaffold00818	2451	2822	CUFF.30130.1	371,	0,	Cufflinks	No hit
10	scaffold00818	3472	3832	CUFF.30131.1	360,	0,	Cufflinks	KAE9462775.1	hypothetical protein C3L33_05325	107	8e-26	0.62
10	scaffold00818	1092	1824	43650_g.1	131,184,	0,548,	GeneMark.hmm	AAQ54510.1	histone 3 [Malus domestica]	76.6	3e-15	0.9459
10	scaffold00818	4120	4262	CUFF.30132.1	142,	0,	Cufflinks	PON50688.1	Ribonuclease H [Parasponia andersonii]	34.3	7.7	0.64
10	scaffold00818	9607	10047	CUFF.30133.1	440,	0,	Cufflinks	No hit
10	scaffold00818	10106	10831	CUFF.30134.1	725,	0,	Cufflinks	No hit
10	scaffold00818	13281	13679	CUFF.30135.1	398,	0,	Cufflinks	NLK15339.1	NAD-dependent epimerase/dehydratase family protein ...	38.1	6.1	0.43
10	scaffold00818	17367	18704	CUFF.30136.1	1337,	0,	Cufflinks	No hit
10	scaffold00818	18787	19213	CUFF.30137.1	426,	0,	Cufflinks	RYR33527.1	hypothetical protein Ahy_A10g048140 isoform B	54.7	2e-05	0.79
10	scaffold00818	30407	40045	CUFF.30139.1	319,213,115,335,1731,129,104,95,58,55,323,	0,953,1283,2162,2820,4808,5681,5882,7525,8564,9315,	Cufflinks	AYC35405.1	transcription factor MYB27 [Vaccinium corymbosum]	1524	0	0.93
10	scaffold00818	41363	43260	43658_g.1	242,127,114,	0,1554,1783,	GeneMark.hmm	KAF7142808.1	hypothetical protein RHSIM_Rhsim05G0067500 [Rhododendron simsii]	95.1	6e-22	0.7463
10	scaffold00818	43591	44077	43659_g.1	64,347,	0,139,	GeneMark.hmm	XP_030975277.1	uncharacterized protein LOC115995018 [Quercus lobata]	105	3e-23	0.4683
10	scaffold00818	44142	45511	gene.g15901.t1.1	466,159,275,	0,853,1094,	Augustus	KAE9463291.1	hypothetical protein C3L33_04797 [Rhododendron williamsianum]	112	1e-23	0.6353
10	scaffold00818	53453	56104	CUFF.30138.1	678,1265,96,343,	0,790,2130,2308,	Cufflinks	KAF7137601.1	hypothetical protein RHSIM_Rhsim07G0157200	877	0	0.72
10	scaffold00818	53453	56104	CUFF.30138.2	109,475,1265,96,343,	0,203,790,2130,2308,	Cufflinks	KAF7137601.1	hypothetical protein RHSIM_Rhsim07G0157200	878	0	0.72
10	scaffold00818	58105	64628	CUFF.30158.1	234,79,148,431,102,149,143,215,	0,421,1188,3060,3567,5483,6048,6308,	Cufflinks	KAF7151009.1	hypothetical protein RHSIM_Rhsim02G0181700	467	6e-179	0.84
10	scaffold00818	58105	66561	CUFF.30158.2	234,79,148,431,102,149,143,150,79,203,	0,421,1188,3060,3567,5483,6048,6308,8065,8253,	Cufflinks	KAE9452295.1	hypothetical protein C3L33_15806	554	0	0.89
10	scaffold00818	68128	68235	CUFF.30140.1	107,	0,	Cufflinks	No hit
10	scaffold00818	76335	77371	CUFF.30141.2	398,141,198,	0,525,838,	Cufflinks	KHG04871.1	hypothetical protein F383_28778 [Gossypium arboreum]	201	1e-58	0.93
10	scaffold00818	76335	78545	CUFF.30141.1	398,141,94,222,117,	0,525,838,1764,2093,	Cufflinks	KAF7150483.1	hypothetical protein RHSIM_Rhsim02G0182100	335	2e-108	0.92
10	scaffold00818	104093	104495	43669_g.1	118,185,	0,217,	GeneMark.hmm	No hit
10	scaffold00818	105553	106326	CUFF.30142.1	773,	0,	Cufflinks	No hit
10	scaffold00818	106982	108201	43670_g.1	492,645,	0,574,	GeneMark.hmm	RVW81100.1	Retrovirus-related Pol polyprotein from transposon RE2 [Vitis vinifera]	469	9e-161	0.6194
10	scaffold00818	109081	109588	43671_g.1	118,324,	0,183,	GeneMark.hmm	XP_030941871.1	uncharacterized protein LOC115966867 [Quercus lobata]	139	1e-37	0.5556
10	scaffold00818	109685	110140	43672_g.1	312,39,	0,416,	GeneMark.hmm	GFZ00912.1	hypothetical protein Acr_14g0005470 [Actinidia rufa]	56.2	2e-06	74.29%
10	scaffold00818	110460	112094	CUFF.30143.1	1634,	0,	Cufflinks	GFY87785.1	auxin response factor 8 [Actinidia rufa]	56.6	0.0002	0.69
10	scaffold00818	112379	123556	CUFF.30147.1	139,39,89,91,90,80,93,27,1796,	0,374,579,797,1835,2030,2531,4836,9381,	Cufflinks	GFY85776.1	similar to SEC6 [Actinidia rufa]	369	3e-117	0.86
10	scaffold00818	124110	124275	CUFF.30145.1	165,	0,	Cufflinks	No hit
10	scaffold00818	124432	124865	CUFF.30146.1	433,	0,	Cufflinks	No hit
10	scaffold00818	124977	141639	CUFF.30174.1	1357,109,141,180,84,87,45,79,70,88,90,117,63,469,	0,3183,6615,6846,11457,11622,13557,13758,14531,14704,14900,15135,15365,16193,	Cufflinks	PSS33395.1	Exocyst complex component like	892	0	0.93
10	scaffold00818	139415	141639	CUFF.30174.2	163,88,90,117,63,469,	0,266,462,697,927,1755,	Cufflinks	KAE9448054.1	hypothetical protein C3L33_20077	380	3e-126	0.98
10	scaffold00818	142072	143890	CUFF.30148.1	1818,	0,	Cufflinks	KAF7120852.1	hypothetical protein RHSIM_Rhsim13G0157400	341	0	0.78
10	scaffold01743	3943	4572	CUFF.42801.1	629,	0,	Cufflinks	GFZ02219.1	pyruvate decarboxylase-2 [Actinidia rufa]	219	6e-67	0.76
10	scaffold01743	8234	11434	CUFF.42803.1	699,600,	0,2600,	Cufflinks	KAE8658657.1	Pyruvate decarboxylase 2 [Hibiscus syriacus]	186	2e-85	0.6
10	scaffold01743	13140	15439	CUFF.42802.1	170,219,	0,2080,	Cufflinks	XP_019162476.1	PREDICTED: pyruvate decarboxylase 1-like	174	1e-48	0.7
10	scaffold01743	24041	34487	CUFF.42809.1	809,314,176,224,551,848,	0,1464,3918,4540,8187,9598,	Cufflinks	KAF7151036.1	hypothetical protein RHSIM_Rhsim02G0183700	947	0	0.78
10	scaffold01743	36599	41346	CUFF.42814.1	232,145,131,224,	0,424,1804,4523,	Cufflinks	KAF7150688.1	hypothetical protein RHSIM_Rhsim02G0184100	337	2e-115	0.94

## Sheet: Sheet3
10	scaffold00818	2451	2822	CUFF.30130.1	371,	0,	Cufflinks	No hit
10	scaffold00818	3472	3832	CUFF.30131.1	360,	0,	Cufflinks	KAE9462775.1	hypothetical protein C3L33_05325	107	8e-26	0.62
10	scaffold00818	1092	1824	43650_g.1	131,184,	0,548,	GeneMark.hmm	AAQ54510.1	histone 3 [Malus domestica]	76.6	3e-15	0.9459
10	scaffold00818	4120	4262	CUFF.30132.1	142,	0,	Cufflinks	PON50688.1	Ribonuclease H [Parasponia andersonii]	34.3	7.7	0.64
10	scaffold00818	9607	10047	CUFF.30133.1	440,	0,	Cufflinks	No hit
10	scaffold00818	10106	10831	CUFF.30134.1	725,	0,	Cufflinks	No hit
10	scaffold00818	13281	13679	CUFF.30135.1	398,	0,	Cufflinks	NLK15339.1	NAD-dependent epimerase/dehydratase family protein ...	38.1	6.1	0.43
10	scaffold00818	17367	18704	CUFF.30136.1	1337,	0,	Cufflinks	No hit
10	scaffold00818	18787	19213	CUFF.30137.1	426,	0,	Cufflinks	RYR33527.1	hypothetical protein Ahy_A10g048140 isoform B	54.7	2e-05	0.79
10	scaffold00818	30407	40045	CUFF.30139.1	319,213,115,335,1731,129,104,95,58,55,323,	0,953,1283,2162,2820,4808,5681,5882,7525,8564,9315,	Cufflinks	AYC35405.1	transcription factor MYB27 [Vaccinium corymbosum]	1524	0	0.93
10	scaffold00818	41363	43260	43658_g.1	242,127,114,	0,1554,1783,	GeneMark.hmm	KAF7142808.1	hypothetical protein RHSIM_Rhsim05G0067500 [Rhododendron simsii]	95.1	6e-22	0.7463
10	scaffold00818	43591	44077	43659_g.1	64,347,	0,139,	GeneMark.hmm	XP_030975277.1	uncharacterized protein LOC115995018 [Quercus lobata]	105	3e-23	0.4683
10	scaffold00818	44142	45511	gene.g15901.t1.1	466,159,275,	0,853,1094,	Augustus	KAE9463291.1	hypothetical protein C3L33_04797 [Rhododendron williamsianum]	112	1e-23	0.6353
10	scaffold00818	53453	56104	CUFF.30138.1	678,1265,96,343,	0,790,2130,2308,	Cufflinks	KAF7137601.1	hypothetical protein RHSIM_Rhsim07G0157200	877	0	0.72
10	scaffold00818	53453	56104	CUFF.30138.2	109,475,1265,96,343,	0,203,790,2130,2308,	Cufflinks	KAF7137601.1	hypothetical protein RHSIM_Rhsim07G0157200	878	0	0.72
10	scaffold00818	58105	64628	CUFF.30158.1	234,79,148,431,102,149,143,215,	0,421,1188,3060,3567,5483,6048,6308,	Cufflinks	KAF7151009.1	hypothetical protein RHSIM_Rhsim02G0181700	467	6e-179	0.84
10	scaffold00818	58105	66561	CUFF.30158.2	234,79,148,431,102,149,143,150,79,203,	0,421,1188,3060,3567,5483,6048,6308,8065,8253,	Cufflinks	KAE9452295.1	hypothetical protein C3L33_15806	554	0	0.89
10	scaffold00818	68128	68235	CUFF.30140.1	107,	0,	Cufflinks	No hit
10	scaffold00818	76335	77371	CUFF.30141.2	398,141,198,	0,525,838,	Cufflinks	KHG04871.1	hypothetical protein F383_28778 [Gossypium arboreum]	201	1e-58	0.93
10	scaffold00818	76335	78545	CUFF.30141.1	398,141,94,222,117,	0,525,838,1764,2093,	Cufflinks	KAF7150483.1	hypothetical protein RHSIM_Rhsim02G0182100	335	2e-108	0.92
10	scaffold00818	104093	104495	43669_g.1	118,185,	0,217,	GeneMark.hmm	No hit
10	scaffold00818	105553	106326	CUFF.30142.1	773,	0,	Cufflinks	No hit
10	scaffold00818	106982	108201	43670_g.1	492,645,	0,574,	GeneMark.hmm	RVW81100.1	Retrovirus-related Pol polyprotein from transposon RE2 [Vitis vinifera]	469	9e-161	0.6194
10	scaffold00818	109081	109588	43671_g.1	118,324,	0,183,	GeneMark.hmm	XP_030941871.1	uncharacterized protein LOC115966867 [Quercus lobata]	139	1e-37	0.5556
10	scaffold00818	109685	110140	43672_g.1	312,39,	0,416,	GeneMark.hmm	GFZ00912.1	hypothetical protein Acr_14g0005470 [Actinidia rufa]	56.2	2e-06	74.29%
10	scaffold00818	110460	112094	CUFF.30143.1	1634,	0,	Cufflinks	GFY87785.1	auxin response factor 8 [Actinidia rufa]	56.6	0.0002	0.69
10	scaffold00818	112379	123556	CUFF.30147.1	139,39,89,91,90,80,93,27,1796,	0,374,579,797,1835,2030,2531,4836,9381,	Cufflinks	GFY85776.1	similar to SEC6 [Actinidia rufa]	369	3e-117	0.86
10	scaffold00818	124110	124275	CUFF.30145.1	165,	0,	Cufflinks	No hit
10	scaffold00818	124432	124865	CUFF.30146.1	433,	0,	Cufflinks	No hit
10	scaffold00818	124977	141639	CUFF.30174.1	1357,109,141,180,84,87,45,79,70,88,90,117,63,469,	0,3183,6615,6846,11457,11622,13557,13758,14531,14704,14900,15135,15365,16193,	Cufflinks	PSS33395.1	Exocyst complex component like	892	0	0.93
10	scaffold00818	139415	141639	CUFF.30174.2	163,88,90,117,63,469,	0,266,462,697,927,1755,	Cufflinks	KAE9448054.1	hypothetical protein C3L33_20077	380	3e-126	0.98
10	scaffold00818	142072	143890	CUFF.30148.1	1818,	0,	Cufflinks	KAF7120852.1	hypothetical protein RHSIM_Rhsim13G0157400	341	0	0.78
