# Supplementary material for: High-Density Linkage Map Construction and QTL Identification in a Diploid Blueberry Mapping Population
Source: Front Plant Sci. 2021 Jun 21;12:692628. doi: 10.3389/fpls.2021.692628 (PMC8256855; doi:10.3389/fpls.2021.692628)
Supplement: Supplementary file 8 [file Table_7.XLSX]

## Sheet: Sheet1
Supplementary Table 7. List of genes in vicinity of major scar QTL (on LG12) from the draft diploid blueberry genome.
LG	Scaffold_ID	Gene_position_start	Gene_position_end	Gene_ID	BlastX_NCBI_accession	NCBI annotation	Max_score	E_value	Identity	GDV annotation
12	scaffold00108	1223	5166	CUFF.7961.1	KAF7144133.1	hypothetical protein RHSIM_Rhsim05G0028500 [Rhododendron simsii]	103	1e-22	0.8154	-
12	scaffold00108	8218	16962	CUFF.7965.1	KAE9463799.1	hypothetical protein C3L33_04320 [Rhododendron williamsianum]	476	0	0.8656	-
12	scaffold00108	26095	26730	CUFF.7966.1	No hit					-
12	scaffold00108	26865	27477	CUFF.7967.1	KAF3629184.1	hypothetical protein FXO37_29048 [Capsicum annuum]	49.3	0.005	0.5484	-
12	scaffold00108	31133	34832	CUFF.7969.1	TEY73697.1	hypothetical protein Saspl_011451 [Salvia splendens]	407	3e-132	0.6261	-
12	scaffold00108	53524	54152	CUFF.7972.1	XP_031090489.1	caffeic acid 3-O-methyltransferase-like [Ipomoea triloba]	87.4	3e-16	0.4609	-
12	scaffold00108	88130	93795	CUFF.7973.1	XP_015892584.1	E3 ubiquitin-protein ligase PRT1 [Ziziphus jujuba]	417	4e-137	0.5189	-
12	scaffold00108	101463	105486	CUFF.7974.1	KAF7152742.1	hypothetical protein RHSIM_Rhsim01G0255800 [Rhododendron simsii]	1105	0	0.9232	-
12	scaffold00108	106436	106991	11050_g.1	NOY97799.1	DUF3048 domain-containing protein [Chloroflexi bacterium]	37.4	7.3	0.3846	-
12	scaffold00108	107275	108773	CUFF.7976.1	PSR86360.1	Cytochrome b5 like [Actinidia chinensis var. chinensis]	201	1e-60	0.9057	GN7L-9567-MONOMER (evm.model.supercontig_8.154) (+)-taxifolin 5'-hydroxylase; eriodictyol 5'-hydroxylase; flavonone 3prime-hydroxylase; (+)-dihydrokaempferol 3'-hydroxylase; naringenin 3'-hydroxylase; 3' hydroxy flavanone 5prime-hydroxylase; flavonoid 3',5'-hydroxylase (scov=78.1,ident=86) PlantCyc PWY-5152|leucodelphinidin biosynthesis;PWY-6787|flavonoid biosynthesis (in equisetum);PWY-5060|lute…
12	scaffold00108	111801	116032	CUFF.7977.1	KAF7152312.1	hypothetical protein RHSIM_Rhsim01G0255600 [Rhododendron simsii]	273	9e-86	0.6463	-
12	scaffold00108	117631	118951	CUFF.7979.1	KAF7152523.1	hypothetical protein RHSIM_Rhsim01G0255700 [Rhododendron simsii]	52.8	5e-05	0.5854	-
12	scaffold00108	130474	136482	CUFF.7991.1	KAE9463802.1	hypothetical protein C3L33_04325 [Rhododendron williamsianum]	594	0	0.7995	-
12	scaffold00108	141207	147057	CUFF.7992.1	KAF7154195.1	hypothetical protein RHSIM_Rhsim01G0255400 [Rhododendron simsii]	79	2e-10	0.4896	-
12	scaffold00108	141207	147559	CUFF.7993.1	PSS06369.1	CST complex subunit like [Actinidia chinensis var. chinensis]	165	8e-47	0.6587	-
12	scaffold00108	159900	162536	CUFF.7994.1	KAF7153596.1	hypothetical protein RHSIM_Rhsim01G0255300 [Rhododendron simsii]	375	1e-123	0.7361	-
12	scaffold00108	175718	179233	CUFF.7996.1	KAF7154240.1	hypothetical protein RHSIM_Rhsim01G0255100 [Rhododendron simsii]	545	0	0.899	-
12	scaffold00108	178299	179062	CUFF.7997.1	No hit					-
12	scaffold00108	200325	206853	CUFF.8002.1	PSR94907.1	Ubiquitin carboxyl-terminal hydrolase [Actinidia chinensis var. chinensis]	384	9e-127	0.7037	-
12	scaffold00108	203917	204537	CUFF.8004.1	KAF7152240.1	hypothetical protein RHSIM_Rhsim01G0254800 [Rhododendron simsii]	50.4	0.002	0.7105	-
12	scaffold00108	207806	212478	CUFF.8005.1	XP_028100251.1	ankyrin repeat and SAM domain-containing protein 6-like isoform X1 [Camellia sinensis]	148	6e-70	0.6721	-
12	scaffold00108	212598	219694	CUFF.8007.1	KAE9463760.1	hypothetical protein C3L33_04336 [Rhododendron williamsianum]	904	0	0.8791	-
12	scaffold00108	229527	234255	CUFF.8009.1	KAF7152376.1	hypothetical protein RHSIM_Rhsim01G0254100 [Rhododendron simsii]	439	4e-150	0.7282	-
12	scaffold00108	237532	239783	CUFF.8008.1	KAE9450619.1	hypothetical protein C3L33_17471 [Rhododendron williamsianum]	1061	0	0.8898	-
12	scaffold00108	241488	249042	CUFF.8020.1	KAF7153830.1	hypothetical protein RHSIM_Rhsim01G0254000 [Rhododendron simsii]	247	6e-73	0.7155	GN80-14764-MONOMER (GSVIVT01006518001) fatty acid synthase (scov=63.4,ident=67.4)
12	scaffold00108	241488	250113	CUFF.8019.1	KAE9463768.1	hypothetical protein C3L33_04343 [Rhododendron williamsianum]	162	1e-39	0.8125	GN80-14764-MONOMER (GSVIVT01006518001) fatty acid synthase (scov=73.1,ident=61.3)
12	scaffold00108	251280	253141	CUFF.8022.1	KAF7153240.1	hypothetical protein RHSIM_Rhsim01G0253700 [Rhododendron simsii]	280	2e-89	0.7333	-
12	scaffold00108	253254	254505	CUFF.8023.1	No hit					-
12	scaffold00108	255776	263451	CUFF.8025.1	KAF7153240.1	hypothetical protein RHSIM_Rhsim01G0253700 [Rhododendron simsii]	395	2e-124	0.7436	GN80-14416-MONOMER (GSVIVT01004951001) EC-3.1.2.14 fatty acid synthase; oleoyl-[acyl-carrier-protein] hydrolase (scov=89.9,ident=66.9) PlantCyc PWY-5147|oleate biosynthesis I (plants);PWY-5142|acyl-ACP thioesterase pathway;PWY-5971|palmitate biosynthesis II (bacteria and plants);PWY-5989|stearate biosynthesis II (bacteria and plants)
12	scaffold00108	261454	263451	CUFF.8024.1	KAE9463769.1	hypothetical protein C3L33_04342 [Rhododendron williamsianum]	96.7	2e-18	0.5238	-
12	scaffold00108	266400	266877	11076_g.1	KAF7153240.1	hypothetical protein RHSIM_Rhsim01G0253700 [Rhododendron simsii]	137	2e-35	0.6695	gi|8469219 FATA_CORSA RecName: Full=Oleoyl-acyl carrier protein thioesterase, chloroplastic; AltName: Full=18:0-acyl-carrier protein thioesterase; Short=18:0-ACP thioesterase; AltName: Full=Acyl- from acyl-carrier-protein
12	scaffold00108	269566	272774	CUFF.8029.1	KAF7153240.1	hypothetical protein RHSIM_Rhsim01G0253700	189	1e-48	0.96	GN80-14764-MONOMER (GSVIVT01006518001) fatty acid synthase (scov=99.3,ident=79.1)
12	scaffold00108	269799	275227	CUFF.8030.1	KAF7153240.1	hypothetical protein RHSIM_Rhsim01G0253700	538	0	0.98	GN80-14416-MONOMER (GSVIVT01004951001) EC-3.1.2.14 fatty acid synthase; oleoyl-[acyl-carrier-protein] hydrolase (scov=86.9,ident=84.2) PlantCyc PWY-5147|oleate biosynthesis I (plants);PWY-5142|acyl-ACP thioesterase pathway;PWY-5971|palmitate biosynthesis II (bacteria and plants);PWY-5989|stearate biosynthesis II (bacteria and plants)
12	scaffold00108	287509	289137	CUFF.8012.1	KAF7153874.1	hypothetical protein RHSIM_Rhsim01G0253400	449	6e-151	0.72	-
12	scaffold00108	292730	294969	CUFF.8014.1	KVH94218.1	Wound-inducible basic	97.4	2e-22	0.74	-
12	scaffold00108	296951	301069	CUFF.8015.1	KAF7154710.1	hypothetical protein RHSIM_Rhsim01G0253300	371	2e-124	0.9	-
12	scaffold00108	309716	310553	CUFF.8017.1	KAE9454466.1	hypothetical protein C3L33_13624	290	3e-93	0.62	-
12	scaffold00108	317549	320464	CUFF.8018.1	KAF7153978.1	hypothetical protein RHSIM_Rhsim01G0253200	319	2e-107	0.89	-
12	scaffold00108	322396	324039	CUFF.8032.1	KAF7152989.1	hypothetical protein RHSIM_Rhsim01G0252900	229	3e-71	0.92	-
12	scaffold00108	333543	336478	CUFF.8037.1	PSR86341.1	DNA-directed RNA polymerases II, IV and V subunit 1	144	3e-40	0.96	GN7Y-32411-MONOMER (Potri.006G136300.3) DNA-directed RNA polymerase (scov=100,ident=93.1)
12	scaffold00289	15531	18925	CUFF.15953.1	KAF7154680.1	hypothetical protein RHSIM_Rhsim01G0246400	526	0	0.96	GN80-12254-MONOMER (GSVIVT01019711001) EC-1.1.1.183 geraniol dehydrogenase (scov=91.9,ident=77.6) PlantCyc PWY-5829|geraniol and geranial biosynthesis
12	scaffold00289	19793	31370	CUFF.15955.1	KAF7152797.1	hypothetical protein RHSIM_Rhsim01G0246500 [Rhododendron simsii]	420	5e-142	0.865	-
12	scaffold00289	34964	38714	CUFF.15961.1	KAE9463671.1	hypothetical protein C3L33_04414 [Rhododendron williamsianum]	191	1e-53	0.9541	-
12	scaffold00289	39740	42399	CUFF.15951.1	KAF7154371.1	hypothetical protein RHSIM_Rhsim01G0246600 [Rhododendron simsii]	210	7e-64	0.8667	-
12	scaffold00289	62543	69799	CUFF.15959.1	XP_018860564.1	mediator of RNA polymerase II transcription subunit 19a isoform X1 [Juglans regia]	245	8e-73	0.8904	-
12	scaffold00289	78636	78964	22470_g.1	No hit					-
12	scaffold00289	89329	92461	CUFF.15968.1	KAF7154051.1	hypothetical protein RHSIM_Rhsim01G0247000 [Rhododendron simsii]	202	8e-92	0.8062	-
12	scaffold00289	101033	102853	CUFF.15969.1	KAF7154771.1	hypothetical protein RHSIM_Rhsim01G0247100 [Rhododendron simsii]	504	1e-175	0.9569	-
12	scaffold00289	112212	114014	CUFF.15965.1	GFY99259.1	hypothetical protein Acr_13g0006600 [Actinidia rufa]	112	3e-24	0.596	-
12	scaffold00289	128790	130974	CUFF.15967.1	XP_028104387.1	UDP-glycosyltransferase 74G1-like [Camellia sinensis]	635	0	0.7108	GN7Y-34738-MONOMER (Potri.014G175000.1) crocetin glucosyltransferase (scov=97.4,ident=60)
12	scaffold00289	140713	144701	CUFF.16034.1	KAF7152574.1	hypothetical protein RHSIM_Rhsim01G0247300 [Rhododendron simsii]	1108	0	0.8998	GN80-12017-MONOMER (GSVIVT01006063001) non-specific serine/threonine protein kinase (scov=98.9,ident=72.6)
12	scaffold00289	147922	153236	CUFF.16046.1	KAF7152027.1	hypothetical protein RHSIM_Rhsim01G0247400 [Rhododendron simsii]	754	0	0.9057	-
12	scaffold00289	161949	171437	CUFF.15977.1	KAF7153568.1	hypothetical protein RHSIM_Rhsim01G0247700 [Rhododendron simsii]	483	4e-152	0.8056	-
12	scaffold00289	173199	175128	CUFF.16073.1	KAF7152954.1	hypothetical protein RHSIM_Rhsim01G0247800 [Rhododendron simsii]	342	6e-115	0.9615	GN7L-5788-MONOMER (evm.model.supercontig_8.42) EC-1.97.1.12 photosystem I (scov=95.4,ident=84.7) PlantCyc PWY-101|photosynthesis light reactions
12	scaffold00289	200218	205392	CUFF.15984.1	KAA8543583.1	hypothetical protein F0562_021671 [Nyssa sinensis]	57.4	5e-06	0.5472	-
12	scaffold00289	203755	205392	CUFF.15985.1	No hit					-
12	scaffold00289	208727	212275	CUFF.15980.1	KAF7154578.1	hypothetical protein RHSIM_Rhsim01G0248100 [Rhododendron simsii]	443	4e-154	0.9136	-
12	scaffold00289	249293	250180	CUFF.15983.1	XP_020249354.1	zinc finger MYM-type protein 1-like [Asparagus officinalis]	186	1e-51	0.82	-
12	scaffold00289	250561	253555	CUFF.15988.1	KAF7153597.1	hypothetical protein RHSIM_Rhsim01G0248600 [Rhododendron simsii]	149	2e-43	0.7981	-
12	scaffold00499	977	12623	CUFF.22508.1	PSS14160.1	MAU2 chromatid cohesion factor like [Actinidia chinensis var. chinensis]	1057	0	0.9027	-
12	scaffold00499	15185	16856	CUFF.22505.1	KAF7154604.1	hypothetical protein RHSIM_Rhsim01G0245100 [Rhododendron simsii]	416	3e-144	0.8839	GN7W-13414-MONOMER (cassava4.1_015547m) EC-1.6.5.3 NADH:ubiquinone reductase (H+-translocating); vectoral H+ export (scov=93,ident=71.6) PlantCyc PWY-4302|aerobic respiration (alternative oxidase pathway);PWY-3781|aerobic respiration (cytochrome c);PWY-5083|NAD/NADH phosphorylation and dephosphorylation
12	scaffold00499	20389	32046	CUFF.22507.1	PSS14161.1	ABC transporter B family member 25 like [Actinidia chinensis var. chinensis]	726	0	0.7965	-
12	scaffold00499	46520	46938	32292_g.1	WP_121837871.1	phosphoenolpyruvate carboxykinase [Parashewanella curva]	36.6	10	0.2712	-
12	scaffold00499	66861	72108	CUFF.22513.1	KAE9463659.1	hypothetical protein C3L33_04431 [Rhododendron williamsianum]	370	1e-177	0.8421	-
12	scaffold00499	91502	93655	CUFF.22568.1	KAF7121006.1	hypothetical protein RHSIM_Rhsim13G0057500 [Rhododendron simsii]	308	9e-103	0.9363	-
12	scaffold00499	95007	95727	32306_g.1	XP_012882748.1	PREDICTED: sodium channel protein type 9 subunit alpha [Dipodomys ordii]	37.4	4.6	0.314	-
12	scaffold00499	108645	112194	CUFF.22515.1	KAF7153585.1	hypothetical protein RHSIM_Rhsim01G0244300 [Rhododendron simsii]	623	0	0.8218	-
12	scaffold00499	128780	132646	CUFF.22520.1	KAF7154619.1	hypothetical protein RHSIM_Rhsim01G0244200 [Rhododendron simsii]	978	0	0.8236	GN80-13095-MONOMER (GSVIVT01024545001) non-specific serine/threonine protein kinase (scov=92.5,ident=72.7)
12	scaffold00499	136146	138525	CUFF.22533.1	MBA0713907.1	hypothetical protein [Gossypium laxum]	307	1e-102	0.9667	GN7L-9177-MONOMER (evm.model.supercontig_2.276) ubiquitin-protein ligase (scov=100,ident=98)
12	scaffold00499	142444	143549	CUFF.22522.1	KAE9456352.1	hypothetical protein C3L33_11734 [Rhododendron williamsianum]	353	6e-114	0.7806	-
12	scaffold00499	146439	147201	32318_g.1	KAE9456352.1	hypothetical protein C3L33_11734 [Rhododendron williamsianum]	275	5e-86	0.7	gi|502169631 PREDICTED: peptide-N4-(N-acetyl-beta-glucosaminyl)asparagine amidase A-like isoform X5 from Cicer arietinum
12	scaffold00499	155938	156395	32322_g.1	KAF7153433.1	hypothetical protein RHSIM_Rhsim01G0274300 [Rhododendron simsii]	175	2e-48	0.8587	gi|255559426 Ent-kaurene synthase A, chloroplast precursor, putative from Ricinus communis
12	scaffold00704	554	3357	CUFF.27662.1	KAE9463643.1	hypothetical protein C3L33_04449 [Rhododendron williamsianum]	536	3e-179	0.6327	-
12	scaffold00704	27607	32889	CUFF.27691.1	KAF7130373.1	hypothetical protein RHSIM_Rhsim10G0096100 [Rhododendron simsii]	221	3e-62	0.773	-
12	scaffold00704	33922	35696	CUFF.27692.1	KAF7130373.1	hypothetical protein RHSIM_Rhsim10G0096100 [Rhododendron simsii]	161	4e-41	0.8352	-
12	scaffold00704	41830	46957	CUFF.27676.1	PSS14174.1	Triose-phosphate transporter domain protein [Actinidia chinensis var. chinensis]	401	3e-166	0.9177	-
12	scaffold00704	52903	54537	CUFF.27667.1	KAF7154442.1	hypothetical protein RHSIM_Rhsim01G0242900 [Rhododendron simsii]	145	4e-56	0.6731	-
12	scaffold00704	55596	56114	CUFF.27668.1	KAF7154442.1	hypothetical protein RHSIM_Rhsim01G0242900 [Rhododendron simsii]	103	2e-22	0.6989	-
12	scaffold00704	72749	74511	CUFF.27675.1	KAF7152183.1	hypothetical protein RHSIM_Rhsim01G0243000 [Rhododendron simsii]	174	4e-48	0.7731	-
12	scaffold00704	104762	108097	CUFF.27677.1	KAE9463648.1	hypothetical protein C3L33_04442 [Rhododendron williamsianum]	491	2e-158	0.7454	-
12	scaffold00704	120101	125255	gene.g14648.t1.1	AYC35385.1	cinnamate 4-hydroxylase [Vaccinium corymbosum]	921	0	0.9695	GN7Y-30121-MONOMER (Potri.013G157900.1) EC-1.14.13.11 trans-cinnamate 4-monooxygenase; D-xylulose reductase (scov=97.2,ident=92.1) PlantCyc PWY1F-467|phenylpropanoid biosynthesis, initial reactions;LARABITOLUTIL-PWY|xylitol degradation;PWY-1121|suberin biosynthesis
12	scaffold00704	134398	136642	CUFF.27680.1	GFZ13402.1	P-loop containing nucleoside triphosphate hydrolases superfamily protein [Actinidia rufa]	260	7e-81	0.6852	-
12	scaffold00704	138823	143072	40108_g.1	XP_028077424.1	uncharacterized protein LOC114279394 [Camellia sinensis]	362	6e-119	0.7424	gi|460401541 PREDICTED: ATP-dependent RNA helicase DBP2-like isoform 2 from Solanum lycopersicum
12	scaffold00704	145948	147582	CUFF.27682.1	KAF7152318.1	hypothetical protein RHSIM_Rhsim01G0250000 [Rhododendron simsii]	616	0	0.9003	-
12	scaffold00704	148549	149188	CUFF.27684.1	XP_012412033.2	plexin-B2 [Trichechus manatus latirostris]	40	6.8	0.322	-
12	scaffold00704	150128	152463	CUFF.27702.1	KAE9463637.1	hypothetical protein C3L33_04439 [Rhododendron williamsianum]	214	2e-64	0.8938	-
12	scaffold00735	12581	13539	CUFF.28434.1	KAF7150605.1	hypothetical protein RHSIM_Rhsim02G0226500 [Rhododendron simsii]	108	2e-46	0.6338	-
12	scaffold00735	13615	14133	CUFF.28435.1	No hit					-
12	scaffold00735	14425	14979	CUFF.28436.1	NDU91102.1	IS110 family transposase [Ferrovum sp.]	38.9	9.6	0.2768	-
12	scaffold00735	15129	16121	CUFF.28437.1	KAF7131969.1	hypothetical protein RHSIM_Rhsim09G0057800 [Rhododendron simsii]	62.4	1e-06	0.3357	-
12	scaffold00735	30421	38956	CUFF.28448.1	KAE9463552.1	hypothetical protein C3L33_04537 [Rhododendron williamsianum]	1704	0	0.9221	-
12	scaffold00735	94789	96249	41116_g.1	KAF7152784.1	hypothetical protein RHSIM_Rhsim01G0230600 [Rhododendron simsii]	668	0	0.8649	gi|462402786 hypothetical protein PRUPE_ppa001491mg from Prunus persica
12	scaffold00735	102798	103529	41117_g.1	PSR95095.1	ATP-dependent zinc metalloprotease [Actinidia chinensis var. chinensis]	383	2e-130	0.8966	gi|418731182 putative AAA-metalloprotease FtsH, partial from Solanum tuberosum
12	scaffold00735	104672	105090	41118_g.1	KAF2458019.1	beta-lactamase superfamily domain-containing protein [Lineolata rhizophorae]	37	4.4	0.3214	-
12	scaffold00735	109502	112463	gene.g15003.t1.1	KAF7152784.1	hypothetical protein RHSIM_Rhsim01G0230600 [Rhododendron simsii]	890	0	0.8585	GN7L-7270-MONOMER (evm.model.supercontig_81.117) microtubule-severing ATPase (scov=65.1,ident=82.4)
12	scaffold00735	126542	129616	CUFF.28449.1	KAF7152506.1	hypothetical protein RHSIM_Rhsim01G0230500 [Rhododendron simsii]	464	3e-160	0.7278	GDQC-116730-MONOMER (GRMZM2G066636_T01) pyridoxal phosphatase (scov=86.4,ident=47)
12	scaffold00735	130160	132652	CUFF.28462.1	KAF7154678.1	hypothetical protein RHSIM_Rhsim01G0230300 [Rhododendron simsii]	954	0	0.7322	-
12	scaffold00735	134796	135161	41125_g.1	XP_018719294.1	PREDICTED: uncharacterized protein LOC108955652 [Eucalyptus grandis]	55.1	3e-06	0.5738	gi|224165835 predicted protein from Populus trichocarpa
12	scaffold00735	144921	147549	CUFF.28464.1	No hit					-
12	scaffold00735	152652	155859	CUFF.28467.1	KAF7154678.1	hypothetical protein RHSIM_Rhsim01G0230300 [Rhododendron simsii]	994	0	0.7527	-
12	scaffold00735	166350	168534	41130_g.1	KAF7154678.1	hypothetical protein RHSIM_Rhsim01G0230300 [Rhododendron simsii]	1033	0	0.7836	gi|255586180 transcription factor, putative from Ricinus communis
12	scaffold00905	5892	9018	CUFF.31784.1	KAE9463564.1	hypothetical protein C3L33_04524 [Rhododendron williamsianum]	406	9e-138	0.9589	-
12	scaffold00905	9470	12507	CUFF.31783.1	KAE9463563.1	hypothetical protein C3L33_04525 [Rhododendron williamsianum]	620	0	0.8406	-
12	scaffold00905	43560	48368	CUFF.31824.1	KAE9463562.1	hypothetical protein C3L33_04528 [Rhododendron williamsianum]	499	2e-175	0.8904	-
12	scaffold00905	52381	56934	CUFF.31790.1	KAF7152575.1	hypothetical protein RHSIM_Rhsim01G0232500 [Rhododendron simsii]	521	0	0.9182	GN7W-11451-MONOMER (cassava4.1_013821m) 4alpha-methyl-zymosterol 4-hydroxylase; 4alpha-methyl-cholesta-8-enol 4-hydroxylase; 4alpha-hydroxymethyl-4beta-methyl-5alpha-cholesta-8,24-dien-3beta-ol dehydrogenase; 4alpha-formyl-5alpha-cholesta-8,24-dien-3beta-ol 4-hydroxylase; 4,4-dimethyl-5alpha-cholesta-8-en-3-beta-ol 4-hydroxylase; 4alpha-hydroxymethyl-5alpha-cholesta-8,24-dien-3beta-ol dehydrogena…
12	scaffold00905	61157	61953	CUFF.31791.1	No hit					-
12	scaffold00905	73586	75195	CUFF.31799.1	KAE9463571.1	hypothetical protein C3L33_04530 [Rhododendron williamsianum]	132	1e-30	1	-
12	scaffold00905	78893	80847	CUFF.31803.1	KAE9463571.1	hypothetical protein C3L33_04530 [Rhododendron williamsianum]	197	2e-57	0.7886	-
12	scaffold00905	101778	105209	CUFF.31844.1	KAE9463559.1	hypothetical protein C3L33_04533 [Rhododendron williamsianum]	385	4e-127	0.8933	-
12	scaffold00905	109023	110951	CUFF.31805.1	XP_030941871.1	uncharacterized protein LOC115966867 [Quercus lobata]	97.4	2e-18	0.4953	-
12	scaffold00925	16060	17065	CUFF.32163.1	KAB5512965.1	hypothetical protein DKX38_029993 [Salix brachista]	123	3e-30	0.9062	-
12	scaffold00925	16060	19575	CUFF.32162.1	KAA8543689.1	hypothetical protein F0562_021565 [Nyssa sinensis]	127	2e-32	1	-
12	scaffold00925	17257	19575	CUFF.32164.1	No hit					-
12	scaffold00925	21011	21767	CUFF.32166.1	XP_028051912.1	U2 small nuclear ribonucleoprotein B''-like isoform X1 [Camellia sinensis]	182	2e-53	0.9451	-
12	scaffold00925	23519	24500	46736_g.1	No hit					-
12	scaffold00925	26860	30640	CUFF.32168.1	KAF7152831.1	hypothetical protein RHSIM_Rhsim01G0241100 [Rhododendron simsii]	804	0	0.8141	-
12	scaffold00925	72512	84121	CUFF.32334.1	GFZ13432.1	UDP-Glycosyltransferase superfamily protein [Actinidia rufa]	522	7e-176	0.6873	GN80-11757-MONOMER (GSVIVT01024656001) EC-2.4.1 trans-zeatin O-beta-D-glucosyltransferase; dihydrozeatin-9-N-glucoside O-beta-D-glucosyltransferase; UDP-glucose:dihydrozeatin O-beta-D-glucosyltransferase; cis-zeatin O-beta-D-glucosyltransferase (scov=99.7,ident=53.7) PlantCyc PWY-2902|cytokinins-O-glucoside biosynthesis
12	scaffold00925	105067	106549	CUFF.32171.1	KAF7153542.1	hypothetical protein RHSIM_Rhsim01G0240200 [Rhododendron simsii]	328	3e-110	0.8009	-
12	scaffold00925	125479	126240	gene.g17007.t1.1	KAF7152050.1	hypothetical protein RHSIM_Rhsim01G0240100 [Rhododendron simsii]	43.9	0.063	0.7097	-
12	scaffold00925	126618	128061	46766_g.1	No hit					-
12	scaffold01558	19881	25640	CUFF.40981.1	GFZ13504.1	P-loop containing nucleoside triphosphate hydrolases superfamily protein [Actinidia rufa]	459	1e-157	0.9214	-
12	scaffold01558	50335	53406	CUFF.40973.1	XP_028111304.1	NAC domain-containing protein 21/22-like [Camellia sinensis]	414	5e-142	0.7201	-
12	scaffold02069	1266	7282	CUFF.45533.1	KAF7152566.1	hypothetical protein RHSIM_Rhsim01G0245700 [Rhododendron simsii]	393	1e-130	0.7568	-
12	scaffold02069	11300	15009	CUFF.45534.1	KAF7152213.1	hypothetical protein RHSIM_Rhsim01G0245600 [Rhododendron simsii]	492	1e-169	0.8413	-
12	scaffold02069	15589	19506	CUFF.45535.1	PSR94998.1	Bifunctional bis(5'-adenosyl)-triphosphatase/adenylylsulfatase [Actinidia chinensis var. chinensis]	172	8e-47	0.95	-
12	scaffold02069	30937	34105	CUFF.45537.1	KAF7154621.1	hypothetical protein RHSIM_Rhsim01G0245300 [Rhododendron simsii]	833	0	0.9639	GN7Y-39627-MONOMER (Potri.013G160800.1) EC-1.14 gibberellin A4 16alpha,17 epoxidase; gibberellin A9 16alpha,17 epoxidase; gibberellin A12 16alpha,17 epoxidase; unspecific monooxygenase (scov=81.5,ident=77.5) PlantCyc PWY-6494|gibberellin inactivation III (epoxidation)
12	scaffold02846	5212	9810	CUFF.49557.1	KAF7153121.1	hypothetical protein RHSIM_Rhsim01G0252300 [Rhododendron simsii]	545	0	0.7116	-
12	scaffold03031	5331	8516	CUFF.50188.1	KAF7153312.1	hypothetical protein RHSIM_Rhsim01G0249600 [Rhododendron simsii]	754	0	0.8638	GN7W-18985-MONOMER (cassava4.1_007358m) ubiquitin-protein ligase (scov=100,ident=74.3)
12	scaffold03031	11265	15432	CUFF.50169.1	KAE9463706.1	hypothetical protein C3L33_04386 [Rhododendron williamsianum]	317	2e-120	0.7822	-
