# Supplementary material for: High-Density Linkage Map Construction and QTL Identification in a Diploid Blueberry Mapping Population
Source: Front Plant Sci. 2021 Jun 21;12:692628. doi: 10.3389/fpls.2021.692628 (PMC8256855; doi:10.3389/fpls.2021.692628)
Supplement: Supplementary file 9 [file Table_8.XLSX]

## Sheet: vCombine.qtl.gene_no_20s
Supplementary Table 8. List of genes in vicinity of major 20SFirm QTL (on LG06) from the draft diploid blueberry genome.
LG	Scaffold_ID	Gene_position_start	Gene_position_end	Gene_ID	BlastX_NCBI_accession	NCBI annotation	Max_score	E_value	Identity	GDV annotation
6	scaffold00092	1807	3091	CUFF.7105.1	No hit					-
6	scaffold00092	4560	5043	CUFF.7106.1	KAF7120774.1	hypothetical protein RHSIM_Rhsim13G0126100 [Rhododendron simsii]	99.4	2e-40	91.84	gi|224115192 cytochrome P450 from Populus trichocarpa
6	scaffold00092	6264	7007	9777_g.1	KAF7120774.1	hypothetical protein RHSIM_Rhsim13G0126100 [Rhododendron simsii]	393	3e-133	94.74	gi|147770953 hypothetical protein VITISV_033123 from Vitis vinifera
6	scaffold00092	11243	11582	CUFF.7108.1	KAE9461495.1	hypothetical protein C3L33_06614 [Rhododendron williamsianum]	198	8e-63	95.92	gi|224155532 cytochrome P450 from Populus trichocarpa
6	scaffold00092	11871	12934	CUFF.7107.1	KAF7120774.1	hypothetical protein RHSIM_Rhsim13G0126100 [Rhododendron simsii]	561	0	89.54	GN7W-15893-MONOMER (cassava4.1_024588m) abietadienol hydroxylase (scov=62.3,ident=68.1)
6	scaffold00092	28358	28628	CUFF.7109.1	No hit					-
6	scaffold00092	36544	44137	CUFF.7111.1	KAF7119682.1	hypothetical protein RHSIM_Rhsim13G0126300 [Rhododendron simsii]	890	0	93.47	gi|296089234 unnamed protein product from Vitis vinifera
6	scaffold00092	36765	43849	CUFF.7111.2	KAF7119682.1	hypothetical protein RHSIM_Rhsim13G0126300 [Rhododendron simsii]	946	0	93.06	GN80-10798-MONOMER (GSVIVT01037948001) cucumisin (scov=61.6,ident=81.2)
6	scaffold00092	44342	47648	CUFF.7112.1	KAF7119682.1	hypothetical protein RHSIM_Rhsim13G0126300 [Rhododendron simsii]	589	0	93.18	gi|147819690 hypothetical protein VITISV_019993 from Vitis vinifera
6	scaffold00092	50577	57634	CUFF.7127.1	KAF7121438.1	hypothetical protein RHSIM_Rhsim13G0126400 [Rhododendron simsii]	550	0	95.04	gi|225444207 PREDICTED: gamma-soluble NSF attachment protein from Vitis vinifera
6	scaffold00092	58634	59764	CUFF.7113.1	KAE9461499.1	hypothetical protein C3L33_06610 [Rhododendron williamsianum]	203	3e-59	70.11	gi|224115238 predicted protein from Populus trichocarpa
6	scaffold00092	60140	70060	CUFF.7118.1	KAE9461483.1	hypothetical protein C3L33_06609 [Rhododendron williamsianum]	1346	0	84.47	gi|508778308 Transcription factor jumonji family protein / zinc finger family protein from Theobroma cacao
6	scaffold00092	60140	70858	CUFF.7118.2	KAE9461483.1	hypothetical protein C3L33_06609 [Rhododendron williamsianum]	1346	0	84.47	-
6	scaffold00092	72914	73328	CUFF.7117.1	No hit					-
6	scaffold00092	78871	84938	CUFF.7121.1	KAF7119695.1	hypothetical protein RHSIM_Rhsim13G0126700 [Rhododendron simsii]	1314	0	80.98	GN80-12527-MONOMER (GSVIVT01037959001) sucrose alpha-glucosidase; alpha-glucosidase; oligo-1,6-glucosidase; glucan 1,4-alpha-glucosidase (scov=95.1,ident=69.2)
6	scaffold00092	97102	97297	CUFF.7128.1	AGA82514.1	alpha-glucosidase [Camellia sinensis]	114	2e-27	79.69	gi|430802666 alpha-glucosidase from Camellia sinensis
6	scaffold00092	97965	98565	CUFF.7129.1	KAA8537096.1	hypothetical protein F0562_029574 [Nyssa sinensis]	324	5e-106	74.87	gi|147765429 hypothetical protein VITISV_009466 from Vitis vinifera
6	scaffold00092	102931	103327	gene.g3705.t1.1	No hit					-
6	scaffold00092	104588	104766	CUFF.7130.1	No hit					-
6	scaffold00092	108150	109646	CUFF.7131.1	THG21897.1	hypothetical protein TEA_018052 [Camellia sinensis var. sinensis]	66.6	7e-12	77.5	-
6	scaffold00092	111823	114601	CUFF.7138.1	THG21948.1	hypothetical protein TEA_004640 [Camellia sinensis var. sinensis]	160	2e-43	53.11	gi|460401885 PREDICTED: uncharacterized protein LOC101259474 from Solanum lycopersicum
6	scaffold00092	111823	114601	CUFF.7138.2	THG21948.1	hypothetical protein TEA_004640 [Camellia sinensis var. sinensis]	160	4e-43	53.11	-
6	scaffold00092	118161	118568	CUFF.7139.1	KAE9461482.1	hypothetical protein C3L33_06608 [Rhododendron williamsianum]	63.2	2e-08	63.64	gi|460382167 PREDICTED: alpha-glucosidase-like from Solanum lycopersicum
6	scaffold00092	120588	121117	CUFF.7140.1	GFY84382.1	similar to SWITCH1 [Actinidia rufa]	48.1	2e-09	63.16	-
6	scaffold00092	123374	124487	CUFF.7141.1	TYG67988.1	hypothetical protein ES288_D05G118800v1 [Gossypium darwinii]	375	7e-128	78.9	gi|430802666 alpha-glucosidase from Camellia sinensis
6	scaffold00092	125564	126306	CUFF.7120.1	PSR99815.1	Alpha-glucosidase [Actinidia chinensis var. chinensis]	93.6	1e-17	60.76	gi|430802666 alpha-glucosidase from Camellia sinensis
6	scaffold00092	128952	141853	CUFF.7153.1	KAF7119778.1	hypothetical protein RHSIM_Rhsim13G0126800 [Rhododendron simsii]	916	0	85.47	gi|359484002 PREDICTED: vacuolar protein sorting-associated protein 54-like from Vitis vinifera
6	scaffold00092	130677	136247	CUFF.7153.2	KAF7119778.1	hypothetical protein RHSIM_Rhsim13G0126800 [Rhododendron simsii]	254	2e-75	96.77	-
6	scaffold00092	141979	155995	CUFF.7155.1	XP_028088799.1	vacuolar protein sorting-associated protein 54,...	583	0	76.31	gi|359484002 PREDICTED: vacuolar protein sorting-associated protein 54-like from Vitis vinifera
6	scaffold00092	149709	155995	CUFF.7155.2	KAE9461491.1	hypothetical protein C3L33_06605 [Rhododendron williamsianum]	458	2e-150	83.62	-
6	scaffold00092	164383	164757	CUFF.7122.1	No hit					-
6	scaffold00092	165016	165530	CUFF.7123.1	No hit					-
6	scaffold00092	165676	166074	CUFF.7124.1	No hit					-
6	scaffold00092	166128	166711	CUFF.7125.1	No hit					-
6	scaffold00092	167095	167381	CUFF.7126.1	No hit					-
6	scaffold00092	167621	220966	CUFF.7151.1	XP_028107934.1	uncharacterized protein LOC114306815 isoform X3 [Camellia...	2975	0	75.79	gi|359489037 PREDICTED: uncharacterized protein LOC100245550 from Vitis vinifera
6	scaffold00092	167621	220966	CUFF.7151.2	KAF7121472.1	hypothetical protein RHSIM_Rhsim13G0127300 [Rhododendron simsii]	5032	0	80.39	-
6	scaffold00092	221041	222100	CUFF.7132.1	No hit					-
6	scaffold00092	222169	222506	CUFF.7133.1	No hit					-
6	scaffold00092	222651	223613	CUFF.7134.1	XP_031267377.1	probable phospholipid-transporting ATPase 5 [Pistacia vera]	341	2e-104	69.77	gi|302143264 unnamed protein product from Vitis vinifera
6	scaffold00092	224253	225090	CUFF.7135.2	MBA0724320.1	hypothetical protein [Gossypium laxum]	244	2e-75	66.31	-
6	scaffold00092	224253	225302	CUFF.7135.1	MBA0724320.1	hypothetical protein [Gossypium laxum]	279	1e-89	72.97	gi|508780223 ATPase E1-E2 type family protein / haloacid dehalogenase-like hydrolase family protein, putative from Theobroma cacao
6	scaffold00092	225422	226370	CUFF.7136.1	KAA8544652.1	hypothetical protein F0562_019436 [Nyssa sinensis]	216	2e-62	80.16	gi|508780223 ATPase E1-E2 type family protein / haloacid dehalogenase-like hydrolase family protein, putative from Theobroma cacao
6	scaffold00092	227351	228667	CUFF.7137.1	KAA8544652.1	hypothetical protein F0562_019436 [Nyssa sinensis]	585	0	78.3	gi|302143264 unnamed protein product from Vitis vinifera
6	scaffold00092	237555	243208	CUFF.7143.1	KAF7120214.1	hypothetical protein RHSIM_Rhsim13G0127600 [Rhododendron simsii]	583	0	74.23	gi|225465111 PREDICTED: uncharacterized protein LOC100242682 from Vitis vinifera
6	scaffold00092	245302	246077	CUFF.7142.1	No hit					-
6	scaffold00092	246177	246475	CUFF.7145.1	No hit					-
6	scaffold00092	246597	247175	CUFF.7146.1	KAA8519462.1	hypothetical protein F0562_013718 [Nyssa sinensis]	184	1e-54	63.76	gi|147812072 hypothetical protein VITISV_035778 from Vitis vinifera
6	scaffold00092	252447	254318	CUFF.7147.1	KAA8519384.1	hypothetical protein F0562_013640 [Nyssa sinensis]	320	4e-100	61.6	-
6	scaffold00092	252447	254318	CUFF.7147.2	KAA8519384.1	hypothetical protein F0562_013640 [Nyssa sinensis]	320	3e-103	61.6	gi|224131208 predicted protein from Populus trichocarpa
6	scaffold00092	254819	255218	CUFF.7148.1	No hit					-
6	scaffold00092	256151	256267	9818_g.1	No hit					-
6	scaffold00092	262418	263451	CUFF.7144.1	OVA06457.1	Mitochodrial transcription termination factor-related [Macleay...	112	5e-52	49.07	gi|255559288 conserved hypothetical protein from Ricinus communis
6	scaffold00092	265846	273532	CUFF.7149.1	KAF7120141.1	hypothetical protein RHSIM_Rhsim13G0127700 [Rhododendron simsii]	568	0	85.35	gi|508780227 Haloacid dehalogenase-like hydrolase (HAD) superfamily protein, putative isoform 1 from Theobroma cacao
6	scaffold00092	278073	290022	CUFF.7160.1	KAF7121406.1	hypothetical protein RHSIM_Rhsim13G0127800 [Rhododendron simsii]	652	0	81.95	-
6	scaffold00092	278073	290022	CUFF.7160.2	XP_028062499.1	protein ROOT HAIR DEFECTIVE 3 homolog 2-like [Camellia sinensis]	668	0	86.41	gi|462409514 hypothetical protein PRUPE_ppa001419mg from Prunus persica
6	scaffold00092	296362	296854	CUFF.7162.1	KAF7120277.1	hypothetical protein RHSIM_Rhsim13G0128100 [Rhododendron simsii]	203	3e-61	71.52	gi|296085313 unnamed protein product from Vitis vinifera
6	scaffold00092	296985	298675	CUFF.7163.1	KAF7120277.1	hypothetical protein RHSIM_Rhsim13G0128100 [Rhododendron simsii]	102	4e-22	78.3	gi|508780233 Homeodomain-like superfamily protein, putative from Theobroma cacao
6	scaffold00092	306694	309519	CUFF.7164.1	XP_021688221.1	ras-related protein RABF2a-like [Hevea brasiliensis]	197	1e-56	94.95	gi|449455421 PREDICTED: ras-related protein RABF2b-like from Cucumis sativus
6	scaffold00092	310560	312542	CUFF.7165.1	KAF7120870.1	hypothetical protein RHSIM_Rhsim13G0128200 [Rhododendron simsii]	166	5e-47	89.89	gi|508780234 RAB isoform 1 from Theobroma cacao
6	scaffold00092	316066	316742	CUFF.7150.1	No hit					-
6	scaffold00092	316826	318825	CUFF.7158.1	PSS19282.1	Aspartyl protease precursor [Actinidia chinensis var. chinensis]	725	0	80.65	GN7W-12373-MONOMER (cassava4.1_031746m) nepenthesin (scov=99.5,ident=77)
6	scaffold00092	320257	320570	CUFF.7152.1	No hit					-
6	scaffold00092	326086	326494	9833_g.1	No hit					-
6	scaffold00092	327223	327373	gene.scaffold00092.path1.gene39.1	No hit					-
6	scaffold00092	329797	330525	9834_g.1	KAG4211952.1	hypothetical protein ERO13_A02G134102v2 [Gossypium hirsutum]	57.8	2e-08	65.38	gi|281428648 Ycf68 from Cynomorium songaricum
6	scaffold00092	330617	330892	CUFF.7168.1	No hit					-
6	scaffold00092	331850	339927	CUFF.7166.1	KAE9461478.1	hypothetical protein C3L33_06595 [Rhododendron williamsianum]	160	4e-40	73.45	gi|460374818 PREDICTED: transmembrane protein 56-like from Solanum lycopersicum
6	scaffold00092	332029	339927	CUFF.7167.1	XP_028062504.1	transmembrane protein 56-B isoform X1 [Camellia sinensis]	323	1e-122	75.77	gi|359484042 PREDICTED: transmembrane protein 56-like from Vitis vinifera
6	scaffold00349	2387	5110	CUFF.18018.1	KAF7121230.1	hypothetical protein RHSIM_Rhsim13G0136000 [Rhododendron simsii]	563	0	79.64	GN7Y-37700-MONOMER (Potri.003G156500.1) DNA-3-methyladenine glycosylase I (scov=94.7,ident=64.3)
6	scaffold00349	3645	4641	CUFF.18018.2	KAE9461547.1	hypothetical protein C3L33_06549 [Rhododendron williamsianum]	303	1e-99	92.31	-
6	scaffold00349	5473	5853	CUFF.18019.1	No hit					-
6	scaffold00349	11797	15653	CUFF.18020.1	KAF7121178.1	hypothetical protein RHSIM_Rhsim13G0136100 [Rhododendron simsii]	399	9e-135	83.08	gi|225424954 PREDICTED: uncharacterized protein LOC100251363 from Vitis vinifera
6	scaffold00349	22273	22686	CUFF.18021.1	No hit					-
6	scaffold00349	24393	31610	CUFF.18022.1	KAF7121035.1	hypothetical protein RHSIM_Rhsim13G0136200 [Rhododendron simsii]	1600	0	96.78	gi|359495513 PREDICTED: DNA replication licensing factor MCM6 from Vitis vinifera
6	scaffold00349	37895	38019	CUFF.18023.1	No hit					-
6	scaffold00349	40712	42447	CUFF.18024.1	KAF7120862.1	hypothetical protein RHSIM_Rhsim13G0136300 [Rhododendron simsii]	168	9e-48	89.12	gi|255637925 unknown from Glycine max
6	scaffold00349	46020	47602	25529_g.1	No hit					-
6	scaffold00349	48711	51459	CUFF.18001.1	KAF7119440.1	hypothetical protein RHSIM_Rhsim13G0136400 [Rhododendron simsii]	496	6e-167	93.77	gi|470115343 PREDICTED: hemK methyltransferase family member 2-like from Fragaria vesca
6	scaffold00349	52787	57643	CUFF.18002.2	AHJ14779.1	CLAVATA1 [Rhododendron ovatum]	1592	0	89.93	GN7Y-22313-MONOMER (Potri.001G073600.1) non-specific serine/threonine protein kinase (scov=97.2,ident=77)
6	scaffold00349	52787	58933	CUFF.18002.1	AHJ14779.1	CLAVATA1 [Rhododendron ovatum]	569	0	97.47	-
6	scaffold00349	64424	68940	CUFF.18003.1	KAF7120923.1	hypothetical protein RHSIM_Rhsim13G0136700 [Rhododendron simsii]	291	1e-93	80	gi|449460461 PREDICTED: uncharacterized protein LOC101207528 from Cucumis sativus
6	scaffold00349	64524	68940	CUFF.18003.2	KAF7120923.1	hypothetical protein RHSIM_Rhsim13G0136700 [Rhododendron simsii]	292	6e-93	80	-
6	scaffold00349	69722	70359	CUFF.18004.1	KAE9461553.1	hypothetical protein C3L33_06541 [Rhododendron williamsianum]	72.4	3e-11	97.3	-
6	scaffold00349	69722	74975	CUFF.18004.2	XP_015583047.1	actin-related protein 2/3 complex subunit 2A isoform X1 [Ricin...	369	2e-120	84.43	gi|508704892 Arp2/3 complex, 34 kD subunit p34-Arc isoform 1 from Theobroma cacao
6	scaffold00349	79588	79836	CUFF.18005.1	No hit					-
6	scaffold00349	79957	88818	CUFF.18006.1	XP_028110808.1	membrane-bound transcription factor site-2 protease homolog...	746	0	75.98	GN7W-13044-MONOMER (cassava4.1_005084m) S2P endopeptidase (scov=94.5,ident=60.2)
6	scaffold00349	112459	118036	gene.g9487.t1.1	CAA7018645.1	unnamed protein product [Microthlaspi erraticum]	199	4e-56	53.33	gi|147865035 hypothetical protein VITISV_029623 from Vitis vinifera
6	scaffold00349	131922	140583	CUFF.18354.1	KAA8537144.1	hypothetical protein F0562_029630 [Nyssa sinensis]	939	0	88.31	GN7W-19750-MONOMER (cassava4.1_003948m) EC-6.3.4.2 CTP synthase (scov=88.8,ident=83.5) PlantCyc PWY-5687|pyrimidine ribonucleotides interconversion
6	scaffold00349	131922	140903	CUFF.18354.2	KAA8537144.1	hypothetical protein F0562_029630 [Nyssa sinensis]	942	0	88.36	GN7W-19750-MONOMER (cassava4.1_003948m) EC-6.3.4.2 CTP synthase (scov=86.5,ident=85.5) PlantCyc PWY-5687|pyrimidine ribonucleotides interconversion
6	scaffold00349	141456	144025	CUFF.18358.1	KAE9465252.1	hypothetical protein C3L33_02828 [Rhododendron williamsianum]	85.5	2e-15	46.96	-
6	scaffold00349	146866	148911	CUFF.18016.1	KAF7119733.1	hypothetical protein RHSIM_Rhsim13G0137300 [Rhododendron simsii]	464	6e-155	75.16	gi|508715015 Plant invertase/pectin methylesterase inhibitor superfamily, putative from Theobroma cacao
6	scaffold00349	149077	149261	CUFF.18017.1	KAE9461557.1	hypothetical protein C3L33_06535 [Rhododendron williamsianum]	103	8e-24	72.13	gi|310006473 pectin methylesterase, partial from Actinidia chinensis
6	scaffold00349	153268	160941	CUFF.18034.2	KAF4368844.1	hypothetical protein F8388_021456 [Cannabis sativa]	265	4e-102	67.6	-
6	scaffold00349	153268	167203	CUFF.18034.1	KAE9461556.1	hypothetical protein C3L33_06534 [Rhododendron williamsianum]	582	0	84.05	gi|508781817 Na+/H+ antiporter 6 isoform 2 from Theobroma cacao
6	scaffold00349	160193	167203	CUFF.18034.3	KAE9461556.1	hypothetical protein C3L33_06534 [Rhododendron williamsianum]	456	2e-144	90.43	-
6	scaffold00349	168716	171887	CUFF.18035.1	No hit					-
6	scaffold00349	178588	179784	CUFF.18025.1	KAF7120116.1	hypothetical protein RHSIM_Rhsim13G0137700 [Rhododendron simsii]	146	7e-38	79.78	gi|224124890 predicted protein from Populus trichocarpa
6	scaffold00349	182482	186309	CUFF.18026.1	CAB4091906.1	unnamed protein product [Lactuca saligna]	390	1e-130	65.88	gi|508712678 CBF1-interacting co-repressor CIR isoform 2 from Theobroma cacao
6	scaffold00349	187055	187406	CUFF.18027.1	No hit					-
6	scaffold00349	187867	191505	CUFF.18028.1	No hit					-
6	scaffold00349	188625	189983	CUFF.18029.1	KAE9461561.1	hypothetical protein C3L33_06531 [Rhododendron williamsianum]	410	1e-137	64.84	gi|255568538 conserved hypothetical protein from Ricinus communis
6	scaffold00349	191601	191774	CUFF.18030.1	No hit					-
6	scaffold00349	191826	192145	CUFF.18031.1	No hit					-
6	scaffold00349	193215	196808	CUFF.18032.1	KAF7121087.1	hypothetical protein RHSIM_Rhsim13G0138000 [Rhododendron simsii]	327	9e-105	86.08	gi|296088209 unnamed protein product from Vitis vinifera
6	scaffold00349	196908	197117	CUFF.18033.1	No hit					-
6	scaffold00349	197617	204278	CUFF.18041.1	KAF7120589.1	hypothetical protein RHSIM_Rhsim13G0138100 [Rhododendron simsii]	495	2e-165	83.09	gi|359496884 PREDICTED: uncharacterized protein LOC100248144 from Vitis vinifera
6	scaffold00592	70	5976	CUFF.24992.1	PSR86537.1	Serine carboxypeptidase-like [Actinidia chinensis var. chinensis]	623	0	77.16	GN7W-15077-MONOMER (cassava4.1_008681m) carboxypeptidase D (scov=92.7,ident=69.8)
6	scaffold00592	6460	24769	CUFF.25005.2	KAF7121157.1	hypothetical protein RHSIM_Rhsim13G0102300 [Rhododendron simsii]	822	0	85.21	-
6	scaffold00592	6460	26115	CUFF.25005.3	KAF7121157.1	hypothetical protein RHSIM_Rhsim13G0102300 [Rhododendron simsii]	866	0	85.61	-
6	scaffold00592	6460	27321	CUFF.25005.1	KAF7121157.1	hypothetical protein RHSIM_Rhsim13G0102300 [Rhododendron simsii]	705	0	83.76	gi|297734882 unnamed protein product from Vitis vinifera
6	scaffold00592	28818	33450	CUFF.25006.1	KAF7121157.1	hypothetical protein RHSIM_Rhsim13G0102300 [Rhododendron simsii]	229	2e-62	93.45	gi|449521289 PREDICTED: coiled-coil domain-containing protein 132-like from Cucumis sativus
6	scaffold00592	36195	44946	CUFF.25017.1	PSR89908.1	Vacuolar protein sorting-associated protein [Actinidia chinens...	822	0	93.26	gi|359479329 PREDICTED: vacuolar protein sorting-associated protein 41 homolog from Vitis vinifera
6	scaffold00592	36195	51538	CUFF.25017.2	KAE9461297.1	hypothetical protein C3L33_06794 [Rhododendron williamsianum]	1777	0	89.14	-
6	scaffold00592	40081	51538	CUFF.25017.3	KAF7120232.1	hypothetical protein RHSIM_Rhsim13G0102400 [Rhododendron simsii]	1400	0	89.9	-
6	scaffold00592	60551	61445	CUFF.24996.1	No hit					gi|449269814 hypothetical protein A306_11776, partial from Columba livia
6	scaffold00592	62517	63582	36088_g.1	KAF7119416.1	hypothetical protein RHSIM_Rhsim13G0102500 [Rhododendron simsii]	227	1e-69	88.8	gi|255565523 Lysosomal Pro-X carboxypeptidase, putative from Ricinus communis
6	scaffold00592	65717	66588	CUFF.25032.1	KAF7119416.1	hypothetical protein RHSIM_Rhsim13G0102500 [Rhododendron simsii]	160	5e-43	86.36	gi|508786381 Serine carboxypeptidase S28 family protein from Theobroma cacao
6	scaffold00592	67180	69073	36090_g.1	KAF7119416.1	hypothetical protein RHSIM_Rhsim13G0102500 [Rhododendron simsii]	711	0	86.26	gi|460411184 PREDICTED: lysosomal Pro-X carboxypeptidase-like from Solanum lycopersicum
6	scaffold00592	73309	73599	36091_g.1	No hit					-
6	scaffold00592	74464	74719	36092_g.1	No hit					-
6	scaffold00592	77214	77603	CUFF.25000.1	No hit					-
6	scaffold00592	80621	80945	CUFF.25001.1	KAE9461295.1	hypothetical protein C3L33_06792 [Rhododendron williamsianum]	126	3e-32	84.51	gi|508786381 Serine carboxypeptidase S28 family protein from Theobroma cacao
6	scaffold00592	83327	84430	CUFF.25002.1	KAF7123486.1	hypothetical protein RHSIM_Rhsim12G0167100 [Rhododendron simsii]	148	3e-40	80.95	gi|449456064 PREDICTED: lysosomal Pro-X carboxypeptidase-like from Cucumis sativus
6	scaffold00592	90109	91052	36096_g.1	No hit					-
6	scaffold00592	91323	91550	CUFF.25003.1	KHN29945.1	Lysosomal Pro-X carboxypeptidase [Glycine soja]	50.4	2e-06	95.24	-
6	scaffold00592	92562	93975	CUFF.25004.1	PNX92788.1	retrovirus-related Pol polyprotein from transposon TNT 1-94...	634	0	66.11	gi|147779975 hypothetical protein VITISV_024796 from Vitis vinifera
6	scaffold00592	95981	96555	36099_g.1	KAF7121083.1	hypothetical protein RHSIM_Rhsim13G0102700 [Rhododendron simsii]	86.7	4e-18	84.09	gi|449456064 PREDICTED: lysosomal Pro-X carboxypeptidase-like from Cucumis sativus
6	scaffold00592	104921	108451	CUFF.25007.1	KAF7120772.1	hypothetical protein RHSIM_Rhsim13G0102900 [Rhododendron simsii]	432	6e-149	89.33	gi|359479327 PREDICTED: uncharacterized protein LOC100249926 from Vitis vinifera
6	scaffold00592	111253	118034	CUFF.25008.1	PSR89905.1	50S ribosomal protein [Actinidia chinensis var. chinensis]	1159	0	80.59	-
6	scaffold00592	113276	118034	CUFF.25008.2	PSR89905.1	50S ribosomal protein [Actinidia chinensis var. chinensis]	1159	0	80.59	gi|470112143 PREDICTED: uncharacterized protein LOC101307174 from Fragaria vesca
6	scaffold00592	131040	138304	CUFF.25011.1	KAF7120440.1	hypothetical protein RHSIM_Rhsim13G0103000 [Rhododendron simsii]	820	0	83.07	GN7Y-38226-MONOMER (Potri.001G213600.2) nepenthesin (scov=100,ident=66.3)
6	scaffold00592	132432	138304	CUFF.25011.2	KAF7120440.1	hypothetical protein RHSIM_Rhsim13G0103000 [Rhododendron simsii]	689	0	83.41	GN7Y-38226-MONOMER (Potri.001G213600.2) nepenthesin (scov=84.8,ident=67.5)
6	scaffold00592	139250	148195	CUFF.25066.1	XP_034688146.1	protein argonaute 5 [Vitis riparia]	692	0	78.95	gi|359479401 PREDICTED: LOW QUALITY PROTEIN: protein argonaute 5-like from Vitis vinifera
6	scaffold00722	191	6606	CUFF.28093.1	PSS02615.1	Twinkle protein [Actinidia chinensis var. chinensis]	303	1e-94	75.25	gi|359483975 PREDICTED: uncharacterized protein LOC100263216 from Vitis vinifera
6	scaffold00722	7515	9253	CUFF.28095.1	KAF7121303.1	hypothetical protein RHSIM_Rhsim13G0124700 [Rhododendron simsii]	109	1e-22	77.27	gi|359483975 PREDICTED: uncharacterized protein LOC100263216 from Vitis vinifera
6	scaffold00722	16036	16362	CUFF.28096.1	KAE9461467.1	hypothetical protein C3L33_06624 [Rhododendron williamsianum]	186	8e-54	91.75	gi|356510750 PREDICTED: brassinosteroid LRR receptor kinase-like from Glycine max
6	scaffold00722	16532	17123	CUFF.28097.1	KAE9461467.1	hypothetical protein C3L33_06624 [Rhododendron williamsianum]	322	7e-105	87.79	gi|224117888 predicted protein from Populus trichocarpa
6	scaffold00722	18415	19307	CUFF.28100.1	KAE9461986.1	hypothetical protein C3L33_06095 [Rhododendron williamsianum]	97.1	2e-20	95.74	gi|508778371 Methyltransferases isoform 2 from Theobroma cacao
6	scaffold00722	20192	21369	CUFF.28101.1	KAF7124827.1	hypothetical protein RHSIM_Rhsim12G0188500 [Rhododendron simsii]	47.8	0.016	49.06	-
6	scaffold00722	21453	22057	CUFF.28102.1	No hit					-
6	scaffold00722	23416	24561	40693_g.1	KAE9461986.1	hypothetical protein C3L33_06095 [Rhododendron williamsianum]	123	8e-32	76.25	gi|296089223 unnamed protein product from Vitis vinifera
6	scaffold00722	27724	28052	CUFF.28099.1	No hit					-
6	scaffold00722	28199	36078	CUFF.28112.1	KAF7121350.1	hypothetical protein RHSIM_Rhsim13G0125300 [Rhododendron simsii]	484	3e-162	90.91	gi|224115622 predicted protein from Populus trichocarpa
6	scaffold00722	29935	36078	CUFF.28112.2	KAF7121350.1	hypothetical protein RHSIM_Rhsim13G0125300 [Rhododendron simsii]	286	2e-135	94.41	-
6	scaffold00722	39635	40072	CUFF.28103.1	KAF7130872.1	hypothetical protein RHSIM_Rhsim10G0181700 [Rhododendron simsii]	56.6	2e-07	51.92	-
6	scaffold00722	44334	48934	CUFF.28104.1	KAF7121323.1	hypothetical protein RHSIM_Rhsim13G0125600 [Rhododendron simsii]	625	0	82.15	-
6	scaffold00722	44334	48934	CUFF.28104.2	KAF7121323.1	hypothetical protein RHSIM_Rhsim13G0125600 [Rhododendron simsii]	625	0	82.15	gi|225444177 PREDICTED: probable WRKY transcription factor 14-like from Vitis vinifera
6	scaffold00722	54113	54796	40701_g.1	KAF7134845.1	hypothetical protein RHSIM_Rhsim08G0098000 [Rhododendron simsii]	85.1	2e-17	70	gi|470103142 PREDICTED: protein RER1A-like from Fragaria vesca
6	scaffold00722	62653	64442	40703_g.1	No hit					-
6	scaffold00722	64948	65703	CUFF.28129.1	No hit					-
6	scaffold00722	65241	65553	CUFF.28130.1	No hit					-
6	scaffold00722	66864	72076	CUFF.28139.2	KAF7119853.1	hypothetical protein RHSIM_Rhsim13G0125700 [Rhododendron simsii]	452	5e-155	86.22	-
6	scaffold00722	66864	80778	CUFF.28139.1	KAF7119853.1	hypothetical protein RHSIM_Rhsim13G0125700 [Rhododendron simsii]	675	0	93.91	GN80-14003-MONOMER (GSVIVT01021759001) non-specific serine/threonine protein kinase (scov=87.3,ident=79.2)
6	scaffold00722	92067	94210	CUFF.28106.1	KAE9461496.1	hypothetical protein C3L33_06617 [Rhododendron williamsianum]	230	5e-72	96.24	gi|224056771 predicted protein from Populus trichocarpa
6	scaffold00722	111644	117310	CUFF.28108.2	KAF7133014.1	hypothetical protein RHSIM_Rhsim09G0155600 [Rhododendron simsii]	1319	0	88.11	-
6	scaffold00722	111644	117844	CUFF.28108.1	KAF7133014.1	hypothetical protein RHSIM_Rhsim09G0155600 [Rhododendron simsii]	1220	0	87.15	gi|225444169 PREDICTED: protein CHUP1, chloroplastic-like from Vitis vinifera
6	scaffold00722	120212	120331	CUFF.28109.1	No hit					-
6	scaffold00722	121499	123705	CUFF.28110.1	No hit					-
6	scaffold00722	127722	127965	CUFF.28111.1	No hit					-
6	scaffold00722	128032	132716	CUFF.28131.1	KAF7119867.1	hypothetical protein RHSIM_Rhsim13G0125900 [Rhododendron simsii]	750	0	62.05	gi|225444167 PREDICTED: pentatricopeptide repeat-containing protein At1g30610, chloroplastic-like from Vitis vinifera
6	scaffold00722	134515	137703	CUFF.28113.2	KAF7119867.1	hypothetical protein RHSIM_Rhsim13G0125900 [Rhododendron simsii]	602	0	83.06	gi|297740901 unnamed protein product from Vitis vinifera
6	scaffold00722	134515	138818	CUFF.28113.1	KAE9461497.1	hypothetical protein C3L33_06616 [Rhododendron williamsianum]	503	7e-167	88.55	-
6	scaffold00722	138882	139127	CUFF.28116.1	No hit					-
6	scaffold00722	139606	140371	CUFF.28117.1	KAF7153396.1	hypothetical protein RHSIM_Rhsim01G0090300 [Rhododendron simsii]	67.4	9e-09	31.69	gi|224107681 predicted protein from Populus trichocarpa
6	scaffold01141	216	647	52270_g.1	KAF7137434.1	hypothetical protein RHSIM_Rhsim07G0172000 [Rhododendron simsii]	113	6e-26	44.06	gi|242044398 hypothetical protein SORBIDRAFT_02g022302 from Sorghum bicolor
6	scaffold01141	4097	4880	CUFF.35801.1	PSR99611.1	Cytochrome P450 71A1 like [Actinidia chinensis var. chinensis]	197	2e-70	77.48	gi|225458059 PREDICTED: cytochrome P450 83B1-like from Vitis vinifera
6	scaffold01141	5337	5687	CUFF.35803.1	No hit					-
6	scaffold01141	6968	7410	CUFF.35807.1	TXG52112.1	hypothetical protein EZV62_021281 [Acer yangbiense]	139	1e-35	64.49	gi|388493724 unknown from Lotus japonicus
6	scaffold01141	16479	16910	CUFF.35806.1	No hit					-
6	scaffold01141	17147	17928	CUFF.35808.1	GER27931.1	GRF zinc finger containing protein [Striga asiatica]	64.7	2e-09	48	-
6	scaffold01141	17147	20669	CUFF.35809.1	No hit					-
6	scaffold01141	18834	19250	CUFF.35810.1	No hit					-
6	scaffold01141	22540	24115	CUFF.35814.1	KAF7130249.1	hypothetical protein RHSIM_Rhsim10G0016900 [Rhododendron simsii]	85.9	1e-15	88.37	gi|255560910 abc transporter, putative from Ricinus communis
6	scaffold01141	22540	24115	CUFF.35815.1	KAF7130249.1	hypothetical protein RHSIM_Rhsim10G0016900 [Rhododendron simsii]	74.7	6e-10	91.67	gi|462413783 hypothetical protein PRUPE_ppa002672mg from Prunus persica
6	scaffold01141	28378	33900	CUFF.35825.1	KAF7121108.1	hypothetical protein RHSIM_Rhsim13G0124600 [Rhododendron simsii]	593	0	80.87	gi|460371463 PREDICTED: uncharacterized protein LOC101264268 from Solanum lycopersicum
6	scaffold01141	34686	42160	CUFF.35826.1	XP_028100564.1	twinkle homolog protein, chloroplastic/mitochondrial isoform X...	627	0	86.19	gi|508778399 Toprim domain-containing protein isoform 3 from Theobroma cacao
6	scaffold01141	46117	47245	CUFF.35822.1	KAF7121282.1	hypothetical protein RHSIM_Rhsim13G0124500 [Rhododendron simsii]	154	9e-39	85.57	-
6	scaffold01141	46281	47245	CUFF.35822.2	KAF7121282.1	hypothetical protein RHSIM_Rhsim13G0124500 [Rhododendron simsii]	153	3e-39	85.57	gi|460374696 PREDICTED: patellin-4-like from Solanum lycopersicum
6	scaffold01141	47384	48969	CUFF.35823.1	KAF7121282.1	hypothetical protein RHSIM_Rhsim13G0124500 [Rhododendron simsii]	463	7e-159	91.8	gi|297740886 unnamed protein product from Vitis vinifera
6	scaffold01141	50351	51037	52284_g.1	No hit					-
6	scaffold01141	55864	57620	CUFF.35817.1	KAF7132983.1	hypothetical protein RHSIM_Rhsim09G0132300 [Rhododendron simsii]	881	0	85.26	GN7W-19530-MONOMER (cassava4.1_032086m) tetrahydrocannabinolic acid synthase (scov=94.2,ident=64.4)
6	scaffold01141	76045	78825	CUFF.35818.1	KAF7119338.1	hypothetical protein RHSIM_Rhsim13G0124200 [Rhododendron simsii]	914	0	91.21	GN7W-19530-MONOMER (cassava4.1_032086m) tetrahydrocannabinolic acid synthase (scov=95,ident=61.4)
6	scaffold01141	79277	80746	CUFF.35819.1	PSS28922.1	Berberine bridge enzyme-like [Actinidia chinensis var. chinensis]	569	0	77.11	GN7W-19527-MONOMER (cassava4.1_005673m) tetrahydrocannabinolic acid synthase (scov=80.5,ident=70.9)
6	scaffold01141	86715	88321	CUFF.35820.1	KAF7121026.1	hypothetical protein RHSIM_Rhsim13G0123600 [Rhododendron simsii]	865	0	83.1	GN7Y-37392-MONOMER (Potri.001G459200.1) tetrahydrocannabinolic acid synthase (scov=97.4,ident=55.1)
6	scaffold01141	92400	92845	CUFF.35821.1	KAE9447757.1	hypothetical protein C3L33_20345 [Rhododendron williamsianum]	146	2e-38	91.67	gi|255564305 Reticuline oxidase precursor, putative from Ricinus communis
6	scaffold01417	4401	6452	CUFF.39487.1	KAF7129886.1	hypothetical protein RHSIM_Rhsim10G0150100 [Rhododendron simsii]	138	3e-36	77.27	gi|222136867 shikimate kinase from Vitis vinifera
6	scaffold01417	7330	9331	CUFF.39486.1	KAE9449884.1	hypothetical protein C3L33_18216 [Rhododendron williamsianum]	65.5	4e-07	81.58	gi|380505030 shikimate kinase, partial from Ipomoea purpurea
6	scaffold01417	20861	25880	CUFF.39493.1	KAF7121025.1	hypothetical protein RHSIM_Rhsim13G0066400 [Rhododendron simsii]	687	0	89.29	GN80-12083-MONOMER (GSVIVT01024684001) non-specific serine/threonine protein kinase (scov=100,ident=77.9)
6	scaffold01417	28391	30717	CUFF.39488.1	KAE9460987.1	hypothetical protein C3L33_07112 [Rhododendron williamsianum]	258	5e-80	63.51	gi|508787304 Uncharacterized protein TCM_042188 from Theobroma cacao
6	scaffold01417	39086	43081	CUFF.39500.1	KAF7120876.1	hypothetical protein RHSIM_Rhsim13G0066600 [Rhododendron simsii]	409	4e-139	86.94	GN7W-13626-MONOMER (cassava4.1_012876m) EC-2.7.1 phytol kinase (scov=74.8,ident=77.1) PlantCyc PWY-5107|phytol salvage pathway
6	scaffold01417	40657	43081	CUFF.39500.2	KAF7120876.1	hypothetical protein RHSIM_Rhsim13G0066600 [Rhododendron simsii]	372	1e-125	86.14	GN7Y-31523-MONOMER (Potri.009G074700.1) EC-2.7.1 phytol kinase (scov=83.9,ident=76.3) PlantCyc PWY-5107|phytol salvage pathway
6	scaffold01417	43243	43597	CUFF.39489.1	No hit					-
6	scaffold01417	44530	44906	CUFF.39490.1	No hit					-
6	scaffold01417	45296	46053	CUFF.39492.1	No hit					-
6	scaffold01417	46435	47346	CUFF.39491.1	No hit					-
6	scaffold01417	49638	53660	CUFF.39507.1	KAE9460985.1	hypothetical protein C3L33_07110 [Rhododendron williamsianum]	261	6e-83	93.79	gi|255551198 conserved hypothetical protein from Ricinus communis
6	scaffold01417	49638	53660	CUFF.39507.2	KAE9460985.1	hypothetical protein C3L33_07110 [Rhododendron williamsianum]	261	8e-83	93.79	-
6	scaffold01417	49905	50117	CUFF.39508.1	No hit					-
6	scaffold01417	55385	56089	CUFF.39495.1	KAF7120149.1	hypothetical protein RHSIM_Rhsim13G0066900 [Rhododendron simsii]	118	3e-28	79.41	gi|508787296 BCL-2-associated athanogene 4 isoform 2 from Theobroma cacao
6	scaffold01417	60988	62821	CUFF.39499.1	KAE9460978.1	hypothetical protein C3L33_07109 [Rhododendron williamsianum]	689	0	82.96	gi|356566032 PREDICTED: uncharacterized protein LOC100799507 from Glycine max
6	scaffold01417	67611	68076	CUFF.39496.1	No hit					-
6	scaffold01614	1	1030	CUFF.41542.1	KAE9460989.1	hypothetical protein C3L33_07114 [Rhododendron williamsianum]	361	3e-122	79.25	gi|225434506 PREDICTED: uncharacterized protein At5g39865 from Vitis vinifera
6	scaffold01614	3175	7968	CUFF.41544.1	KAF7120915.1	hypothetical protein RHSIM_Rhsim13G0066200 [Rhododendron simsii]	573	0	84.2	gi|147776552 hypothetical protein VITISV_005830 from Vitis vinifera
6	scaffold01614	8230	8824	CUFF.41545.1	PSS09509.1	LRR repeats and ubiquitin-like domain-containing protein...	95.9	5e-20	93.62	gi|224055364 predicted protein from Populus trichocarpa
6	scaffold01614	9459	12642	CUFF.41569.1	KAF7119711.1	hypothetical protein RHSIM_Rhsim13G0066100 [Rhododendron simsii]	1253	0	96.39	gi|356498972 PREDICTED: ubiquitin-activating enzyme E1 2-like from Glycine max
6	scaffold01614	12791	17298	CUFF.41570.1	KAF7119711.1	hypothetical protein RHSIM_Rhsim13G0066100 [Rhododendron simsii]	497	0	89.67	gi|359478703 PREDICTED: ubiquitin-activating enzyme E1 1 from Vitis vinifera
6	scaffold01614	20161	20535	CUFF.41546.1	No hit					-
6	scaffold01614	24684	29180	CUFF.41549.1	KAF7119395.1	hypothetical protein RHSIM_Rhsim13G0066000 [Rhododendron simsii]	1111	0	92.93	GN80-9819-MONOMER (GSVIVT01024679001) dual-specificity kinase (scov=97.1,ident=81.6)
6	scaffold01614	32072	33113	CUFF.41547.1	No hit					-
6	scaffold01614	32072	33113	CUFF.41547.2	No hit					-
6	scaffold01614	33931	47470	CUFF.41552.1	KAF7121514.1	hypothetical protein RHSIM_Rhsim13G0065900 [Rhododendron simsii]	795	0	90.85	gi|297745850 unnamed protein product from Vitis vinifera
6	scaffold01614	33931	47470	CUFF.41552.2	KAF7121514.1	hypothetical protein RHSIM_Rhsim13G0065900 [Rhododendron simsii]	1528	0	91.56	-
6	scaffold01614	48100	48337	CUFF.41550.1	KAF5959484.1	hypothetical protein HYC85_000693 [Camellia sinensis]	63.9	1e-09	70.73	gi|224115104 predicted protein from Populus trichocarpa
